# Supplementary material for: Large, heterometallic coordination cages based on ditopic metallo-ligands with 3-pyridyl donor groups
Source: Chem Sci. 2014 Nov 11;6(2):1004–10. doi: 10.1039/c4sc03046j (PMC5811078; doi:10.1039/c4sc03046j)
Supplement: Supplementary file 2 [file SC-006-C4SC03046J-s002.cif]

# Electronic Supplementary Material (ESI) for Chemical Science.
# This journal is © The Royal Society of Chemistry 2014

#######################################################################
#
#                 Cambridge Crystallographic Data Centre
#                                CCDC 
# 
#######################################################################
# 
#  This CIF contains data from an original supplementary publication
#  deposited with the CCDC, and may include chemical, crystal,
#  experimental, refinement, atomic coordinates,
#  anisotropic displacement parameters and molecular geometry data,
#  as required by the journal to which it was submitted.
#
#  This CIF is provided on the understanding that it is used for bona
#  fide research purposes only. It may contain copyright material
#  of the CCDC or of third parties, and may not be copied or further
#  disseminated in any form, whether machine-readable or not,
#  except for the purpose of generating routine backup copies
#  on your local computer system.
# 
#  For further information on the CCDC, data deposition and
#  data retrieval see:
#                         www.ccdc.cam.ac.uk
#
#  Bona fide researchers may freely download Mercury and enCIFer
#  from this site to visualise CIF-encoded structures and 
#  to carry out CIF format checking respectively.
#
data_ligand1

_audit_creation_method           SHELXL-2014/6
_chemical_name_systematic        ?
_chemical_name_common            ?
_chemical_melting_point          ?
_chemical_formula_moiety         'C22 H26 B2 Fe N8 O6, 2(C H Cl3)'
_chemical_formula_sum            'C24 H28 B2 Cl6 Fe N8 O6'
_chemical_formula_weight         814.71

loop_
_atom_type_symbol
_atom_type_description
_atom_type_scat_dispersion_real
_atom_type_scat_dispersion_imag
_atom_type_scat_source
C C 0.0181 0.0091 'International Tables Vol C Tables 4.2.6.8 and 6.1.1.4'
H H 0.0000 0.0000 'International Tables Vol C Tables 4.2.6.8 and 6.1.1.4'
B B 0.0090 0.0039 'International Tables Vol C Tables 4.2.6.8 and 6.1.1.4'
N N 0.0311 0.0180 'International Tables Vol C Tables 4.2.6.8 and 6.1.1.4'
O O 0.0492 0.0322 'International Tables Vol C Tables 4.2.6.8 and 6.1.1.4'
Cl Cl 0.3639 0.7018 'International Tables Vol C Tables 4.2.6.8 and 6.1.1.4'
Fe Fe -1.1336 3.1974 'International Tables Vol C Tables 4.2.6.8 and 6.1.1.4'

_space_group_crystal_system      monoclinic
_space_group_IT_number           15
_space_group_name_H-M_alt        'C 2/c'
_space_group_name_Hall           '-C 2yc'

_shelx_space_group_comment       
;
The symmetry employed for this shelxl refinement is uniquely defined
by the following loop, which should always be used as a source of
symmetry information in preference to the above space-group names.
They are only intended as comments.
;

loop_
_space_group_symop_operation_xyz
'x, y, z'
'-x, y, -z+1/2'
'x+1/2, y+1/2, z'
'-x+1/2, y+1/2, -z+1/2'
'-x, -y, -z'
'x, -y, z-1/2'
'-x+1/2, -y+1/2, -z'
'x+1/2, -y+1/2, z-1/2'

_cell_length_a                   24.287(3)
_cell_length_b                   8.1945(5)
_cell_length_c                   20.3960(18)
_cell_angle_alpha                90
_cell_angle_beta                 120.269(13)
_cell_angle_gamma                90
_cell_volume                     3505.8(7)
_cell_formula_units_Z            4
_cell_measurement_temperature    120(2)
_cell_measurement_reflns_used    2691
_cell_measurement_theta_min      3.6571
_cell_measurement_theta_max      73.1228

_exptl_crystal_description       needle
_exptl_crystal_colour            red
_exptl_crystal_density_meas      ?
_exptl_crystal_density_method    ?
_exptl_crystal_density_diffrn    1.544
_exptl_crystal_F_000             1656
_exptl_transmission_factor_min   ?
_exptl_transmission_factor_max   ?
_exptl_crystal_size_max          0.808
_exptl_crystal_size_mid          0.182
_exptl_crystal_size_min          0.165
_exptl_absorpt_coefficient_mu    8.090
_shelx_estimated_absorpt_T_min   0.059
_shelx_estimated_absorpt_T_max   0.349

loop_
_exptl_crystal_face_index_h
_exptl_crystal_face_index_k
_exptl_crystal_face_index_l
_exptl_crystal_face_perp_dist
_exptl_oxdiff_crystal_face_indexfrac_h
_exptl_oxdiff_crystal_face_indexfrac_k
_exptl_oxdiff_crystal_face_indexfrac_l
_exptl_oxdiff_crystal_face_x
_exptl_oxdiff_crystal_face_y
_exptl_oxdiff_crystal_face_z
1 -5 1 0.3522 0.9974 -5.0003 0.9990 -0.2088 0.1418 -0.9144
7 0 -13 0.0771 6.9984 -0.0001 -12.9993 -0.1099 -0.9773 -0.0372
15 0 -10 0.0576 15.0023 0.0001 -10.0023 -0.7770 -0.6338 0.0556
-6 2 12 0.1913 -5.9971 2.0002 11.9994 0.1108 0.8887 0.4106
-13 0 -1 0.1251 -13.0051 -0.0002 -0.9959 0.9666 -0.2414 -0.1213
13 0 1 0.0641 13.0051 0.0002 0.9959 -0.9666 0.2414 0.1213
-2 0 -10 0.1099 -2.0039 -0.0002 -9.9973 0.4473 -0.8424 -0.0932
2 0 10 0.0623 2.0039 0.0002 9.9973 -0.4473 0.8424 0.0932
-15 0 9 0.1049 -15.0026 -0.0001 9.0025 0.8074 0.5520 -0.0631
-1 5 -1 0.4186 -0.9974 5.0003 -0.9990 0.2088 -0.1418 0.9144

_exptl_absorpt_correction_T_min  0.02384
_exptl_absorpt_correction_T_max  1.00000
_exptl_absorpt_correction_type   multi-scan
_exptl_absorpt_process_details   
;
CrysAlisPro, Agilent Technologies,
Version 1.171.35.21 (release 20-01-2012 CrysAlis171 .NET)
(compiled Jan 23 2012,18:06:46)
Empirical absorption correction using spherical harmonics,
 implemented in SCALE3 ABSPACK scaling algorithm.
;
_exptl_absorpt_special_details   ?
_diffrn_ambient_temperature      120(2)
_diffrn_radiation_wavelength     1.54178
_diffrn_radiation_type           CuK\a
_diffrn_source                   'SuperNova (Cu) X-ray Source'
_diffrn_measurement_device_type  'SuperNova, Dual, Cu at zero, Atlas'
_diffrn_measurement_method       '\w scans'
_diffrn_detector_area_resol_mean 10.2665
_diffrn_reflns_number            6161
_diffrn_reflns_av_unetI/netI     0.0524
_diffrn_reflns_av_R_equivalents  0.0434
_diffrn_reflns_limit_h_min       -29
_diffrn_reflns_limit_h_max       29
_diffrn_reflns_limit_k_min       -5
_diffrn_reflns_limit_k_max       9
_diffrn_reflns_limit_l_min       -16
_diffrn_reflns_limit_l_max       25
_diffrn_reflns_theta_min         4.215
_diffrn_reflns_theta_max         73.272
_diffrn_reflns_theta_full        67.679
_diffrn_orient_matrix_UB_11      -0.0720013000
_diffrn_orient_matrix_UB_12      0.0213427000
_diffrn_orient_matrix_UB_13      -0.0303068000
_diffrn_orient_matrix_UB_21      0.0122945000
_diffrn_orient_matrix_UB_22      -0.0095694000
_diffrn_orient_matrix_UB_23      0.0818033000
_diffrn_orient_matrix_UB_31      0.0087478000
_diffrn_orient_matrix_UB_32      0.1861301000
_diffrn_orient_matrix_UB_33      0.0075670000
_diffrn_measured_fraction_theta_max 0.967
_diffrn_measured_fraction_theta_full 0.997
_diffrn_reflns_Laue_measured_fraction_max 0.967
_diffrn_reflns_Laue_measured_fraction_full 0.997
_diffrn_reflns_point_group_measured_fraction_max 0.967
_diffrn_reflns_point_group_measured_fraction_full 0.997
_reflns_number_total             3405
_reflns_number_gt                2855
_reflns_threshold_expression     'I > 2\s(I)'
_reflns_Friedel_coverage         0.000
_reflns_Friedel_fraction_max     .
_reflns_Friedel_fraction_full    .

_reflns_special_details          
;
 Reflections were merged by SHELXL according to the crystal
 class for the calculation of statistics and refinement.
 
 _reflns_Friedel_fraction is defined as the number of unique
 Friedel pairs measured divided by the number that would be
 possible theoretically, ignoring centric projections and
 systematic absences.
;

_computing_data_collection       
;
CrysAlisPro, Agilent Technologies,
Version 1.171.35.21 (release 20-01-2012 CrysAlis171 .NET)
(compiled Jan 23 2012,18:06:46)
;
_computing_cell_refinement       
;
CrysAlisPro, Agilent Technologies,
Version 1.171.35.21 (release 20-01-2012 CrysAlis171 .NET)
(compiled Jan 23 2012,18:06:46)
;
_computing_data_reduction        
;
CrysAlisPro, Agilent Technologies,
Version 1.171.35.21 (release 20-01-2012 CrysAlis171 .NET)
(compiled Jan 23 2012,18:06:46)
;

_computing_structure_solution    'SIR2011 (Giacovazzo, 2011)'
_computing_structure_refinement  'SHELXL-2014/6 (Sheldrick, 2014)'
_computing_refinement_gui        'shelXle (Huebschle, 2014)'
_computing_molecular_graphics    'shelXle (Huebschle, 2014)'
_computing_publication_material  'enCIFer 1.3, CCDC, 2008'
_refine_special_details          SQUEEZE
_refine_ls_structure_factor_coef Fsqd
_refine_ls_matrix_type           full
_refine_ls_weighting_scheme      calc
_refine_ls_weighting_details     
'w=1/[\s^2^(Fo^2^)+(0.1175P)^2^+16.6454P] where P=(Fo^2^+2Fc^2^)/3'
_atom_sites_solution_primary     ?
_atom_sites_solution_secondary   ?
_atom_sites_solution_hydrogens   geom
_refine_ls_hydrogen_treatment    constr
_refine_ls_extinction_method     SHELXL
_refine_ls_extinction_coef       0.00039(8)
_refine_ls_extinction_expression Fc^*^=kFc[1+0.001xFc^2^\l^3^/sin(2\q)]^-1/4^
_refine_ls_number_reflns         3405
_refine_ls_number_parameters     257
_refine_ls_number_restraints     88
_refine_ls_R_factor_all          0.0735
_refine_ls_R_factor_gt           0.0610
_refine_ls_wR_factor_ref         0.1741
_refine_ls_wR_factor_gt          0.1593
_refine_ls_goodness_of_fit_ref   0.796
_refine_ls_restrained_S_all      0.799
_refine_ls_shift/su_max          0.000
_refine_ls_shift/su_mean         0.000

loop_
_atom_site_label
_atom_site_type_symbol
_atom_site_fract_x
_atom_site_fract_y
_atom_site_fract_z
_atom_site_U_iso_or_equiv
_atom_site_adp_type
_atom_site_occupancy
_atom_site_site_symmetry_order
_atom_site_calc_flag
_atom_site_refinement_flags_posn
_atom_site_refinement_flags_adp
_atom_site_refinement_flags_occupancy
_atom_site_disorder_assembly
_atom_site_disorder_group
Fe1 Fe 0.5000 0.84716(9) 0.2500 0.0263(2) Uani 1 2 d S T P . .
C1_1 C 0.33892(15) 0.8503(4) 0.30588(18) 0.0344(7) Uani 1 1 d D . . . .
C2_1 C 0.34198(17) 0.7475(5) 0.36163(19) 0.0417(8) Uani 1 1 d D . . . .
H2A_1 H 0.3764 0.6721 0.3837 0.050 Uiso 1 1 calc R U . . .
N3_1 N 0.30105(16) 0.7448(4) 0.38708(18) 0.0464(8) Uani 1 1 d D . . . .
C4_1 C 0.25340(19) 0.8516(5) 0.3555(2) 0.0476(10) Uani 1 1 d D . . . .
H4A_1 H 0.2239 0.8542 0.3731 0.057 Uiso 1 1 calc R U . . .
C5_1 C 0.2442(2) 0.9577(6) 0.2993(3) 0.0594(12) Uani 1 1 d D . . . .
H5A_1 H 0.2090 1.0304 0.2780 0.071 Uiso 1 1 calc R U . . .
C6_1 C 0.28760(19) 0.9570(5) 0.2741(3) 0.0524(10) Uani 1 1 d D . . . .
H6A_1 H 0.2822 1.0296 0.2349 0.063 Uiso 1 1 calc R U . . .
B7_1 B 0.39386(18) 0.8477(5) 0.2846(2) 0.0324(8) Uani 1 1 d D . . . .
O8_1a O 0.39726(18) 0.6829(5) 0.2569(3) 0.0369(8) Uani 0.659(3) 1 d D . P A 1
N9_1a N 0.4496(2) 0.6669(7) 0.2480(3) 0.0310(11) Uani 0.659(3) 1 d D . P A 1
C10_1a C 0.4713(7) 0.5196(12) 0.2514(6) 0.033(2) Uani 0.659(3) 1 d D . P A 1
O15_1a O 0.37813(19) 0.9729(5) 0.2234(2) 0.0366(9) Uani 0.659(3) 1 d D . P A 1
N16_1a N 0.4211(3) 0.9670(6) 0.1986(3) 0.0314(12) Uani 0.659(3) 1 d D . P A 1
C17_1a C 0.4002(6) 1.0173(16) 0.1292(6) 0.0336(17) Uani 0.659(3) 1 d D . P A 1
C18_1a C 0.4482(5) 0.9957(17) 0.1079(6) 0.0343(17) Uani 0.659(3) 1 d D . P A 1
N19_1a N 0.4962(3) 0.9084(7) 0.1575(4) 0.0309(12) Uani 0.659(3) 1 d D . P A 1
O21_1a O 0.45334(19) 0.8909(6) 0.3551(2) 0.0379(10) Uani 0.659(3) 1 d D . P A 1
C10A_1a C 0.4423(14) 0.3694(18) 0.2638(16) 0.057(3) Uani 0.659(3) 1 d D . P A 1
H10A_1a H 0.4733 0.2799 0.2811 0.085 Uiso 0.659(3) 1 calc R U P A 1
H10B_1a H 0.4042 0.3384 0.2161 0.085 Uiso 0.659(3) 1 calc R U P A 1
H10C_1a H 0.4305 0.3918 0.3023 0.085 Uiso 0.659(3) 1 calc R U P A 1
C17A_1a C 0.3349(8) 1.082(3) 0.0781(13) 0.051(2) Uani 0.659(3) 1 d D . P A 1
H17A_1a H 0.3074 1.0551 0.0989 0.076 Uiso 0.659(3) 1 calc R U P A 1
H17B_1a H 0.3174 1.0333 0.0277 0.076 Uiso 0.659(3) 1 calc R U P A 1
H17C_1a H 0.3368 1.2010 0.0742 0.076 Uiso 0.659(3) 1 calc R U P A 1
C18A_1a C 0.4447(11) 1.067(4) 0.0388(10) 0.053(4) Uani 0.659(3) 1 d D . P A 1
H18A_1a H 0.4873 1.1027 0.0507 0.080 Uiso 0.659(3) 1 calc R U P A 1
H18B_1a H 0.4159 1.1613 0.0218 0.080 Uiso 0.659(3) 1 calc R U P A 1
H18C_1a H 0.4287 0.9851 -0.0016 0.080 Uiso 0.659(3) 1 calc R U P A 1
Cl4_2 Cl 0.33845(11) 0.3999(3) 0.56537(10) 0.1078(7) Uani 1 1 d . . . . .
Cl2_2 Cl 0.43764(9) 0.4291(3) 0.52994(15) 0.1251(8) Uani 1 1 d . . . . .
Cl3_2 Cl 0.31951(13) 0.2725(3) 0.42584(11) 0.1269(8) Uani 1 1 d . . . . .
C1_2 C 0.3557(3) 0.4254(7) 0.4917(3) 0.0740(15) Uani 1 1 d . . . . .
H19A_2 H 0.3378 0.5325 0.4663 0.089 Uiso 1 1 calc R U . . .
O8_1b O 0.4241(4) 0.6803(9) 0.3026(5) 0.0369(8) Uani 0.341(3) 1 d D . P A 2
N9_1b N 0.4679(5) 0.6638(16) 0.2792(6) 0.0310(11) Uani 0.341(3) 1 d D . P A 2
O15_1b O 0.3666(4) 0.8820(11) 0.2046(5) 0.0366(9) Uani 0.341(3) 1 d D . P A 2
C10_1b C 0.4788(15) 0.515(2) 0.2677(16) 0.033(2) Uani 0.341(3) 1 d D . P A 2
N16_1b N 0.4139(7) 0.9050(14) 0.1862(7) 0.0314(12) Uani 0.341(3) 1 d D . P A 2
O21_1b O 0.4423(4) 0.9708(12) 0.3334(5) 0.0379(10) Uani 0.341(3) 1 d D . P A 2
C17A_1b C 0.3336(15) 1.064(7) 0.075(3) 0.051(2) Uani 0.341(3) 1 d D . P A 2
H17A_1b H 0.3363 1.1422 0.0405 0.076 Uiso 0.341(3) 1 calc R U P A 2
H17B_1b H 0.3186 1.1193 0.1057 0.076 Uiso 0.341(3) 1 calc R U P A 2
H17C_1b H 0.3035 0.9767 0.0453 0.076 Uiso 0.341(3) 1 calc R U P A 2
C10A_1b C 0.447(3) 0.367(3) 0.277(3) 0.057(3) Uani 0.341(3) 1 d D . P A 2
H10A_1b H 0.4492 0.2770 0.2463 0.085 Uiso 0.341(3) 1 calc R U P A 2
H10B_1b H 0.4021 0.3917 0.2589 0.085 Uiso 0.341(3) 1 calc R U P A 2
H10C_1b H 0.4684 0.3347 0.3301 0.085 Uiso 0.341(3) 1 calc R U P A 2
C18A_1b C 0.449(2) 1.092(8) 0.045(2) 0.053(4) Uani 0.341(3) 1 d D . P A 2
H18A_1b H 0.4043 1.1163 0.0074 0.080 Uiso 0.341(3) 1 calc R U P A 2
H18B_1b H 0.4662 1.0145 0.0235 0.080 Uiso 0.341(3) 1 calc R U P A 2
H18C_1b H 0.4739 1.1925 0.0594 0.080 Uiso 0.341(3) 1 calc R U P A 2
N19_1b N 0.5036(7) 0.9646(16) 0.1719(8) 0.0309(12) Uani 0.341(3) 1 d D . P A 2
C18_1b C 0.4517(10) 1.018(3) 0.1138(12) 0.0343(17) Uani 0.341(3) 1 d D . P A 2
C17_1b C 0.3978(11) 0.991(3) 0.1259(12) 0.0336(17) Uani 0.341(3) 1 d D . P A 2

loop_
_atom_site_aniso_label
_atom_site_aniso_U_11
_atom_site_aniso_U_22
_atom_site_aniso_U_33
_atom_site_aniso_U_23
_atom_site_aniso_U_13
_atom_site_aniso_U_12
Fe1 0.0295(4) 0.0274(4) 0.0229(4) 0.000 0.0138(3) 0.000
C1_1 0.0350(17) 0.0392(19) 0.0308(16) -0.0014(14) 0.0180(14) -0.0018(14)
C2_1 0.0423(19) 0.050(2) 0.0357(18) 0.0052(16) 0.0219(15) 0.0041(16)
N3_1 0.0517(19) 0.054(2) 0.0427(17) 0.0072(15) 0.0307(15) 0.0014(16)
C4_1 0.045(2) 0.057(3) 0.052(2) 0.0006(19) 0.0331(19) -0.0039(18)
C5_1 0.051(2) 0.067(3) 0.073(3) 0.025(2) 0.040(2) 0.020(2)
C6_1 0.051(2) 0.059(3) 0.058(2) 0.022(2) 0.036(2) 0.014(2)
B7_1 0.0337(18) 0.035(2) 0.0327(18) 0.0009(15) 0.0199(16) -0.0024(15)
O8_1a 0.032(2) 0.0375(17) 0.046(2) -0.0044(19) 0.0231(17) -0.0073(16)
N9_1a 0.027(3) 0.0349(19) 0.030(3) -0.005(3) 0.013(2) -0.009(2)
C10_1a 0.037(4) 0.0260(19) 0.028(6) 0.001(3) 0.011(5) -0.0022(17)
O15_1a 0.0381(18) 0.042(3) 0.040(2) 0.0094(18) 0.0274(16) 0.0111(19)
N16_1a 0.039(2) 0.029(4) 0.032(3) 0.003(3) 0.022(2) 0.005(3)
C17_1a 0.038(2) 0.034(5) 0.0297(18) 0.003(2) 0.0177(16) 0.006(2)
C18_1a 0.040(2) 0.036(4) 0.027(2) 0.004(2) 0.0173(18) 0.007(2)
N19_1a 0.032(2) 0.035(4) 0.026(3) -0.003(2) 0.015(2) 0.004(3)
O21_1a 0.0341(18) 0.059(3) 0.028(2) -0.0037(17) 0.0208(17) -0.007(2)
C10A_1a 0.062(5) 0.032(2) 0.085(10) 0.003(3) 0.043(6) -0.006(2)
C17A_1a 0.045(2) 0.068(6) 0.038(3) 0.014(4) 0.0201(19) 0.025(3)
C18A_1a 0.056(4) 0.073(9) 0.037(3) 0.016(5) 0.028(3) 0.011(4)
Cl4_2 0.1292(15) 0.1189(15) 0.0743(10) 0.0254(10) 0.0505(10) 0.0312(12)
Cl2_2 0.0829(11) 0.1312(18) 0.1364(18) 0.0369(15) 0.0370(12) -0.0002(11)
Cl3_2 0.1523(19) 0.1160(16) 0.0764(11) -0.0172(11) 0.0311(12) -0.0119(14)
C1_2 0.078(3) 0.064(3) 0.062(3) 0.019(3) 0.023(3) 0.008(3)
O8_1b 0.032(2) 0.0375(17) 0.046(2) -0.0044(19) 0.0231(17) -0.0073(16)
N9_1b 0.027(3) 0.0349(19) 0.030(3) -0.005(3) 0.013(2) -0.009(2)
O15_1b 0.0381(18) 0.042(3) 0.040(2) 0.0094(18) 0.0274(16) 0.0111(19)
C10_1b 0.037(4) 0.0260(19) 0.028(6) 0.001(3) 0.011(5) -0.0022(17)
N16_1b 0.039(2) 0.029(4) 0.032(3) 0.003(3) 0.022(2) 0.005(3)
O21_1b 0.0341(18) 0.059(3) 0.028(2) -0.0037(17) 0.0208(17) -0.007(2)
C17A_1b 0.045(2) 0.068(6) 0.038(3) 0.014(4) 0.0201(19) 0.025(3)
C10A_1b 0.062(5) 0.032(2) 0.085(10) 0.003(3) 0.043(6) -0.006(2)
C18A_1b 0.056(4) 0.073(9) 0.037(3) 0.016(5) 0.028(3) 0.011(4)
N19_1b 0.032(2) 0.035(4) 0.026(3) -0.003(2) 0.015(2) 0.004(3)
C18_1b 0.040(2) 0.036(4) 0.027(2) 0.004(2) 0.0173(18) 0.007(2)
C17_1b 0.038(2) 0.034(5) 0.0297(18) 0.003(2) 0.0177(16) 0.006(2)

_geom_special_details            
;
 All esds (except the esd in the dihedral angle between two l.s. planes)
 are estimated using the full covariance matrix.  The cell esds are taken
 into account individually in the estimation of esds in distances, angles
 and torsion angles; correlations between esds in cell parameters are only
 used when they are defined by crystal symmetry.  An approximate (isotropic)
 treatment of cell esds is used for estimating esds involving l.s. planes.
;

loop_
_geom_bond_atom_site_label_1
_geom_bond_atom_site_label_2
_geom_bond_distance
_geom_bond_site_symmetry_2
_geom_bond_publ_flag
Fe1 N16_1b 1.883(14) . ?
Fe1 N16_1b 1.883(15) 2_655 ?
Fe1 N19_1b 1.901(16) 2_655 ?
Fe1 N19_1b 1.901(16) . ?
Fe1 N9_1a 1.906(5) . ?
Fe1 N9_1a 1.906(5) 2_655 ?
Fe1 N19_1a 1.908(7) . ?
Fe1 N19_1a 1.908(7) 2_655 ?
Fe1 N9_1b 1.920(12) 2_655 ?
Fe1 N9_1b 1.920(12) . ?
Fe1 N16_1a 1.926(6) 2_655 ?
Fe1 N16_1a 1.926(6) . ?
C1_1 C2_1 1.387(3) . ?
C1_1 C6_1 1.387(5) . ?
C1_1 B7_1 1.598(4) . ?
C2_1 N3_1 1.333(4) . ?
C2_1 H2A_1 0.9500 . ?
N3_1 C4_1 1.330(5) . ?
C4_1 C5_1 1.364(6) . ?
C4_1 H4A_1 0.9500 . ?
C5_1 C6_1 1.386(5) . ?
C5_1 H5A_1 0.9500 . ?
C6_1 H6A_1 0.9500 . ?
B7_1 O15_1b 1.446(8) . ?
B7_1 O21_1a 1.478(5) . ?
B7_1 O8_1a 1.482(5) . ?
B7_1 O21_1b 1.488(9) . ?
B7_1 O15_1a 1.508(5) . ?
B7_1 O8_1b 1.511(8) . ?
O8_1a N9_1a 1.378(6) . ?
N9_1a C10_1a 1.305(7) . ?
C10_1a C10_1a 1.42(3) 2_655 ?
C10_1a C10A_1a 1.503(7) . ?
O15_1a N16_1a 1.372(7) . ?
N16_1a C17_1a 1.305(7) . ?
C17_1a C18_1a 1.446(8) . ?
C17_1a C17A_1a 1.490(7) . ?
C18_1a N19_1a 1.305(8) . ?
C18_1a C18A_1a 1.490(7) . ?
N19_1a O21_1a 1.381(8) 2_655 ?
O21_1a N19_1a 1.381(8) 2_655 ?
C10A_1a H10A_1a 0.9800 . ?
C10A_1a H10B_1a 0.9800 . ?
C10A_1a H10C_1a 0.9800 . ?
C17A_1a H17A_1a 0.9800 . ?
C17A_1a H17B_1a 0.9800 . ?
C17A_1a H17C_1a 0.9800 . ?
C18A_1a H18A_1a 0.9800 . ?
C18A_1a H18B_1a 0.9800 . ?
C18A_1a H18C_1a 0.9800 . ?
Cl4_2 C1_2 1.764(6) . ?
Cl2_2 C1_2 1.734(6) . ?
Cl3_2 C1_2 1.719(7) . ?
C1_2 H19A_2 1.0000 . ?
O8_1b N9_1b 1.375(13) . ?
N9_1b C10_1b 1.295(11) . ?
O15_1b N16_1b 1.391(14) . ?
C10_1b C10A_1b 1.500(11) . ?
C10_1b C10_1b 1.53(7) 2_655 ?
N16_1b C17_1b 1.298(11) . ?
O21_1b N19_1b 1.372(17) 2_655 ?
C17A_1b C17_1b 1.493(10) . ?
C17A_1b H17A_1b 0.9800 . ?
C17A_1b H17B_1b 0.9800 . ?
C17A_1b H17C_1b 0.9800 . ?
C10A_1b H10A_1b 0.9800 . ?
C10A_1b H10B_1b 0.9800 . ?
C10A_1b H10C_1b 0.9800 . ?
C18A_1b C18_1b 1.494(10) . ?
C18A_1b H18A_1b 0.9800 . ?
C18A_1b H18B_1b 0.9800 . ?
C18A_1b H18C_1b 0.9800 . ?
N19_1b C18_1b 1.295(11) . ?
N19_1b O21_1b 1.372(17) 2_655 ?
C18_1b C17_1b 1.465(13) . ?

loop_
_geom_angle_atom_site_label_1
_geom_angle_atom_site_label_2
_geom_angle_atom_site_label_3
_geom_angle
_geom_angle_site_symmetry_1
_geom_angle_site_symmetry_3
_geom_angle_publ_flag
N16_1b Fe1 N16_1b 150.9(7) . 2_655 ?
N16_1b Fe1 N19_1b 87.0(5) . 2_655 ?
N16_1b Fe1 N19_1b 78.3(6) 2_655 2_655 ?
N16_1b Fe1 N19_1b 78.3(6) . . ?
N16_1b Fe1 N19_1b 87.0(5) 2_655 . ?
N19_1b Fe1 N19_1b 119.2(7) 2_655 . ?
N9_1a Fe1 N9_1a 78.4(3) . 2_655 ?
N9_1a Fe1 N19_1a 118.2(2) . . ?
N9_1a Fe1 N19_1a 86.3(2) 2_655 . ?
N9_1a Fe1 N19_1a 86.3(2) . 2_655 ?
N9_1a Fe1 N19_1a 118.2(2) 2_655 2_655 ?
N19_1a Fe1 N19_1a 149.5(3) . 2_655 ?
N16_1b Fe1 N9_1b 117.7(5) . 2_655 ?
N16_1b Fe1 N9_1b 85.9(5) 2_655 2_655 ?
N19_1b Fe1 N9_1b 148.6(5) 2_655 2_655 ?
N19_1b Fe1 N9_1b 86.5(5) . 2_655 ?
N16_1b Fe1 N9_1b 85.9(5) . . ?
N16_1b Fe1 N9_1b 117.7(5) 2_655 . ?
N19_1b Fe1 N9_1b 86.5(5) 2_655 . ?
N19_1b Fe1 N9_1b 148.6(5) . . ?
N9_1b Fe1 N9_1b 77.0(7) 2_655 . ?
N9_1a Fe1 N16_1a 149.2(2) . 2_655 ?
N9_1a Fe1 N16_1a 86.1(2) 2_655 2_655 ?
N19_1a Fe1 N16_1a 86.8(2) . 2_655 ?
N19_1a Fe1 N16_1a 77.8(3) 2_655 2_655 ?
N9_1a Fe1 N16_1a 86.1(2) . . ?
N9_1a Fe1 N16_1a 149.2(2) 2_655 . ?
N19_1a Fe1 N16_1a 77.8(3) . . ?
N19_1a Fe1 N16_1a 86.8(2) 2_655 . ?
N16_1a Fe1 N16_1a 118.7(3) 2_655 . ?
C2_1 C1_1 C6_1 115.5(3) . . ?
C2_1 C1_1 B7_1 120.5(3) . . ?
C6_1 C1_1 B7_1 123.9(3) . . ?
N3_1 C2_1 C1_1 125.9(3) . . ?
N3_1 C2_1 H2A_1 117.0 . . ?
C1_1 C2_1 H2A_1 117.0 . . ?
C4_1 N3_1 C2_1 116.0(3) . . ?
N3_1 C4_1 C5_1 124.0(3) . . ?
N3_1 C4_1 H4A_1 118.0 . . ?
C5_1 C4_1 H4A_1 118.0 . . ?
C4_1 C5_1 C6_1 118.5(4) . . ?
C4_1 C5_1 H5A_1 120.8 . . ?
C6_1 C5_1 H5A_1 120.8 . . ?
C5_1 C6_1 C1_1 120.1(4) . . ?
C5_1 C6_1 H6A_1 120.0 . . ?
C1_1 C6_1 H6A_1 120.0 . . ?
O21_1a B7_1 O8_1a 112.0(4) . . ?
O15_1b B7_1 O21_1b 112.4(5) . . ?
O21_1a B7_1 O15_1a 111.0(3) . . ?
O8_1a B7_1 O15_1a 110.1(3) . . ?
O15_1b B7_1 O8_1b 110.0(5) . . ?
O21_1b B7_1 O8_1b 109.3(5) . . ?
O15_1b B7_1 C1_1 109.5(4) . . ?
O21_1a B7_1 C1_1 105.8(3) . . ?
O8_1a B7_1 C1_1 109.3(3) . . ?
O21_1b B7_1 C1_1 107.2(4) . . ?
O15_1a B7_1 C1_1 108.5(3) . . ?
O8_1b B7_1 C1_1 108.4(4) . . ?
N9_1a O8_1a B7_1 111.6(4) . . ?
C10_1a N9_1a O8_1a 117.2(8) . . ?
C10_1a N9_1a Fe1 118.5(8) . . ?
O8_1a N9_1a Fe1 123.3(4) . . ?
N9_1a C10_1a C10_1a 112.1(8) . 2_655 ?
N9_1a C10_1a C10A_1a 123.7(11) . . ?
C10_1a C10_1a C10A_1a 124.0(11) 2_655 . ?
N16_1a O15_1a B7_1 111.0(4) . . ?
C17_1a N16_1a O15_1a 115.9(7) . . ?
C17_1a N16_1a Fe1 119.2(6) . . ?
O15_1a N16_1a Fe1 123.4(4) . . ?
N16_1a C17_1a C18_1a 110.8(8) . . ?
N16_1a C17_1a C17A_1a 124.5(10) . . ?
C18_1a C17_1a C17A_1a 124.7(10) . . ?
N19_1a C18_1a C17_1a 112.0(8) . . ?
N19_1a C18_1a C18A_1a 123.5(10) . . ?
C17_1a C18_1a C18A_1a 124.5(10) . . ?
C18_1a N19_1a O21_1a 116.2(7) . 2_655 ?
C18_1a N19_1a Fe1 119.3(6) . . ?
O21_1a N19_1a Fe1 123.5(5) 2_655 . ?
N19_1a O21_1a B7_1 111.6(4) 2_655 . ?
C10_1a C10A_1a H10A_1a 109.5 . . ?
C10_1a C10A_1a H10B_1a 109.5 . . ?
H10A_1a C10A_1a H10B_1a 109.5 . . ?
C10_1a C10A_1a H10C_1a 109.5 . . ?
H10A_1a C10A_1a H10C_1a 109.5 . . ?
H10B_1a C10A_1a H10C_1a 109.5 . . ?
C17_1a C17A_1a H17A_1a 109.5 . . ?
C17_1a C17A_1a H17B_1a 109.5 . . ?
H17A_1a C17A_1a H17B_1a 109.5 . . ?
C17_1a C17A_1a H17C_1a 109.5 . . ?
H17A_1a C17A_1a H17C_1a 109.5 . . ?
H17B_1a C17A_1a H17C_1a 109.5 . . ?
C18_1a C18A_1a H18A_1a 109.5 . . ?
C18_1a C18A_1a H18B_1a 109.5 . . ?
H18A_1a C18A_1a H18B_1a 109.5 . . ?
C18_1a C18A_1a H18C_1a 109.5 . . ?
H18A_1a C18A_1a H18C_1a 109.5 . . ?
H18B_1a C18A_1a H18C_1a 109.5 . . ?
Cl3_2 C1_2 Cl2_2 112.5(4) . . ?
Cl3_2 C1_2 Cl4_2 109.4(4) . . ?
Cl2_2 C1_2 Cl4_2 109.3(3) . . ?
Cl3_2 C1_2 H19A_2 108.5 . . ?
Cl2_2 C1_2 H19A_2 108.5 . . ?
Cl4_2 C1_2 H19A_2 108.5 . . ?
N9_1b O8_1b B7_1 111.7(7) . . ?
C10_1b N9_1b O8_1b 114.8(17) . . ?
C10_1b N9_1b Fe1 121.9(17) . . ?
O8_1b N9_1b Fe1 122.5(8) . . ?
N16_1b O15_1b B7_1 111.1(8) . . ?
N9_1b C10_1b C10A_1b 125(2) . . ?
N9_1b C10_1b C10_1b 109.5(16) . 2_655 ?
C10A_1b C10_1b C10_1b 125(2) . 2_655 ?
C17_1b N16_1b O15_1b 115.7(14) . . ?
C17_1b N16_1b Fe1 119.5(12) . . ?
O15_1b N16_1b Fe1 124.1(9) . . ?
N19_1b O21_1b B7_1 112.8(9) 2_655 . ?
C17_1b C17A_1b H17A_1b 109.5 . . ?
C17_1b C17A_1b H17B_1b 109.5 . . ?
H17A_1b C17A_1b H17B_1b 109.5 . . ?
C17_1b C17A_1b H17C_1b 109.5 . . ?
H17A_1b C17A_1b H17C_1b 109.5 . . ?
H17B_1b C17A_1b H17C_1b 109.5 . . ?
C10_1b C10A_1b H10A_1b 109.5 . . ?
C10_1b C10A_1b H10B_1b 109.5 . . ?
H10A_1b C10A_1b H10B_1b 109.5 . . ?
C10_1b C10A_1b H10C_1b 109.5 . . ?
H10A_1b C10A_1b H10C_1b 109.5 . . ?
H10B_1b C10A_1b H10C_1b 109.5 . . ?
C18_1b C18A_1b H18A_1b 109.5 . . ?
C18_1b C18A_1b H18B_1b 109.5 . . ?
H18A_1b C18A_1b H18B_1b 109.5 . . ?
C18_1b C18A_1b H18C_1b 109.5 . . ?
H18A_1b C18A_1b H18C_1b 109.5 . . ?
H18B_1b C18A_1b H18C_1b 109.5 . . ?
C18_1b N19_1b O21_1b 116.4(15) . 2_655 ?
C18_1b N19_1b Fe1 120.2(13) . . ?
O21_1b N19_1b Fe1 122.4(10) 2_655 . ?
N19_1b C18_1b C17_1b 109.7(16) . . ?
N19_1b C18_1b C18A_1b 124.0(18) . . ?
C17_1b C18_1b C18A_1b 126.3(19) . . ?
N16_1b C17_1b C18_1b 111.8(16) . . ?
N16_1b C17_1b C17A_1b 125.9(18) . . ?
C18_1b C17_1b C17A_1b 122.3(19) . . ?

loop_
_geom_torsion_atom_site_label_1
_geom_torsion_atom_site_label_2
_geom_torsion_atom_site_label_3
_geom_torsion_atom_site_label_4
_geom_torsion
_geom_torsion_site_symmetry_1
_geom_torsion_site_symmetry_2
_geom_torsion_site_symmetry_3
_geom_torsion_site_symmetry_4
_geom_torsion_publ_flag
C6_1 C1_1 C2_1 N3_1 -0.9(6) . . . . ?
B7_1 C1_1 C2_1 N3_1 176.2(4) . . . . ?
C1_1 C2_1 N3_1 C4_1 -0.2(6) . . . . ?
C2_1 N3_1 C4_1 C5_1 1.2(6) . . . . ?
N3_1 C4_1 C5_1 C6_1 -1.1(7) . . . . ?
C4_1 C5_1 C6_1 C1_1 -0.1(7) . . . . ?
C2_1 C1_1 C6_1 C5_1 1.0(6) . . . . ?
B7_1 C1_1 C6_1 C5_1 -175.9(4) . . . . ?
C2_1 C1_1 B7_1 O15_1b 146.7(5) . . . . ?
C6_1 C1_1 B7_1 O15_1b -36.5(6) . . . . ?
C2_1 C1_1 B7_1 O21_1a -60.1(5) . . . . ?
C6_1 C1_1 B7_1 O21_1a 116.7(4) . . . . ?
C2_1 C1_1 B7_1 O8_1a 60.6(4) . . . . ?
C6_1 C1_1 B7_1 O8_1a -122.6(4) . . . . ?
C2_1 C1_1 B7_1 O21_1b -91.1(5) . . . . ?
C6_1 C1_1 B7_1 O21_1b 85.8(6) . . . . ?
C2_1 C1_1 B7_1 O15_1a -179.3(4) . . . . ?
C6_1 C1_1 B7_1 O15_1a -2.4(5) . . . . ?
C2_1 C1_1 B7_1 O8_1b 26.8(5) . . . . ?
C6_1 C1_1 B7_1 O8_1b -156.4(5) . . . . ?
O21_1a B7_1 O8_1a N9_1a -54.4(5) . . . . ?
O15_1a B7_1 O8_1a N9_1a 69.5(5) . . . . ?
C1_1 B7_1 O8_1a N9_1a -171.3(4) . . . . ?
B7_1 O8_1a N9_1a C10_1a 155.6(6) . . . . ?
B7_1 O8_1a N9_1a Fe1 -12.6(6) . . . . ?
O8_1a N9_1a C10_1a C10_1a -174.5(10) . . . 2_655 ?
Fe1 N9_1a C10_1a C10_1a -5.7(14) . . . 2_655 ?
O8_1a N9_1a C10_1a C10A_1a 0.3(13) . . . . ?
Fe1 N9_1a C10_1a C10A_1a 169.0(11) . . . . ?
O21_1a B7_1 O15_1a N16_1a 68.9(5) . . . . ?
O8_1a B7_1 O15_1a N16_1a -55.6(5) . . . . ?
C1_1 B7_1 O15_1a N16_1a -175.2(4) . . . . ?
B7_1 O15_1a N16_1a C17_1a 153.7(8) . . . . ?
B7_1 O15_1a N16_1a Fe1 -12.0(6) . . . . ?
O15_1a N16_1a C17_1a C18_1a -176.4(7) . . . . ?
Fe1 N16_1a C17_1a C18_1a -10.1(11) . . . . ?
O15_1a N16_1a C17_1a C17A_1a 1.5(11) . . . . ?
Fe1 N16_1a C17_1a C17A_1a 167.7(10) . . . . ?
N16_1a C17_1a C18_1a N19_1a 10.3(12) . . . . ?
C17A_1a C17_1a C18_1a N19_1a -167.5(12) . . . . ?
N16_1a C17_1a C18_1a C18A_1a -168.3(13) . . . . ?
C17A_1a C17_1a C18_1a C18A_1a 13.9(15) . . . . ?
C17_1a C18_1a N19_1a O21_1a -175.5(7) . . . 2_655 ?
C18A_1a C18_1a N19_1a O21_1a 3.1(13) . . . 2_655 ?
C17_1a C18_1a N19_1a Fe1 -6.5(11) . . . . ?
C18A_1a C18_1a N19_1a Fe1 172.0(11) . . . . ?
O8_1a B7_1 O21_1a N19_1a 66.9(5) . . . 2_655 ?
O15_1a B7_1 O21_1a N19_1a -56.6(5) . . . 2_655 ?
C1_1 B7_1 O21_1a N19_1a -174.2(4) . . . 2_655 ?
O15_1b B7_1 O8_1b N9_1b 54.7(8) . . . . ?
O21_1b B7_1 O8_1b N9_1b -69.1(8) . . . . ?
C1_1 B7_1 O8_1b N9_1b 174.4(6) . . . . ?
B7_1 O8_1b N9_1b C10_1b -156.7(15) . . . . ?
B7_1 O8_1b N9_1b Fe1 13.7(10) . . . . ?
O21_1b B7_1 O15_1b N16_1b 52.0(9) . . . . ?
O8_1b B7_1 O15_1b N16_1b -69.9(8) . . . . ?
C1_1 B7_1 O15_1b N16_1b 171.1(6) . . . . ?
O8_1b N9_1b C10_1b C10A_1b 1(3) . . . . ?
Fe1 N9_1b C10_1b C10A_1b -169(2) . . . . ?
O8_1b N9_1b C10_1b C10_1b 173(2) . . . 2_655 ?
Fe1 N9_1b C10_1b C10_1b 2(4) . . . 2_655 ?
B7_1 O15_1b N16_1b C17_1b -156.0(16) . . . . ?
B7_1 O15_1b N16_1b Fe1 14.4(11) . . . . ?
N16_1b Fe1 N16_1b C17_1b 59.9(16) 2_655 . . . ?
N19_1b Fe1 N16_1b C17_1b 119.2(17) 2_655 . . . ?
N19_1b Fe1 N16_1b C17_1b -1.4(17) . . . . ?
N9_1b Fe1 N16_1b C17_1b -81.0(17) 2_655 . . . ?
N9_1b Fe1 N16_1b C17_1b -154.1(17) . . . . ?
N16_1b Fe1 N16_1b O15_1b -110.2(9) 2_655 . . . ?
N19_1b Fe1 N16_1b O15_1b -50.8(9) 2_655 . . . ?
N19_1b Fe1 N16_1b O15_1b -171.5(10) . . . . ?
N9_1b Fe1 N16_1b O15_1b 108.9(9) 2_655 . . . ?
N9_1b Fe1 N16_1b O15_1b 35.8(9) . . . . ?
O15_1b B7_1 O21_1b N19_1b -68.2(9) . . . 2_655 ?
O8_1b B7_1 O21_1b N19_1b 54.2(9) . . . 2_655 ?
C1_1 B7_1 O21_1b N19_1b 171.4(7) . . . 2_655 ?
O21_1b N19_1b C18_1b C17_1b 175.7(15) 2_655 . . . ?
Fe1 N19_1b C18_1b C17_1b 7(2) . . . . ?
O21_1b N19_1b C18_1b C18A_1b -3(2) 2_655 . . . ?
Fe1 N19_1b C18_1b C18A_1b -172(2) . . . . ?
O15_1b N16_1b C17_1b C18_1b 176.3(14) . . . . ?
Fe1 N16_1b C17_1b C18_1b 5(2) . . . . ?
O15_1b N16_1b C17_1b C17A_1b -1.3(19) . . . . ?
Fe1 N16_1b C17_1b C17A_1b -172(2) . . . . ?
N19_1b C18_1b C17_1b N16_1b -8(2) . . . . ?
C18A_1b C18_1b C17_1b N16_1b 171(3) . . . . ?
N19_1b C18_1b C17_1b C17A_1b 170(2) . . . . ?
C18A_1b C18_1b C17_1b C17A_1b -11(3) . . . . ?

_refine_diff_density_max         0.703
_refine_diff_density_min         -0.615
_refine_diff_density_rms         0.081

_shelxl_version_number           2014/6

_shelx_res_file                  
;
TITL MDW3-41c in C2/c
CELL 1.54178  24.2870   8.1945  20.3960  90.000 120.269  90.000
ZERR    4.00   0.0025   0.0005   0.0018   0.000   0.013   0.000
LATT  7
SYMM -X, Y, 0.5-Z
SFAC C H B N O CL FE
UNIT 96 112 8 32 24 24 4
L.S.  20
LIST 4
ACTA TABS
FMAP  2
TEMP -153
SIZE 0.808 0.182 0.165
PLAN  100
BOND $H
CONF
REM SIMU_CL3 0.01 0.02 C1 Cl2 Cl3 Cl4
EADP O8_1a O8_1b
EADP O15_1a O15_1b
EADP O21_1a O21_1b
EADP N9_1a N9_1b
EADP N16_1a N16_1b
EADP N19_1a N19_1b
EADP C10_1a C10_1b
EADP C10A_1a C10A_1b
EADP C17_1a C17_1b
EADP C18_1a C18_1b
EADP C17A_1a C17A_1b
EADP C18A_1a C18A_1b
REM Produced by Grade Web Server http://grade.globalphasing.org
REM --------- service provided by Global Phasing Ltd. ---------
REM
REM GEN: Generated by GRADE 1.2.5 (December 20 2013)
REM GEN: from mol2 file
REM GEN: using MOGUL 1.6(RC5), CSD as535be with quantum mechanics AM1
REM Compound InChI RQNZYGNDANCVDM-NGRKIHHTSA-N
REM Compound full name Clathrochelate_Cage_D
REM
REM Number of restraints found:
REM Bond lengths
REM     lengths/sigmas set by mogul                35
REM     bonds to hydrogen set to neutron values    38
REM     bonds lengths set by partial QM            12
REM Bond Angles
REM     angles/sigmas set by mogul                 24
REM     non-H angles set by partial QM             40
REM     H bond angles set by partial QM            82
REM Trigonal planes (atoms bonded to 3 others that are held flat)
REM     trigonal atoms from 3 mogul bond angles     0
REM     atoms NOT trigonal from 3 mogul angles      0
REM     trigonal atoms from partial QM             16
REM     atoms not trigonal from partial QM          0
REM Torsions and 1-4 planes
REM     bonds where mogul states cis/trans          0
REM     bonds mogul indicates flat                  0
REM     bonds mogul indicates 3-fold staggered      0
REM     bonds mogul indicates not flat              0
REM     in flat 5/6 membered rings after PQM       12
REM     other flat bonds after partial QM           6
REM     sp3-sp3 set 3-fold staggered by QM          5
REM     All other torsions (unrestrained)          24
REM Bonds defined by QM have a sigma set to 0.030 Angs
REM Angles defined by QM have a sigma set to 3.0 degrees

REM grade-cif2shelx output
REM Version: 0.0.5 <Dec 20 2013>
REM grade-cif2shelx extracts restraints from a grade CIF file
REM and translates them into SHELX syntax.
REM authors Oliver Smart and Julian Holstein.

REM bonds:
DFIX_OE3 1.390 0.004 C1 C2
DFIX_OE3 1.598 0.009 B7 C1
DFIX_OE3 1.398 0.009 C1 C6
DFIX_OE3 1.335 0.010 C2 N3
DFIX_OE3 1.333 0.011 C4 N3
DFIX_OE3 1.378 0.016 C4 C5
DFIX_OE3 1.384 0.010 C5 C6
DFIX_OE3 1.445 0.030 B7 O15
DFIX_OE3 1.441 0.030 B7 O8
DFIX_OE3 1.446 0.030 B7 O21
DFIX_OE3 1.296 0.030 N9 O8
DFIX_OE3 1.286 0.012 C10 N9
DFIX_OE3 1.501 0.011 C10 C10A
DFIX_OE3 1.486 0.015 C10 C11
DFIX_OE3 1.501 0.011 C11 C11A
DFIX_OE3 1.286 0.012 C11 N12
DFIX_OE3 1.295 0.030 N12 O13
DFIX_OE3 1.443 0.030 B14 O13
DFIX_OE3 1.431 0.030 B14 O20
DFIX_OE3 1.598 0.009 B14 C27
DFIX_OE3 1.438 0.030 B14 O26
DFIX_OE3 1.298 0.030 N16 O15
DFIX_OE3 1.286 0.012 C17 N16
DFIX_OE3 1.501 0.011 C17 C17A
DFIX_OE3 1.486 0.015 C17 C18
DFIX_OE3 1.501 0.011 C18 C18A
DFIX_OE3 1.286 0.012 C18 N19
DFIX_OE3 1.309 0.030 N19 O20
DFIX_OE3 1.294 0.030 N22 O21
DFIX_OE3 1.286 0.012 C23 N22
DFIX_OE3 1.486 0.015 C23 C24
DFIX_OE3 1.501 0.011 C23 C23A
DFIX_OE3 1.286 0.012 C24 N25
DFIX_OE3 1.501 0.011 C24 C24A
DFIX_OE3 1.301 0.030 N25 O26
DFIX_OE3 1.398 0.009 C27 C32
DFIX_OE3 1.390 0.004 C27 C28
DFIX_OE3 1.335 0.010 C28 N29
DFIX_OE3 1.333 0.011 C30 N29
DFIX_OE3 1.378 0.016 C30 C31
DFIX_OE3 1.384 0.010 C31 C32
DFIX_OE3 1.509 0.038 C10A C10B
DFIX_OE3 1.509 0.038 C11A C11B
DFIX_OE3 1.509 0.038 C17A C17B
DFIX_OE3 1.509 0.038 C18A C18B
DFIX_OE3 1.509 0.038 C23A C23B
DFIX_OE3 1.509 0.038 C24A C24B

REM angles SHELX uses 1,3 distance restraints for angles,
REM these are derived by trig from the grade angle and two bond lengths:
REM B7 C1 C2 ang=123.5,3.0 b12=1.598,0.009 b23=1.390,0.004
DANG_OE3 2.634 0.038 B7 C2
REM C2 C1 C6 ang=114.3,3.0 b12=1.390,0.004 b23=1.398,0.009
DANG_OE3 2.342 0.040 C2 C6
REM B7 C1 C6 ang=122.0,1.2 b12=1.598,0.009 b23=1.398,0.009
DANG_OE3 2.622 0.019 B7 C6
REM C1 C2 N3 ang=125.0,1.3 b12=1.390,0.004 b23=1.335,0.010
DANG_OE3 2.417 0.017 C1 N3
REM C2 N3 C4 ang=116.8,1.1 b12=1.335,0.010 b23=1.333,0.011
DANG_OE3 2.272 0.018 C2 C4
REM C5 C4 N3 ang=123.3,0.8 b12=1.378,0.016 b23=1.333,0.011
DANG_OE3 2.386 0.019 C5 N3
REM C4 C5 C6 ang=118.9,0.8 b12=1.378,0.016 b23=1.384,0.010
DANG_OE3 2.379 0.019 C4 C6
REM C1 C6 C5 ang=122.5,0.8 b12=1.398,0.009 b23=1.384,0.010
DANG_OE3 2.439 0.015 C1 C5
REM C1 B7 O15 ang=103.3,3.0 b12=1.598,0.009 b23=1.445,0.030
DANG_OE3 2.388 0.055 C1 O15
REM C1 B7 O8 ang=103.9,3.0 b12=1.598,0.009 b23=1.441,0.030
DANG_OE3 2.395 0.054 C1 O8
REM O15 B7 O8 ang=114.1,3.0 b12=1.445,0.030 b23=1.441,0.030
DANG_OE3 2.422 0.054 O15 O8
REM C1 B7 O21 ang=106.3,3.0 b12=1.598,0.009 b23=1.446,0.030
DANG_OE3 2.438 0.054 C1 O21
REM O15 B7 O21 ang=114.0,3.0 b12=1.445,0.030 b23=1.446,0.030
DANG_OE3 2.425 0.054 O15 O21
REM O21 B7 O8 ang=113.8,3.0 b12=1.446,0.030 b23=1.441,0.030
DANG_OE3 2.418 0.054 O21 O8
REM B7 O8 N9 ang=115.4,3.0 b12=1.441,0.030 b23=1.296,0.030
DANG_OE3 2.315 0.052 B7 N9
REM C10 N9 O8 ang=121.4,3.0 b12=1.286,0.012 b23=1.296,0.030
DANG_OE3 2.252 0.043 C10 O8
REM C10A C10 N9 ang=124.6,1.7 b12=1.501,0.011 b23=1.286,0.012
DANG_OE3 2.470 0.024 C10A N9
REM C11 C10 N9 ang=115.3,3.0 b12=1.486,0.015 b23=1.286,0.012
DANG_OE3 2.344 0.042 C11 N9
REM C10A C10 C11 ang=120.0,3.0 b12=1.501,0.011 b23=1.486,0.015
DANG_OE3 2.587 0.042 C10A C11
REM C10 C11 C11A ang=120.0,3.0 b12=1.486,0.015 b23=1.501,0.011
DANG_OE3 2.587 0.042 C10 C11A
REM C10 C11 N12 ang=115.0,3.0 b12=1.486,0.015 b23=1.286,0.012
DANG_OE3 2.340 0.042 C10 N12
REM C11A C11 N12 ang=124.6,1.7 b12=1.501,0.011 b23=1.286,0.012
DANG_OE3 2.470 0.024 C11A N12
REM C11 N12 O13 ang=123.6,3.0 b12=1.286,0.012 b23=1.295,0.030
DANG_OE3 2.275 0.043 C11 O13
REM B14 O13 N12 ang=113.8,3.0 b12=1.443,0.030 b23=1.295,0.030
DANG_OE3 2.295 0.053 B14 N12
REM O13 B14 O20 ang=115.4,3.0 b12=1.443,0.030 b23=1.431,0.030
DANG_OE3 2.429 0.054 O13 O20
REM C27 B14 O13 ang=103.2,3.0 b12=1.598,0.009 b23=1.443,0.030
DANG_OE3 2.385 0.055 C27 O13
REM C27 B14 O20 ang=106.4,3.0 b12=1.598,0.009 b23=1.431,0.030
DANG_OE3 2.427 0.053 C27 O20
REM O13 B14 O26 ang=111.5,3.0 b12=1.443,0.030 b23=1.438,0.030
DANG_OE3 2.381 0.055 O13 O26
REM O20 B14 O26 ang=114.9,3.0 b12=1.431,0.030 b23=1.438,0.030
DANG_OE3 2.418 0.054 O20 O26
REM C27 B14 O26 ang=103.8,3.0 b12=1.598,0.009 b23=1.438,0.030
DANG_OE3 2.391 0.054 C27 O26
REM B7 O15 N16 ang=115.0,3.0 b12=1.445,0.030 b23=1.298,0.030
DANG_OE3 2.315 0.053 B7 N16
REM C17 N16 O15 ang=126.2,3.0 b12=1.286,0.012 b23=1.298,0.030
DANG_OE3 2.304 0.042 C17 O15
REM C17A C17 N16 ang=124.6,1.7 b12=1.501,0.011 b23=1.286,0.012
DANG_OE3 2.470 0.024 C17A N16
REM C18 C17 N16 ang=115.1,3.0 b12=1.486,0.015 b23=1.286,0.012
DANG_OE3 2.342 0.042 C18 N16
REM C17A C17 C18 ang=120.1,3.0 b12=1.501,0.011 b23=1.486,0.015
DANG_OE3 2.588 0.042 C17A C18
REM C17 C18 C18A ang=124.5,3.0 b12=1.486,0.015 b23=1.501,0.011
DANG_OE3 2.643 0.040 C17 C18A
REM C17 C18 N19 ang=111.7,3.0 b12=1.486,0.015 b23=1.286,0.012
DANG_OE3 2.297 0.044 C17 N19
REM C18A C18 N19 ang=124.6,1.7 b12=1.501,0.011 b23=1.286,0.012
DANG_OE3 2.470 0.024 C18A N19
REM C18 N19 O20 ang=118.0,3.0 b12=1.286,0.012 b23=1.309,0.030
DANG_OE3 2.224 0.045 C18 O20
REM B14 O20 N19 ang=117.8,3.0 b12=1.431,0.030 b23=1.309,0.030
DANG_OE3 2.347 0.052 B14 N19
REM B7 O21 N22 ang=111.0,3.0 b12=1.446,0.030 b23=1.294,0.030
DANG_OE3 2.260 0.053 B7 N22
REM C23 N22 O21 ang=123.6,3.0 b12=1.286,0.012 b23=1.294,0.030
DANG_OE3 2.274 0.043 C23 O21
REM C24 C23 N22 ang=114.4,3.0 b12=1.486,0.015 b23=1.286,0.012
DANG_OE3 2.333 0.042 C24 N22
REM C23A C23 N22 ang=124.6,1.7 b12=1.501,0.011 b23=1.286,0.012
DANG_OE3 2.470 0.024 C23A N22
REM C23A C23 C24 ang=120.7,3.0 b12=1.501,0.011 b23=1.486,0.015
DANG_OE3 2.596 0.042 C23A C24
REM C23 C24 N25 ang=117.2,3.0 b12=1.486,0.015 b23=1.286,0.012
DANG_OE3 2.368 0.041 C23 N25
REM C23 C24 C24A ang=118.1,3.0 b12=1.486,0.015 b23=1.501,0.011
DANG_OE3 2.562 0.043 C23 C24A
REM C24A C24 N25 ang=124.6,1.7 b12=1.501,0.011 b23=1.286,0.012
DANG_OE3 2.470 0.024 C24A N25
REM C24 N25 O26 ang=121.7,3.0 b12=1.286,0.012 b23=1.301,0.030
DANG_OE3 2.259 0.043 C24 O26
REM B14 O26 N25 ang=114.1,3.0 b12=1.438,0.030 b23=1.301,0.030
DANG_OE3 2.300 0.053 B14 N25
REM B14 C27 C32 ang=122.0,1.2 b12=1.598,0.009 b23=1.398,0.009
DANG_OE3 2.622 0.019 B14 C32
REM B14 C27 C28 ang=123.5,3.0 b12=1.598,0.009 b23=1.390,0.004
DANG_OE3 2.634 0.038 B14 C28
REM C28 C27 C32 ang=114.3,3.0 b12=1.390,0.004 b23=1.398,0.009
DANG_OE3 2.342 0.040 C28 C32
REM C27 C28 N29 ang=125.0,1.3 b12=1.390,0.004 b23=1.335,0.010
DANG_OE3 2.417 0.017 C27 N29
REM C28 N29 C30 ang=116.8,1.1 b12=1.335,0.010 b23=1.333,0.011
DANG_OE3 2.272 0.018 C28 C30
REM C31 C30 N29 ang=123.3,0.8 b12=1.378,0.016 b23=1.333,0.011
DANG_OE3 2.386 0.019 C31 N29
REM C30 C31 C32 ang=118.9,0.8 b12=1.378,0.016 b23=1.384,0.010
DANG_OE3 2.379 0.019 C30 C32
REM C27 C32 C31 ang=122.5,0.8 b12=1.398,0.009 b23=1.384,0.010
DANG_OE3 2.439 0.015 C27 C31
REM C10 C10A C10B ang=112.9,2.5 b12=1.501,0.011 b23=1.509,0.038
DANG_OE3 2.509 0.049 C10 C10B
REM C11 C11A C11B ang=112.9,2.5 b12=1.501,0.011 b23=1.509,0.038
DANG_OE3 2.509 0.049 C11 C11B
REM C17 C17A C17B ang=112.9,2.5 b12=1.501,0.011 b23=1.509,0.038
DANG_OE3 2.509 0.049 C17 C17B
REM C18 C18A C18B ang=112.9,2.5 b12=1.501,0.011 b23=1.509,0.038
DANG_OE3 2.509 0.049 C18 C18B
REM C23 C23A C23B ang=112.9,2.5 b12=1.501,0.011 b23=1.509,0.038
DANG_OE3 2.509 0.049 C23 C23B
REM C24 C24A C24B ang=112.9,2.5 b12=1.501,0.011 b23=1.509,0.038
DANG_OE3 2.509 0.049 C24 C24B

REM planes:
REM plane qm-C1
FLAT_OE3 C1 C2 C6 B7
REM plane qm-C10
FLAT_OE3 C10 N9 C11 C10A
REM plane qm-C11
FLAT_OE3 C11 C10 N12 C11A
REM plane qm-C17
FLAT_OE3 C17 N16 C18 C17A
REM plane qm-C18
FLAT_OE3 C18 C17 N19 C18A
REM plane qm-C23
FLAT_OE3 C23 N22 C24 C23A
REM plane qm-C24
FLAT_OE3 C24 C23 N25 C24A
REM plane qm-C27
FLAT_OE3 C27 B14 C28 C32
REM plane qmf-01
FLAT_OE3 O8 N9 C10 C10A
REM plane qmf-02
FLAT_OE3 C11A C11 N12 O13
REM plane qmf-03
FLAT_OE3 O15 N16 C17 C17A
REM plane qmf-04
FLAT_OE3 C18A C18 N19 O20
REM plane qmf-05
FLAT_OE3 O21 N22 C23 C23A
REM plane qmf-06
FLAT_OE3 C24A C24 N25 O26
REM plane ring6A-1
FLAT_OE3 C1 C2 N3 C4
REM plane ring6A-2
FLAT_OE3 C2 N3 C4 C5
REM plane ring6A-3
FLAT_OE3 N3 C4 C5 C6
REM plane ring6A-4
FLAT_OE3 C4 C5 C6 C1
REM plane ring6A-5
FLAT_OE3 C5 C6 C1 C2
REM plane ring6A-6
FLAT_OE3 C6 C1 C2 N3
REM plane ring6B-1
FLAT_OE3 C27 C28 N29 C30
REM plane ring6B-2
FLAT_OE3 C28 N29 C30 C31
REM plane ring6B-3
FLAT_OE3 N29 C30 C31 C32
REM plane ring6B-4
FLAT_OE3 C30 C31 C32 C27
REM plane ring6B-5
FLAT_OE3 C31 C32 C27 C28
REM plane ring6B-6
FLAT_OE3 C32 C27 C28 N29
EQIV $1 2-x, +y, 1/2-z
MPLA_1 C1 C2 N3 C4 C5 C6
MPLA_1 C1_$1 C2_$1 N3_$1 C4_$1 C5_$1 C6_$1
WGHT    0.117500   16.645412
EXTI    0.000388
FVAR       2.89502   0.65861
FE1   7    0.500000    0.847159    0.250000    10.50000    0.02950    0.02737 =
         0.02291    0.00000    0.01379    0.00000
RESI 1 OE3
C1    1    0.338916    0.850276    0.305875    11.00000    0.03499    0.03925 =
         0.03085   -0.00135    0.01797   -0.00185
C2    1    0.341978    0.747490    0.361635    11.00000    0.04228    0.05007 =
         0.03567    0.00519    0.02189    0.00411
AFIX  43
H2A   2    0.376370    0.672144    0.383719    11.00000   -1.20000
AFIX   0
N3    4    0.301047    0.744780    0.387076    11.00000    0.05169    0.05422 =
         0.04273    0.00716    0.03075    0.00136
C4    1    0.253398    0.851585    0.355487    11.00000    0.04527    0.05726 =
         0.05186    0.00059    0.03306   -0.00385
AFIX  43
H4A   2    0.223911    0.854158    0.373128    11.00000   -1.20000
AFIX   0
C5    1    0.244247    0.957698    0.299305    11.00000    0.05069    0.06696 =
         0.07294    0.02494    0.04037    0.02019
AFIX  43
H5A   2    0.208971    1.030404    0.277988    11.00000   -1.20000
AFIX   0
C6    1    0.287598    0.956957    0.274062    11.00000    0.05126    0.05854 =
         0.05823    0.02198    0.03570    0.01380
AFIX  43
H6A   2    0.282161    1.029590    0.234929    11.00000   -1.20000
AFIX   0
B7    3    0.393864    0.847693    0.284571    11.00000    0.03372    0.03507 =
         0.03274    0.00086    0.01989   -0.00244
PART 1 21.0000
O8    5    0.397259    0.682899    0.256897    21.00000    0.03184    0.03751 =
         0.04616   -0.00439    0.02313   -0.00730
N9    4    0.449619    0.666899    0.248042    21.00000    0.02675    0.03488 =
         0.02988   -0.00499    0.01309   -0.00855
C10   1    0.471336    0.519583    0.251360    21.00000    0.03679    0.02605 =
         0.02764    0.00130    0.01073   -0.00217
O15   5    0.378131    0.972871    0.223407    21.00000    0.03808    0.04180 =
         0.04022    0.00945    0.02738    0.01109
N16   4    0.421111    0.966962    0.198577    21.00000    0.03906    0.02943 =
         0.03166    0.00350    0.02229    0.00528
C17   1    0.400226    1.017298    0.129246    21.00000    0.03823    0.03368 =
         0.02970    0.00325    0.01773    0.00590
C18   1    0.448238    0.995674    0.107943    21.00000    0.04038    0.03594 =
         0.02700    0.00420    0.01733    0.00743
N19   4    0.496194    0.908362    0.157541    21.00000    0.03237    0.03460 =
         0.02613   -0.00261    0.01496    0.00403
O21   5    0.453343    0.890893    0.355063    21.00000    0.03412    0.05863 =
         0.02783   -0.00375    0.02081   -0.00705
C10A  1    0.442303    0.369363    0.263812    21.00000    0.06159    0.03192 =
         0.08482    0.00297    0.04337   -0.00568
AFIX 137
H10A  2    0.473277    0.279889    0.281112    21.00000   -1.50000
H10B  2    0.404178    0.338389    0.216099    21.00000   -1.50000
H10C  2    0.430516    0.391832    0.302347    21.00000   -1.50000
AFIX   0
C17A  1    0.334879    1.082214    0.078127    21.00000    0.04536    0.06785 =
         0.03811    0.01390    0.02007    0.02480
AFIX 137
H17A  2    0.307410    1.055061    0.098944    21.00000   -1.50000
H17B  2    0.317409    1.033257    0.027653    21.00000   -1.50000
H17C  2    0.336844    1.201013    0.074166    21.00000   -1.50000
AFIX   0
C18A  1    0.444745    1.067320    0.038788    21.00000    0.05606    0.07322 =
         0.03681    0.01604    0.02816    0.01090
AFIX 137
H18A  2    0.487341    1.102712    0.050662    21.00000   -1.50000
H18B  2    0.415853    1.161298    0.021795    21.00000   -1.50000
H18C  2    0.428746    0.985067   -0.001569    21.00000   -1.50000
AFIX   0
PART 0
RESI 2 CL3
CL4   6    0.338454    0.399896    0.565372    11.00000    0.12923    0.11890 =
         0.07427    0.02539    0.05047    0.03119
CL2   6    0.437640    0.429107    0.529944    11.00000    0.08294    0.13118 =
         0.13640    0.03687    0.03698   -0.00021
CL3   6    0.319509    0.272482    0.425836    11.00000    0.15232    0.11596 =
         0.07640   -0.01723    0.03109   -0.01185
C1    1    0.355653    0.425371    0.491676    11.00000    0.07828    0.06438 =
         0.06216    0.01931    0.02271    0.00795
AFIX  13
H19A  2    0.337784    0.532464    0.466293    11.00000   -1.20000
RESI 0
AFIX   0
REM #####
RESI 1 OE3
PART 2
O8    5    0.424087    0.680263    0.302606   -21.00000    0.03184    0.03751 =
         0.04616   -0.00439    0.02313   -0.00730
N9    4    0.467894    0.663817    0.279187   -21.00000    0.02675    0.03488 =
         0.02988   -0.00499    0.01309   -0.00855
O15   5    0.366563    0.882034    0.204584   -21.00000    0.03808    0.04180 =
         0.04022    0.00945    0.02738    0.01109
C10   1    0.478813    0.514885    0.267697   -21.00000    0.03679    0.02605 =
         0.02764    0.00130    0.01073   -0.00217
N16   4    0.413945    0.904972    0.186209   -21.00000    0.03906    0.02943 =
         0.03166    0.00350    0.02229    0.00528
O21   5    0.442302    0.970837    0.333385   -21.00000    0.03412    0.05863 =
         0.02783   -0.00375    0.02081   -0.00705
C17A  1    0.333556    1.063640    0.074949   -21.00000    0.04536    0.06785 =
         0.03811    0.01390    0.02007    0.02480
AFIX 137
H17A  2    0.336328    1.142216    0.040503   -21.00000   -1.50000
H17B  2    0.318643    1.119324    0.105658   -21.00000   -1.50000
H17C  2    0.303526    0.976736    0.045273   -21.00000   -1.50000
AFIX   0
C10A  1    0.446852    0.366731    0.276512   -21.00000    0.06159    0.03192 =
         0.08482    0.00297    0.04337   -0.00568
AFIX 137
H10A  2    0.449247    0.277013    0.246275   -21.00000   -1.50000
H10B  2    0.402065    0.391685    0.258935   -21.00000   -1.50000
H10C  2    0.468361    0.334690    0.330087   -21.00000   -1.50000
AFIX   0
C18A  1    0.448773    1.091618    0.045102   -21.00000    0.05606    0.07322 =
         0.03681    0.01604    0.02816    0.01090
AFIX 137
H18A  2    0.404342    1.116287    0.007367   -21.00000   -1.50000
H18B  2    0.466166    1.014494    0.023470   -21.00000   -1.50000
H18C  2    0.473873    1.192469    0.059412   -21.00000   -1.50000
AFIX   0
N19   4    0.503606    0.964579    0.171883   -21.00000    0.03237    0.03460 =
         0.02613   -0.00261    0.01496    0.00403
C18   1    0.451729    1.017816    0.113811   -21.00000    0.04038    0.03594 =
         0.02700    0.00420    0.01733    0.00743
C17   1    0.397821    0.991475    0.125868   -21.00000    0.03823    0.03368 =
         0.02970    0.00325    0.01773    0.00590
PART 0
RESI 0
HKLF 4

REM  MDW3-41c in C2/c
REM R1 =  0.0610 for    2855 Fo > 4sig(Fo)  and  0.0735 for all    3405 data
REM    257 parameters refined using     88 restraints

END

WGHT      0.0986      3.7688

REM Highest difference peak  0.703,  deepest hole -0.615,  1-sigma level  0.081
Q1    1   0.5000  0.9584  0.2500  10.50000  0.05    0.70
Q2    1   0.5000  0.7321  0.2500  10.50000  0.05    0.64
Q3    1   0.3633  0.2961  0.4098  11.00000  0.05    0.55
Q4    1   0.3242  0.3185  0.5192  11.00000  0.05    0.46
Q5    1   0.5004  0.8381  0.1782  11.00000  0.05    0.37
Q6    1   0.4231  0.5208  0.5499  11.00000  0.05    0.36
Q7    1   0.4222  0.3846  0.4685  11.00000  0.05    0.33
Q8    1   0.3814  0.4673  0.5721  11.00000  0.05    0.32
Q9    1   0.4747  0.6132  0.2541  11.00000  0.05    0.27
Q10   1   0.4723  0.4275  0.2586  11.00000  0.05    0.27
Q11   1   0.4480  0.8456  0.2492  11.00000  0.05    0.26
Q12   1   0.5000  0.5074  0.2500  10.50000  0.05    0.24
Q13   1   0.4316  0.5850  0.5241  11.00000  0.05    0.23
Q14   1   0.4718  1.0701  0.2375  11.00000  0.05    0.22
Q15   1   0.4521  0.2682  0.5415  11.00000  0.05    0.22
Q16   1   0.4449  1.0381  0.0634  11.00000  0.05    0.22
Q17   1   0.5002  0.1780  0.3587  11.00000  0.05    0.21
Q18   1   0.4239  1.0906  0.1973  11.00000  0.05    0.21
Q19   1   0.5150  1.0984  0.1879  11.00000  0.05    0.21
Q20   1   0.4251  1.0030  0.1177  11.00000  0.05    0.20
Q21   1   0.3681  0.8463  0.2943  11.00000  0.05    0.20
Q22   1   0.4170  1.0233  0.1751  11.00000  0.05    0.20
Q23   1   0.3128  0.8602  0.2788  11.00000  0.05    0.20
Q24   1   0.5209  0.1717  0.3424  11.00000  0.05    0.19
Q25   1   0.5079  0.1797  0.2857  11.00000  0.05    0.18
Q26   1   0.2755  1.0000  0.2970  11.00000  0.05    0.18
Q27   1   0.2879  1.0822  0.2631  11.00000  0.05    0.18
Q28   1   0.4430  0.7678  0.1919  11.00000  0.05    0.18
Q29   1   0.3917  1.0242 -0.0197  11.00000  0.05    0.18
Q30   1   0.2594  0.9339  0.3372  11.00000  0.05    0.18
Q31   1   0.4070  1.0460 -0.0582  11.00000  0.05    0.18
Q32   1   0.4167  0.8594  0.1662  11.00000  0.05    0.18
Q33   1   0.3921  0.8558  0.4198  11.00000  0.05    0.18
Q34   1   0.3790  1.1114  0.2186  11.00000  0.05    0.18
Q35   1   0.4689  0.4221  0.3614  11.00000  0.05    0.18
Q36   1   0.4850  0.9240  0.0007  11.00000  0.05    0.18
Q37   1   0.2867  0.2748  0.3118  11.00000  0.05    0.17
Q38   1   0.3287  0.7641  0.3177  11.00000  0.05    0.17
Q39   1   0.3561  0.5645  0.3666  11.00000  0.05    0.17
Q40   1   0.4222  0.3652  0.3250  11.00000  0.05    0.17
Q41   1   0.3683  0.2438  0.6008  11.00000  0.05    0.17
Q42   1   0.4252  0.7943  0.0898  11.00000  0.05    0.17
Q43   1   0.4472  0.6946  0.2183  11.00000  0.05    0.17
Q44   1   0.3958  0.7816  0.2702  11.00000  0.05    0.17
Q45   1   0.3756  0.5196  0.3931  11.00000  0.05    0.17
Q46   1   0.4411  0.7278  0.1298  11.00000  0.05    0.17
Q47   1   0.4467  0.7775  0.3522  11.00000  0.05    0.17
Q48   1   0.3726  0.1362  0.3850  11.00000  0.05    0.16
Q49   1   0.3849  0.2997  0.2885  11.00000  0.05    0.16
Q50   1   0.3243  0.4365  0.4520  11.00000  0.05    0.16
Q51   1   0.3125  1.1716 -0.0109  11.00000  0.05    0.16
Q52   1   0.4310  0.2384  0.3365  11.00000  0.05    0.16
Q53   1   0.3482  0.8242  0.3386  11.00000  0.05    0.16
Q54   1   0.4938  0.5170  0.3558  11.00000  0.05    0.16
Q55   1   0.2261  1.1336  0.2692  11.00000  0.05    0.16
Q56   1   0.3028  0.8522  0.3874  11.00000  0.05    0.16
Q57   1   0.3813  0.5804  0.5967  11.00000  0.05    0.16
Q58   1   0.5061  0.7556  0.1593  11.00000  0.05    0.16
Q59   1   0.4538  0.4869  0.5000  11.00000  0.05    0.16
Q60   1   0.4327  1.0125  0.2968  11.00000  0.05    0.16
Q61   1   0.4392  0.3356  0.2288  11.00000  0.05    0.15
Q62   1   0.4689  0.2925  0.5872  11.00000  0.05    0.15
Q63   1   0.3197  0.7702  0.1480  11.00000  0.05    0.15
Q64   1   0.3084  0.6296  0.4109  11.00000  0.05    0.15
Q65   1   0.3197  0.9254  0.3079  11.00000  0.05    0.15
Q66   1   0.3466  0.1797  0.4704  11.00000  0.05    0.15
Q67   1   0.2526  1.0841  0.3021  11.00000  0.05    0.14
Q68   1   0.3654  1.2805  0.1051  11.00000  0.05    0.14
Q69   1   0.3281  0.2973  0.3363  11.00000  0.05    0.14
Q70   1   0.4239  0.5309  0.3113  11.00000  0.05    0.14
Q71   1   0.2875  0.6057  0.3715  11.00000  0.05    0.14
Q72   1   0.4228  1.1162  0.3176  11.00000  0.05    0.14
Q73   1   0.3870  0.4842  0.1660  11.00000  0.05    0.14
Q74   1   0.4919  1.0558  0.1497  11.00000  0.05    0.14
Q75   1   0.3663  0.6361  0.5172  11.00000  0.05    0.14
Q76   1   0.3654  0.8927 -0.0303  11.00000  0.05    0.14
Q77   1   0.3825  1.1549  0.3059  11.00000  0.05    0.14
Q78   1   0.3774  0.6250  0.1727  11.00000  0.05    0.14
Q79   1   0.3357  0.2273  0.3563  11.00000  0.05    0.14
Q80   1   0.4230  1.3267  0.0394  11.00000  0.05    0.14
Q81   1   0.5613  0.3679  0.3695  11.00000  0.05    0.13
Q82   1   0.1877  1.0078  0.1741  11.00000  0.05    0.13
Q83   1   0.4328  1.1422  0.0609  11.00000  0.05    0.13
Q84   1   0.3167  0.0653  0.4309  11.00000  0.05    0.13
Q85   1   0.4766  1.1606 -0.0405  11.00000  0.05    0.13
Q86   1   0.1642  1.0166  0.3414  11.00000  0.05    0.13
Q87   1   0.4080  0.5405  0.2728  11.00000  0.05    0.13
Q88   1   0.3793  1.0212  0.3396  11.00000  0.05    0.12
Q89   1   0.5010  0.2822  0.3064  11.00000  0.05    0.12
Q90   1   0.2368  1.1766  0.3067  11.00000  0.05    0.12
Q91   1   0.5209  1.2303  0.0019  11.00000  0.05    0.12
Q92   1   0.3095  1.2018  0.2824  11.00000  0.05    0.12
Q93   1   0.5020  0.4230  0.3300  11.00000  0.05    0.12
Q94   1   0.4537  0.8876  0.0624  11.00000  0.05    0.12
Q95   1   0.3824  1.2203  0.1373  11.00000  0.05    0.12
Q96   1   0.3494  0.4392  0.6392  11.00000  0.05    0.12
Q97   1   0.3547  1.1653  0.1012  11.00000  0.05    0.12
Q98   1   0.3403  1.1941 -0.0209  11.00000  0.05    0.12
Q99   1   0.3867  1.0963  0.3459  11.00000  0.05    0.12
Q100  1   0.5352  0.3374  0.3616  11.00000  0.05    0.12
;
_shelx_res_checksum              70446

_exptl_crystal_recrystallization_method 'Re-crystallisation from solvent: CDCl3'
_database_code_depnum_ccdc_archive 'CCDC 1024735'
#######################################################################
#
#                 Cambridge Crystallographic Data Centre
#                                CCDC 
# 
#######################################################################
# 
#  This CIF contains data from an original supplementary publication
#  deposited with the CCDC, and may include chemical, crystal,
#  experimental, refinement, atomic coordinates,
#  anisotropic displacement parameters and molecular geometry data,
#  as required by the journal to which it was submitted.
#
#  This CIF is provided on the understanding that it is used for bona
#  fide research purposes only. It may contain copyright material
#  of the CCDC or of third parties, and may not be copied or further
#  disseminated in any form, whether machine-readable or not,
#  except for the purpose of generating routine backup copies
#  on your local computer system.
# 
#  For further information on the CCDC, data deposition and
#  data retrieval see:
#                         www.ccdc.cam.ac.uk
#
#  Bona fide researchers may freely download Mercury and enCIFer
#  from this site to visualise CIF-encoded structures and 
#  to carry out CIF format checking respectively.
#
data_ligand2

_audit_creation_method           SHELXL-2014/6
_chemical_name_systematic        ?
_chemical_name_common            ?
_chemical_melting_point          ?
_chemical_formula_moiety         'C28 H32 B2 Fe N8 O6, 3(C H4 O)'
_chemical_formula_sum            'C31 H44 B2 Fe N8 O9'
_chemical_formula_weight         750.21

loop_
_atom_type_symbol
_atom_type_description
_atom_type_scat_dispersion_real
_atom_type_scat_dispersion_imag
_atom_type_scat_source
C C 0.0033 0.0016 'International Tables Vol C Tables 4.2.6.8 and 6.1.1.4'
H H 0.0000 0.0000 'International Tables Vol C Tables 4.2.6.8 and 6.1.1.4'
B B 0.0013 0.0007 'International Tables Vol C Tables 4.2.6.8 and 6.1.1.4'
N N 0.0061 0.0033 'International Tables Vol C Tables 4.2.6.8 and 6.1.1.4'
O O 0.0106 0.0060 'International Tables Vol C Tables 4.2.6.8 and 6.1.1.4'
Fe Fe 0.3463 0.8444 'International Tables Vol C Tables 4.2.6.8 and 6.1.1.4'

_space_group_crystal_system      triclinic
_space_group_IT_number           2
_space_group_name_H-M_alt        'P -1'
_space_group_name_Hall           '-P 1'

_shelx_space_group_comment       
;
The symmetry employed for this shelxl refinement is uniquely defined
by the following loop, which should always be used as a source of
symmetry information in preference to the above space-group names.
They are only intended as comments.
;

loop_
_space_group_symop_operation_xyz
'x, y, z'
'-x, -y, -z'

_cell_length_a                   10.435(7)
_cell_length_b                   12.522(6)
_cell_length_c                   14.568(8)
_cell_angle_alpha                110.05(2)
_cell_angle_beta                 98.25(3)
_cell_angle_gamma                92.93(4)
_cell_volume                     1759.4(18)
_cell_formula_units_Z            2
_cell_measurement_temperature    140(2)
_cell_measurement_reflns_used    11785
_cell_measurement_theta_min      2.278
_cell_measurement_theta_max      25.345

_exptl_crystal_description       prism
_exptl_crystal_colour            red
_exptl_crystal_density_meas      ?
_exptl_crystal_density_method    ?
_exptl_crystal_density_diffrn    1.416
_exptl_crystal_F_000             788
_exptl_transmission_factor_min   ?
_exptl_transmission_factor_max   ?
_exptl_crystal_size_max          0.290
_exptl_crystal_size_mid          0.250
_exptl_crystal_size_min          0.200
_exptl_absorpt_coefficient_mu    0.493
_shelx_estimated_absorpt_T_min   0.870
_shelx_estimated_absorpt_T_max   0.908
_exptl_absorpt_correction_type   none
_exptl_absorpt_correction_T_min  ?
_exptl_absorpt_correction_T_max  ?
_exptl_absorpt_process_details   ?
_exptl_absorpt_special_details   ?
_diffrn_ambient_temperature      140(2)
_diffrn_radiation_wavelength     0.71073
_diffrn_radiation_type           MoK\a
_diffrn_source                   'Genix micro-source sealed tube'
_diffrn_measurement_device_type  marmux
_diffrn_measurement_method       '\p scans'
_diffrn_detector_area_resol_mean ?
_diffrn_reflns_number            11785
_diffrn_reflns_av_unetI/netI     0.1015
_diffrn_reflns_av_R_equivalents  0.0688
_diffrn_reflns_limit_h_min       -12
_diffrn_reflns_limit_h_max       11
_diffrn_reflns_limit_k_min       -15
_diffrn_reflns_limit_k_max       15
_diffrn_reflns_limit_l_min       -17
_diffrn_reflns_limit_l_max       17
_diffrn_reflns_theta_min         2.278
_diffrn_reflns_theta_max         25.345
_diffrn_reflns_theta_full        25.000
_diffrn_measured_fraction_theta_max 0.927
_diffrn_measured_fraction_theta_full 0.929
_diffrn_reflns_Laue_measured_fraction_max 0.927
_diffrn_reflns_Laue_measured_fraction_full 0.929
_diffrn_reflns_point_group_measured_fraction_max 0.927
_diffrn_reflns_point_group_measured_fraction_full 0.929
_reflns_number_total             5977
_reflns_number_gt                3864
_reflns_threshold_expression     'I > 2\s(I)'
_reflns_Friedel_coverage         0.000
_reflns_Friedel_fraction_max     .
_reflns_Friedel_fraction_full    .

_reflns_special_details          
;
 Reflections were merged by SHELXL according to the crystal
 class for the calculation of statistics and refinement.
 
 _reflns_Friedel_fraction is defined as the number of unique
 Friedel pairs measured divided by the number that would be
 possible theoretically, ignoring centric projections and
 systematic absences.
;

_computing_cell_refinement       'automar, marresearch, 2010'
_computing_data_reduction        'automar, marresearch, 2010'
_computing_structure_solution    'SIR2011, Burla et al. 2012'
_computing_structure_refinement  'SHELXL-2014/6 (Sheldrick, 2014)'
_computing_refinement_gui        'shelXle (Huebschle, 2014)'
_computing_molecular_graphics    'shelXle (Huebschle, 2014)'
_computing_publication_material  'enCIFer 1.3, CCDC, 2008'
_refine_special_details          ?
_refine_ls_structure_factor_coef Fsqd
_refine_ls_matrix_type           full
_refine_ls_weighting_scheme      calc
_refine_ls_weighting_details     
'w=1/[\s^2^(Fo^2^)+(0.1228P)^2^] where P=(Fo^2^+2Fc^2^)/3'
_atom_sites_solution_primary     ?
_atom_sites_solution_secondary   ?
_atom_sites_solution_hydrogens   geom
_refine_ls_hydrogen_treatment    mixed
_refine_ls_extinction_method     none
_refine_ls_extinction_coef       .
_refine_ls_number_reflns         5977
_refine_ls_number_parameters     468
_refine_ls_number_restraints     0
_refine_ls_R_factor_all          0.1129
_refine_ls_R_factor_gt           0.0741
_refine_ls_wR_factor_ref         0.2164
_refine_ls_wR_factor_gt          0.1923
_refine_ls_goodness_of_fit_ref   1.055
_refine_ls_restrained_S_all      1.055
_refine_ls_shift/su_max          0.000
_refine_ls_shift/su_mean         0.000

loop_
_atom_site_label
_atom_site_type_symbol
_atom_site_fract_x
_atom_site_fract_y
_atom_site_fract_z
_atom_site_U_iso_or_equiv
_atom_site_adp_type
_atom_site_occupancy
_atom_site_site_symmetry_order
_atom_site_calc_flag
_atom_site_refinement_flags_posn
_atom_site_refinement_flags_adp
_atom_site_refinement_flags_occupancy
_atom_site_disorder_assembly
_atom_site_disorder_group
Fe1 Fe 0.18350(7) 0.02887(6) 0.29707(5) 0.0242(2) Uani 1 1 d . . . . .
C11 C 0.1915(5) -0.0797(5) 0.5413(4) 0.0306(12) Uani 1 1 d . . . . .
H11A H 0.1487 -0.0274 0.5928 0.037 Uiso 1 1 calc R U . . .
H11B H 0.2867 -0.0650 0.5648 0.037 Uiso 1 1 calc R U . . .
C12 C -0.0052(5) -0.2371(5) 0.3624(4) 0.0304(12) Uani 1 1 d . . . . .
H12A H 0.0245 -0.3082 0.3197 0.037 Uiso 1 1 calc R U . . .
H12B H -0.0973 -0.2350 0.3356 0.037 Uiso 1 1 calc R U . . .
C16 C -0.0797(5) 0.2316(5) 0.2031(4) 0.0315(12) Uani 1 1 d . . . . .
H16A H -0.1646 0.2212 0.2234 0.038 Uiso 1 1 calc R U . . .
H16B H -0.0893 0.1900 0.1307 0.038 Uiso 1 1 calc R U . . .
C20 C -0.0420(6) 0.3589(5) 0.2260(4) 0.0387(13) Uani 1 1 d . . . . .
H20A H 0.0267 0.3679 0.1880 0.046 Uiso 1 1 calc R U . . .
H20B H -0.1187 0.3933 0.2047 0.046 Uiso 1 1 calc R U . . .
C21 C 0.1367(5) 0.3808(4) 0.3703(4) 0.0317(12) Uani 1 1 d . . . . .
H21A H 0.2091 0.4136 0.3476 0.038 Uiso 1 1 calc R U . . .
H21B H 0.1550 0.4080 0.4436 0.038 Uiso 1 1 calc R U . . .
C22 C 0.5623(4) -0.0071(5) 0.2257(4) 0.0318(12) Uani 1 1 d . . . . .
H22A H 0.6035 -0.0594 0.2560 0.038 Uiso 1 1 calc R U . . .
H22B H 0.6039 0.0716 0.2639 0.038 Uiso 1 1 calc R U . . .
C23 C 0.0073(5) 0.4215(5) 0.3354(4) 0.0379(13) Uani 1 1 d . . . . .
H23A H -0.0591 0.4083 0.3738 0.045 Uiso 1 1 calc R U . . .
H23B H 0.0206 0.5046 0.3487 0.045 Uiso 1 1 calc R U . . .
C24 C 0.1448(5) -0.2044(5) 0.5250(4) 0.0317(12) Uani 1 1 d . . . . .
H24A H 0.2029 -0.2558 0.4870 0.038 Uiso 1 1 calc R U . . .
H24B H 0.1497 -0.2141 0.5901 0.038 Uiso 1 1 calc R U . . .
C26 C 0.0057(5) -0.2373(5) 0.4691(4) 0.0355(13) Uani 1 1 d . . . . .
H26A H -0.0512 -0.1828 0.5052 0.043 Uiso 1 1 calc R U . . .
H26B H -0.0251 -0.3145 0.4667 0.043 Uiso 1 1 calc R U . . .
C27 C 0.4983(5) -0.1511(6) 0.0516(4) 0.0468(16) Uani 1 1 d . . . . .
H27A H 0.5155 -0.2121 0.0791 0.056 Uiso 1 1 calc R U . . .
H27B H 0.5218 -0.1758 -0.0155 0.056 Uiso 1 1 calc R U . . .
C28 C 0.3531(5) -0.1346(5) 0.0439(4) 0.0318(12) Uani 1 1 d . . . . .
H28A H 0.3298 -0.0944 -0.0031 0.038 Uiso 1 1 calc R U . . .
H28B H 0.3008 -0.2102 0.0177 0.038 Uiso 1 1 calc R U . . .
C29 C 0.5823(5) -0.0414(6) 0.1173(4) 0.0445(15) Uani 1 1 d . . . . .
H29A H 0.5604 0.0209 0.0925 0.053 Uiso 1 1 calc R U . . .
H29B H 0.6751 -0.0520 0.1139 0.053 Uiso 1 1 calc R U . . .
O8 O -0.3947(4) 0.2748(4) 0.2272(3) 0.0552(12) Uani 1 1 d . . . . .
H8 H -0.3847 0.3210 0.1978 0.083 Uiso 1 1 calc R U . . .
C31 C -0.4073(6) 0.3358(6) 0.3264(5) 0.0523(17) Uani 1 1 d . . . . .
H31A H -0.4804 0.3820 0.3272 0.078 Uiso 1 1 calc R U . . .
H31B H -0.3269 0.3860 0.3610 0.078 Uiso 1 1 calc R U . . .
H31C H -0.4233 0.2817 0.3598 0.078 Uiso 1 1 calc R U . . .
C1_1 C -0.1271(5) -0.1922(4) 0.0309(4) 0.0267(11) Uani 1 1 d . . . . .
N3_1 N -0.2628(4) -0.3734(4) -0.0569(3) 0.0336(11) Uani 1 1 d . . . . .
C2_1 C -0.1752(5) -0.3030(5) 0.0201(4) 0.0308(12) Uani 1 1 d . . . . .
H2_1 H -0.1435 -0.3308 0.0712 0.037 Uiso 1 1 calc R U . . .
C4_1 C -0.3079(5) -0.3319(5) -0.1275(4) 0.0310(12) Uani 1 1 d . . . . .
H4_1 H -0.3702 -0.3795 -0.1825 0.037 Uiso 1 1 calc R U . . .
C5_1 C -0.2683(5) -0.2232(5) -0.1245(4) 0.0316(12) Uani 1 1 d . . . . .
H5_1 H -0.3031 -0.1968 -0.1758 0.038 Uiso 1 1 calc R U . . .
C6_1 C -0.1764(5) -0.1536(5) -0.0445(4) 0.0277(11) Uani 1 1 d . . . . .
H6_1 H -0.1472 -0.0791 -0.0414 0.033 Uiso 1 1 calc R U . . .
B7_1 B -0.0201(5) -0.1160(5) 0.1240(4) 0.0276(13) Uani 1 1 d . . . . .
O8_1 O -0.0014(3) -0.1748(3) 0.1968(2) 0.0285(8) Uani 1 1 d . . . . .
N9_1 N 0.0811(4) -0.1081(4) 0.2829(3) 0.0248(9) Uani 1 1 d . . . . .
C10_1 C 0.0760(5) -0.1357(4) 0.3612(4) 0.0262(11) Uani 1 1 d . . . . .
C11_1 C 0.1598(5) -0.0571(5) 0.4473(4) 0.0284(11) Uani 1 1 d . . . . .
N12_1 N 0.2081(4) 0.0310(4) 0.4302(3) 0.0252(9) Uani 1 1 d . . . . .
O13_1 O 0.2959(3) 0.1091(3) 0.5071(2) 0.0280(8) Uani 1 1 d . . . . .
B14_1 B 0.3882(6) 0.1741(5) 0.4702(4) 0.0257(12) Uani 1 1 d . . . . .
O15_1 O -0.0681(3) -0.0017(3) 0.1686(2) 0.0289(8) Uani 1 1 d . . . . .
N16_1 N 0.0278(4) 0.0742(4) 0.2413(3) 0.0259(9) Uani 1 1 d . . . . .
C17_1 C 0.0212(4) 0.1828(4) 0.2564(4) 0.0247(11) Uani 1 1 d . . . . .
C18_1 C 0.1284(4) 0.2530(4) 0.3291(4) 0.0254(11) Uani 1 1 d . . . . .
N19_1 N 0.2157(4) 0.1911(4) 0.3515(3) 0.0257(9) Uani 1 1 d . . . . .
O20_1 O 0.3192(3) 0.2501(3) 0.4260(3) 0.0292(8) Uani 1 1 d . . . . .
O21_1 O 0.1028(3) -0.1019(3) 0.0854(2) 0.0282(8) Uani 1 1 d . . . . .
N22_1 N 0.2045(4) -0.0472(4) 0.1627(3) 0.0246(9) Uani 1 1 d . . . . .
C23_1 C 0.3217(5) -0.0667(4) 0.1430(4) 0.0259(11) Uani 1 1 d . . . . .
C24_1 C 0.4202(5) -0.0130(4) 0.2297(4) 0.0260(11) Uani 1 1 d . . . . .
O26_1 O 0.4543(3) 0.0908(3) 0.3953(2) 0.0280(8) Uani 1 1 d . . . . .
C27_1 C 0.4979(5) 0.2488(4) 0.5611(3) 0.0258(11) Uani 1 1 d . . . . .
C28_1 C 0.5398(5) 0.3617(5) 0.5780(4) 0.0336(12) Uani 1 1 d . . . . .
H28_1 H 0.4989 0.3954 0.5337 0.040 Uiso 1 1 calc R U . . .
N29_1 N 0.6339(4) 0.4276(4) 0.6521(3) 0.0357(11) Uani 1 1 d . . . . .
C30_1 C 0.6888(5) 0.3792(5) 0.7138(4) 0.0321(12) Uani 1 1 d . . . . .
H30_1 H 0.7553 0.4237 0.7669 0.039 Uiso 1 1 calc R U . . .
C31_1 C 0.6545(5) 0.2677(5) 0.7052(4) 0.0322(12) Uani 1 1 d . . . . .
H31_1 H 0.6960 0.2372 0.7517 0.039 Uiso 1 1 calc R U . . .
C32_1 C 0.5587(5) 0.2012(5) 0.6277(4) 0.0333(12) Uani 1 1 d . . . . .
H32_1 H 0.5344 0.1240 0.6198 0.040 Uiso 1 1 calc R U . . .
N25_1 N 0.3675(4) 0.0299(3) 0.3091(3) 0.0239(9) Uani 1 1 d . . . . .
O1_2 O -0.6403(5) -0.4429(4) -0.1441(4) 0.0626(14) Uani 1 1 d . . . . .
H1_2 H -0.6525 -0.4284 -0.0855 0.10(3) Uiso 1 1 calc R . . . .
C2_2 C -0.6264(9) -0.5580(8) -0.1865(7) 0.088(3) Uani 1 1 d . . . . .
H2A_2 H -0.7105 -0.6031 -0.1980 0.132 Uiso 1 1 calc R U . . .
H2B_2 H -0.5629 -0.5801 -0.1416 0.132 Uiso 1 1 calc R U . . .
H2C_2 H -0.5958 -0.5723 -0.2497 0.132 Uiso 1 1 calc R U . . .
O1_3 O -0.2841(4) -0.5818(4) -0.0337(3) 0.0428(10) Uani 1 1 d . . . . .
H1_3 H -0.2949 -0.5215 -0.0456 0.09(3) Uiso 1 1 calc R . . . .
C2_3 C -0.1515(6) -0.6029(6) -0.0326(5) 0.0464(15) Uani 1 1 d . . . . .
H2A_3 H -0.1442 -0.6837 -0.0429 0.070 Uiso 1 1 calc R U . . .
H2B_3 H -0.0998 -0.5553 0.0316 0.070 Uiso 1 1 calc R U . . .
H2C_3 H -0.1191 -0.5841 -0.0857 0.070 Uiso 1 1 calc R U . . .

loop_
_atom_site_aniso_label
_atom_site_aniso_U_11
_atom_site_aniso_U_22
_atom_site_aniso_U_33
_atom_site_aniso_U_23
_atom_site_aniso_U_13
_atom_site_aniso_U_12
Fe1 0.0273(4) 0.0226(4) 0.0234(4) 0.0090(3) 0.0043(3) 0.0025(3)
C11 0.036(3) 0.032(3) 0.028(3) 0.018(2) 0.002(2) 0.005(2)
C12 0.037(3) 0.030(3) 0.024(3) 0.009(2) 0.006(2) -0.003(2)
C16 0.027(3) 0.032(3) 0.035(3) 0.014(3) 0.000(2) 0.004(2)
C20 0.040(3) 0.029(3) 0.044(3) 0.012(3) -0.001(2) 0.008(2)
C21 0.036(3) 0.027(3) 0.034(3) 0.011(2) 0.009(2) 0.005(2)
C22 0.026(3) 0.041(3) 0.026(3) 0.010(3) 0.003(2) 0.001(2)
C23 0.040(3) 0.024(3) 0.051(4) 0.014(3) 0.009(3) 0.010(2)
C24 0.035(3) 0.036(3) 0.027(3) 0.013(2) 0.006(2) 0.006(2)
C26 0.047(3) 0.029(3) 0.036(3) 0.016(3) 0.012(2) 0.000(2)
C27 0.037(3) 0.052(4) 0.039(3) -0.002(3) 0.011(3) 0.013(3)
C28 0.035(3) 0.033(3) 0.025(3) 0.006(2) 0.007(2) -0.002(2)
C29 0.028(3) 0.063(5) 0.038(3) 0.011(3) 0.007(2) 0.000(3)
O8 0.060(3) 0.057(3) 0.055(3) 0.022(2) 0.021(2) 0.018(2)
C31 0.054(4) 0.061(5) 0.050(4) 0.028(4) 0.012(3) 0.016(3)
C1_1 0.026(3) 0.029(3) 0.026(3) 0.010(2) 0.006(2) 0.003(2)
N3_1 0.032(2) 0.029(3) 0.035(3) 0.009(2) -0.0023(19) 0.0009(19)
C2_1 0.033(3) 0.028(3) 0.028(3) 0.009(2) -0.002(2) 0.001(2)
C4_1 0.033(3) 0.028(3) 0.029(3) 0.006(2) 0.004(2) 0.004(2)
C5_1 0.030(3) 0.034(3) 0.032(3) 0.015(3) 0.002(2) 0.003(2)
C6_1 0.027(3) 0.028(3) 0.031(3) 0.012(2) 0.011(2) 0.004(2)
B7_1 0.026(3) 0.027(3) 0.031(3) 0.014(3) 0.000(2) 0.000(2)
O8_1 0.0321(19) 0.026(2) 0.0256(19) 0.0095(16) 0.0001(14) -0.0008(14)
N9_1 0.026(2) 0.024(2) 0.022(2) 0.0059(18) 0.0022(16) 0.0006(16)
C10_1 0.028(3) 0.024(3) 0.026(3) 0.006(2) 0.0058(19) 0.004(2)
C11_1 0.022(3) 0.035(3) 0.029(3) 0.011(2) 0.007(2) 0.008(2)
N12_1 0.024(2) 0.025(2) 0.023(2) 0.0043(18) 0.0036(16) 0.0008(17)
O13_1 0.0306(19) 0.028(2) 0.0238(19) 0.0079(16) 0.0029(14) -0.0026(14)
B14_1 0.033(3) 0.023(3) 0.024(3) 0.010(2) 0.008(2) 0.006(2)
O15_1 0.0263(19) 0.027(2) 0.0287(19) 0.0053(16) 0.0006(14) 0.0022(14)
N16_1 0.025(2) 0.025(2) 0.025(2) 0.0061(19) 0.0067(16) -0.0039(17)
C17_1 0.025(3) 0.025(3) 0.025(3) 0.009(2) 0.0087(19) 0.003(2)
C18_1 0.026(3) 0.026(3) 0.027(3) 0.013(2) 0.008(2) 0.004(2)
N19_1 0.023(2) 0.030(3) 0.022(2) 0.0090(19) 0.0009(16) -0.0013(17)
O20_1 0.0293(19) 0.026(2) 0.0288(19) 0.0085(16) -0.0013(14) 0.0008(14)
O21_1 0.0265(19) 0.032(2) 0.0251(19) 0.0097(16) 0.0031(14) 0.0007(14)
N22_1 0.023(2) 0.026(2) 0.023(2) 0.0087(18) 0.0005(16) 0.0015(17)
C23_1 0.030(3) 0.021(3) 0.025(3) 0.008(2) -0.001(2) 0.002(2)
C24_1 0.030(3) 0.020(3) 0.029(3) 0.011(2) 0.006(2) 0.004(2)
O26_1 0.0309(19) 0.026(2) 0.0213(18) 0.0030(15) -0.0009(14) 0.0010(14)
C27_1 0.035(3) 0.025(3) 0.020(2) 0.009(2) 0.007(2) 0.005(2)
C28_1 0.040(3) 0.033(3) 0.025(3) 0.010(2) 0.001(2) -0.001(2)
N29_1 0.042(3) 0.030(3) 0.032(3) 0.010(2) 0.001(2) -0.002(2)
C30_1 0.028(3) 0.031(3) 0.033(3) 0.007(2) 0.003(2) 0.002(2)
C31_1 0.037(3) 0.027(3) 0.030(3) 0.008(2) -0.001(2) 0.004(2)
C32_1 0.035(3) 0.024(3) 0.038(3) 0.007(2) 0.004(2) 0.000(2)
N25_1 0.031(2) 0.016(2) 0.021(2) 0.0038(17) 0.0008(16) -0.0004(16)
O1_2 0.084(4) 0.065(4) 0.055(3) 0.033(3) 0.030(3) 0.025(3)
C2_2 0.112(7) 0.063(6) 0.085(6) 0.010(5) 0.049(5) 0.008(5)
O1_3 0.049(3) 0.032(3) 0.048(3) 0.015(2) 0.0095(19) 0.0042(18)
C2_3 0.050(4) 0.041(4) 0.055(4) 0.025(3) 0.012(3) 0.006(3)

_geom_special_details            
;
 All esds (except the esd in the dihedral angle between two l.s. planes)
 are estimated using the full covariance matrix.  The cell esds are taken
 into account individually in the estimation of esds in distances, angles
 and torsion angles; correlations between esds in cell parameters are only
 used when they are defined by crystal symmetry.  An approximate (isotropic)
 treatment of cell esds is used for estimating esds involving l.s. planes.
;

loop_
_geom_bond_atom_site_label_1
_geom_bond_atom_site_label_2
_geom_bond_distance
_geom_bond_site_symmetry_2
_geom_bond_publ_flag
Fe1 N25_1 1.901(4) . ?
Fe1 N19_1 1.903(4) . ?
Fe1 N9_1 1.906(4) . ?
Fe1 N12_1 1.910(4) . ?
Fe1 N22_1 1.911(4) . ?
Fe1 N16_1 1.912(4) . ?
C11 C11_1 1.486(7) . ?
C11 C24 1.539(7) . ?
C11 H11A 0.9900 . ?
C11 H11B 0.9900 . ?
C12 C10_1 1.498(7) . ?
C12 C26 1.543(7) . ?
C12 H12A 0.9900 . ?
C12 H12B 0.9900 . ?
C16 C17_1 1.497(7) . ?
C16 C20 1.530(8) . ?
C16 H16A 0.9900 . ?
C16 H16B 0.9900 . ?
C20 C23 1.512(8) . ?
C20 H20A 0.9900 . ?
C20 H20B 0.9900 . ?
C21 C18_1 1.498(7) . ?
C21 C23 1.547(7) . ?
C21 H21A 0.9900 . ?
C21 H21B 0.9900 . ?
C22 C24_1 1.491(7) . ?
C22 C29 1.536(7) . ?
C22 H22A 0.9900 . ?
C22 H22B 0.9900 . ?
C23 H23A 0.9900 . ?
C23 H23B 0.9900 . ?
C24 C26 1.520(7) . ?
C24 H24A 0.9900 . ?
C24 H24B 0.9900 . ?
C26 H26A 0.9900 . ?
C26 H26B 0.9900 . ?
C27 C29 1.519(8) . ?
C27 C28 1.534(7) . ?
C27 H27A 0.9900 . ?
C27 H27B 0.9900 . ?
C28 C23_1 1.496(7) . ?
C28 H28A 0.9900 . ?
C28 H28B 0.9900 . ?
C29 H29A 0.9900 . ?
C29 H29B 0.9900 . ?
O8 C31 1.413(8) . ?
O8 H8 0.8400 . ?
C31 H31A 0.9800 . ?
C31 H31B 0.9800 . ?
C31 H31C 0.9800 . ?
C1_1 C6_1 1.391(7) . ?
C1_1 C2_1 1.399(7) . ?
C1_1 B7_1 1.602(7) . ?
N3_1 C4_1 1.343(7) . ?
N3_1 C2_1 1.349(6) . ?
C2_1 H2_1 0.9500 . ?
C4_1 C5_1 1.386(7) . ?
C4_1 H4_1 0.9500 . ?
C5_1 C6_1 1.391(7) . ?
C5_1 H5_1 0.9500 . ?
C6_1 H6_1 0.9500 . ?
B7_1 O8_1 1.482(7) . ?
B7_1 O21_1 1.499(6) . ?
B7_1 O15_1 1.499(7) . ?
O8_1 N9_1 1.381(5) . ?
N9_1 C10_1 1.307(6) . ?
C10_1 C11_1 1.434(7) . ?
C11_1 N12_1 1.305(7) . ?
N12_1 O13_1 1.383(5) . ?
O13_1 B14_1 1.500(7) . ?
B14_1 O20_1 1.481(7) . ?
B14_1 O26_1 1.505(7) . ?
B14_1 C27_1 1.594(7) . ?
O15_1 N16_1 1.391(5) . ?
N16_1 C17_1 1.308(6) . ?
C17_1 C18_1 1.437(7) . ?
C18_1 N19_1 1.302(6) . ?
N19_1 O20_1 1.387(5) . ?
O21_1 N22_1 1.384(5) . ?
N22_1 C23_1 1.313(6) . ?
C23_1 C24_1 1.442(7) . ?
C24_1 N25_1 1.311(6) . ?
O26_1 N25_1 1.388(5) . ?
C27_1 C28_1 1.386(7) . ?
C27_1 C32_1 1.400(7) . ?
C28_1 N29_1 1.347(7) . ?
C28_1 H28_1 0.9500 . ?
N29_1 C30_1 1.329(7) . ?
C30_1 C31_1 1.382(8) . ?
C30_1 H30_1 0.9500 . ?
C31_1 C32_1 1.383(7) . ?
C31_1 H31_1 0.9500 . ?
C32_1 H32_1 0.9500 . ?
O1_2 C2_2 1.384(9) . ?
O1_2 H1_2 0.8400 . ?
C2_2 H2A_2 0.9800 . ?
C2_2 H2B_2 0.9800 . ?
C2_2 H2C_2 0.9800 . ?
O1_3 C2_3 1.421(7) . ?
O1_3 H1_3 0.8400 . ?
C2_3 H2A_3 0.9800 . ?
C2_3 H2B_3 0.9800 . ?
C2_3 H2C_3 0.9800 . ?

loop_
_geom_angle_atom_site_label_1
_geom_angle_atom_site_label_2
_geom_angle_atom_site_label_3
_geom_angle
_geom_angle_site_symmetry_1
_geom_angle_site_symmetry_3
_geom_angle_publ_flag
N25_1 Fe1 N19_1 85.91(17) . . ?
N25_1 Fe1 N9_1 118.93(18) . . ?
N19_1 Fe1 N9_1 149.54(18) . . ?
N25_1 Fe1 N12_1 85.57(17) . . ?
N19_1 Fe1 N12_1 87.31(18) . . ?
N9_1 Fe1 N12_1 78.12(17) . . ?
N25_1 Fe1 N22_1 77.97(17) . . ?
N19_1 Fe1 N22_1 118.38(17) . . ?
N9_1 Fe1 N22_1 85.92(17) . . ?
N12_1 Fe1 N22_1 147.85(18) . . ?
N25_1 Fe1 N16_1 147.77(17) . . ?
N19_1 Fe1 N16_1 77.95(17) . . ?
N9_1 Fe1 N16_1 86.72(18) . . ?
N12_1 Fe1 N16_1 120.82(17) . . ?
N22_1 Fe1 N16_1 85.41(17) . . ?
C11_1 C11 C24 110.3(4) . . ?
C11_1 C11 H11A 109.6 . . ?
C24 C11 H11A 109.6 . . ?
C11_1 C11 H11B 109.6 . . ?
C24 C11 H11B 109.6 . . ?
H11A C11 H11B 108.1 . . ?
C10_1 C12 C26 110.5(4) . . ?
C10_1 C12 H12A 109.6 . . ?
C26 C12 H12A 109.6 . . ?
C10_1 C12 H12B 109.6 . . ?
C26 C12 H12B 109.6 . . ?
H12A C12 H12B 108.1 . . ?
C17_1 C16 C20 111.0(4) . . ?
C17_1 C16 H16A 109.4 . . ?
C20 C16 H16A 109.4 . . ?
C17_1 C16 H16B 109.4 . . ?
C20 C16 H16B 109.4 . . ?
H16A C16 H16B 108.0 . . ?
C23 C20 C16 111.6(5) . . ?
C23 C20 H20A 109.3 . . ?
C16 C20 H20A 109.3 . . ?
C23 C20 H20B 109.3 . . ?
C16 C20 H20B 109.3 . . ?
H20A C20 H20B 108.0 . . ?
C18_1 C21 C23 110.1(4) . . ?
C18_1 C21 H21A 109.6 . . ?
C23 C21 H21A 109.6 . . ?
C18_1 C21 H21B 109.6 . . ?
C23 C21 H21B 109.6 . . ?
H21A C21 H21B 108.2 . . ?
C24_1 C22 C29 109.6(4) . . ?
C24_1 C22 H22A 109.7 . . ?
C29 C22 H22A 109.7 . . ?
C24_1 C22 H22B 109.7 . . ?
C29 C22 H22B 109.7 . . ?
H22A C22 H22B 108.2 . . ?
C20 C23 C21 111.5(5) . . ?
C20 C23 H23A 109.3 . . ?
C21 C23 H23A 109.3 . . ?
C20 C23 H23B 109.3 . . ?
C21 C23 H23B 109.3 . . ?
H23A C23 H23B 108.0 . . ?
C26 C24 C11 111.0(4) . . ?
C26 C24 H24A 109.4 . . ?
C11 C24 H24A 109.4 . . ?
C26 C24 H24B 109.4 . . ?
C11 C24 H24B 109.4 . . ?
H24A C24 H24B 108.0 . . ?
C24 C26 C12 111.8(4) . . ?
C24 C26 H26A 109.2 . . ?
C12 C26 H26A 109.2 . . ?
C24 C26 H26B 109.2 . . ?
C12 C26 H26B 109.2 . . ?
H26A C26 H26B 107.9 . . ?
C29 C27 C28 111.3(5) . . ?
C29 C27 H27A 109.4 . . ?
C28 C27 H27A 109.4 . . ?
C29 C27 H27B 109.4 . . ?
C28 C27 H27B 109.4 . . ?
H27A C27 H27B 108.0 . . ?
C23_1 C28 C27 110.9(4) . . ?
C23_1 C28 H28A 109.5 . . ?
C27 C28 H28A 109.5 . . ?
C23_1 C28 H28B 109.5 . . ?
C27 C28 H28B 109.5 . . ?
H28A C28 H28B 108.0 . . ?
C27 C29 C22 111.7(5) . . ?
C27 C29 H29A 109.3 . . ?
C22 C29 H29A 109.3 . . ?
C27 C29 H29B 109.3 . . ?
C22 C29 H29B 109.3 . . ?
H29A C29 H29B 107.9 . . ?
C31 O8 H8 109.5 . . ?
O8 C31 H31A 109.5 . . ?
O8 C31 H31B 109.5 . . ?
H31A C31 H31B 109.5 . . ?
O8 C31 H31C 109.5 . . ?
H31A C31 H31C 109.5 . . ?
H31B C31 H31C 109.5 . . ?
C6_1 C1_1 C2_1 116.0(5) . . ?
C6_1 C1_1 B7_1 122.5(5) . . ?
C2_1 C1_1 B7_1 121.6(4) . . ?
C4_1 N3_1 C2_1 116.5(5) . . ?
N3_1 C2_1 C1_1 125.2(5) . . ?
N3_1 C2_1 H2_1 117.4 . . ?
C1_1 C2_1 H2_1 117.4 . . ?
N3_1 C4_1 C5_1 123.4(5) . . ?
N3_1 C4_1 H4_1 118.3 . . ?
C5_1 C4_1 H4_1 118.3 . . ?
C4_1 C5_1 C6_1 118.4(5) . . ?
C4_1 C5_1 H5_1 120.8 . . ?
C6_1 C5_1 H5_1 120.8 . . ?
C5_1 C6_1 C1_1 120.5(5) . . ?
C5_1 C6_1 H6_1 119.8 . . ?
C1_1 C6_1 H6_1 119.8 . . ?
O8_1 B7_1 O21_1 111.5(4) . . ?
O8_1 B7_1 O15_1 111.0(4) . . ?
O21_1 B7_1 O15_1 110.0(4) . . ?
O8_1 B7_1 C1_1 109.0(4) . . ?
O21_1 B7_1 C1_1 107.1(4) . . ?
O15_1 B7_1 C1_1 108.1(4) . . ?
N9_1 O8_1 B7_1 111.6(4) . . ?
C10_1 N9_1 O8_1 116.5(4) . . ?
C10_1 N9_1 Fe1 119.0(3) . . ?
O8_1 N9_1 Fe1 124.1(3) . . ?
N9_1 C10_1 C11_1 111.7(4) . . ?
N9_1 C10_1 C12 125.0(4) . . ?
C11_1 C10_1 C12 123.2(4) . . ?
N12_1 C11_1 C10_1 111.6(4) . . ?
N12_1 C11_1 C11 125.6(5) . . ?
C10_1 C11_1 C11 122.8(5) . . ?
C11_1 N12_1 O13_1 116.1(4) . . ?
C11_1 N12_1 Fe1 118.9(3) . . ?
O13_1 N12_1 Fe1 123.7(3) . . ?
N12_1 O13_1 B14_1 111.8(4) . . ?
O20_1 B14_1 O13_1 111.1(4) . . ?
O20_1 B14_1 O26_1 110.6(4) . . ?
O13_1 B14_1 O26_1 109.1(4) . . ?
O20_1 B14_1 C27_1 109.6(4) . . ?
O13_1 B14_1 C27_1 108.7(4) . . ?
O26_1 B14_1 C27_1 107.7(4) . . ?
N16_1 O15_1 B7_1 111.1(4) . . ?
C17_1 N16_1 O15_1 116.2(4) . . ?
C17_1 N16_1 Fe1 118.7(3) . . ?
O15_1 N16_1 Fe1 123.6(3) . . ?
N16_1 C17_1 C18_1 111.6(4) . . ?
N16_1 C17_1 C16 126.0(4) . . ?
C18_1 C17_1 C16 122.4(4) . . ?
N19_1 C18_1 C17_1 111.3(4) . . ?
N19_1 C18_1 C21 125.7(4) . . ?
C17_1 C18_1 C21 123.0(4) . . ?
C18_1 N19_1 O20_1 115.9(4) . . ?
C18_1 N19_1 Fe1 119.7(3) . . ?
O20_1 N19_1 Fe1 123.8(3) . . ?
N19_1 O20_1 B14_1 112.3(4) . . ?
N22_1 O21_1 B7_1 110.8(4) . . ?
C23_1 N22_1 O21_1 115.6(4) . . ?
C23_1 N22_1 Fe1 119.1(3) . . ?
O21_1 N22_1 Fe1 124.3(3) . . ?
N22_1 C23_1 C24_1 111.5(4) . . ?
N22_1 C23_1 C28 125.6(4) . . ?
C24_1 C23_1 C28 122.9(4) . . ?
N25_1 C24_1 C23_1 111.0(4) . . ?
N25_1 C24_1 C22 126.1(5) . . ?
C23_1 C24_1 C22 122.9(4) . . ?
N25_1 O26_1 B14_1 111.5(4) . . ?
C28_1 C27_1 C32_1 116.4(5) . . ?
C28_1 C27_1 B14_1 122.9(4) . . ?
C32_1 C27_1 B14_1 120.7(5) . . ?
N29_1 C28_1 C27_1 125.3(5) . . ?
N29_1 C28_1 H28_1 117.4 . . ?
C27_1 C28_1 H28_1 117.4 . . ?
C30_1 N29_1 C28_1 116.3(5) . . ?
N29_1 C30_1 C31_1 123.8(5) . . ?
N29_1 C30_1 H30_1 118.1 . . ?
C31_1 C30_1 H30_1 118.1 . . ?
C30_1 C31_1 C32_1 118.9(5) . . ?
C30_1 C31_1 H31_1 120.6 . . ?
C32_1 C31_1 H31_1 120.6 . . ?
C31_1 C32_1 C27_1 119.4(5) . . ?
C31_1 C32_1 H32_1 120.3 . . ?
C27_1 C32_1 H32_1 120.3 . . ?
C24_1 N25_1 O26_1 115.2(4) . . ?
C24_1 N25_1 Fe1 119.9(3) . . ?
O26_1 N25_1 Fe1 124.0(3) . . ?
C2_2 O1_2 H1_2 109.5 . . ?
O1_2 C2_2 H2A_2 109.5 . . ?
O1_2 C2_2 H2B_2 109.5 . . ?
H2A_2 C2_2 H2B_2 109.5 . . ?
O1_2 C2_2 H2C_2 109.5 . . ?
H2A_2 C2_2 H2C_2 109.5 . . ?
H2B_2 C2_2 H2C_2 109.5 . . ?
C2_3 O1_3 H1_3 109.5 . . ?
O1_3 C2_3 H2A_3 109.5 . . ?
O1_3 C2_3 H2B_3 109.5 . . ?
H2A_3 C2_3 H2B_3 109.5 . . ?
O1_3 C2_3 H2C_3 109.5 . . ?
H2A_3 C2_3 H2C_3 109.5 . . ?
H2B_3 C2_3 H2C_3 109.5 . . ?

loop_
_geom_torsion_atom_site_label_1
_geom_torsion_atom_site_label_2
_geom_torsion_atom_site_label_3
_geom_torsion_atom_site_label_4
_geom_torsion
_geom_torsion_site_symmetry_1
_geom_torsion_site_symmetry_2
_geom_torsion_site_symmetry_3
_geom_torsion_site_symmetry_4
_geom_torsion_publ_flag
C17_1 C16 C20 C23 -44.6(6) . . . . ?
C16 C20 C23 C21 65.7(6) . . . . ?
C18_1 C21 C23 C20 -45.1(6) . . . . ?
C11_1 C11 C24 C26 -47.5(6) . . . . ?
C11 C24 C26 C12 65.6(6) . . . . ?
C10_1 C12 C26 C24 -41.8(6) . . . . ?
C29 C27 C28 C23_1 -42.9(7) . . . . ?
C28 C27 C29 C22 66.1(7) . . . . ?
C24_1 C22 C29 C27 -48.1(7) . . . . ?
C4_1 N3_1 C2_1 C1_1 -1.0(8) . . . . ?
C6_1 C1_1 C2_1 N3_1 0.7(8) . . . . ?
B7_1 C1_1 C2_1 N3_1 -178.5(5) . . . . ?
C2_1 N3_1 C4_1 C5_1 0.4(8) . . . . ?
N3_1 C4_1 C5_1 C6_1 0.5(8) . . . . ?
C4_1 C5_1 C6_1 C1_1 -0.8(7) . . . . ?
C2_1 C1_1 C6_1 C5_1 0.2(7) . . . . ?
B7_1 C1_1 C6_1 C5_1 179.4(5) . . . . ?
C6_1 C1_1 B7_1 O8_1 172.5(5) . . . . ?
C2_1 C1_1 B7_1 O8_1 -8.4(7) . . . . ?
C6_1 C1_1 B7_1 O21_1 -66.7(6) . . . . ?
C2_1 C1_1 B7_1 O21_1 112.4(5) . . . . ?
C6_1 C1_1 B7_1 O15_1 51.8(6) . . . . ?
C2_1 C1_1 B7_1 O15_1 -129.1(5) . . . . ?
O21_1 B7_1 O8_1 N9_1 67.4(5) . . . . ?
O15_1 B7_1 O8_1 N9_1 -55.5(5) . . . . ?
C1_1 B7_1 O8_1 N9_1 -174.5(4) . . . . ?
B7_1 O8_1 N9_1 C10_1 161.2(4) . . . . ?
B7_1 O8_1 N9_1 Fe1 -11.1(5) . . . . ?
O8_1 N9_1 C10_1 C11_1 -176.6(4) . . . . ?
Fe1 N9_1 C10_1 C11_1 -3.9(5) . . . . ?
O8_1 N9_1 C10_1 C12 4.1(7) . . . . ?
Fe1 N9_1 C10_1 C12 176.8(4) . . . . ?
C26 C12 C10_1 N9_1 -175.8(4) . . . . ?
C26 C12 C10_1 C11_1 5.0(7) . . . . ?
N9_1 C10_1 C11_1 N12_1 8.2(6) . . . . ?
C12 C10_1 C11_1 N12_1 -172.5(4) . . . . ?
N9_1 C10_1 C11_1 C11 -168.4(4) . . . . ?
C12 C10_1 C11_1 C11 10.9(8) . . . . ?
C24 C11 C11_1 N12_1 -165.2(5) . . . . ?
C24 C11 C11_1 C10_1 10.8(7) . . . . ?
C10_1 C11_1 N12_1 O13_1 -176.6(4) . . . . ?
C11 C11_1 N12_1 O13_1 -0.2(7) . . . . ?
C10_1 C11_1 N12_1 Fe1 -9.3(6) . . . . ?
C11 C11_1 N12_1 Fe1 167.1(4) . . . . ?
C11_1 N12_1 O13_1 B14_1 154.4(4) . . . . ?
Fe1 N12_1 O13_1 B14_1 -12.3(5) . . . . ?
N12_1 O13_1 B14_1 O20_1 67.3(5) . . . . ?
N12_1 O13_1 B14_1 O26_1 -54.8(5) . . . . ?
N12_1 O13_1 B14_1 C27_1 -172.0(4) . . . . ?
O8_1 B7_1 O15_1 N16_1 68.7(5) . . . . ?
O21_1 B7_1 O15_1 N16_1 -55.1(5) . . . . ?
C1_1 B7_1 O15_1 N16_1 -171.8(4) . . . . ?
B7_1 O15_1 N16_1 C17_1 152.9(4) . . . . ?
B7_1 O15_1 N16_1 Fe1 -13.1(5) . . . . ?
O15_1 N16_1 C17_1 C18_1 -177.0(4) . . . . ?
Fe1 N16_1 C17_1 C18_1 -10.2(5) . . . . ?
O15_1 N16_1 C17_1 C16 0.3(7) . . . . ?
Fe1 N16_1 C17_1 C16 167.1(4) . . . . ?
C20 C16 C17_1 N16_1 -169.3(5) . . . . ?
C20 C16 C17_1 C18_1 7.8(7) . . . . ?
N16_1 C17_1 C18_1 N19_1 9.4(6) . . . . ?
C16 C17_1 C18_1 N19_1 -168.0(4) . . . . ?
N16_1 C17_1 C18_1 C21 -172.0(4) . . . . ?
C16 C17_1 C18_1 C21 10.5(7) . . . . ?
C23 C21 C18_1 N19_1 -173.2(5) . . . . ?
C23 C21 C18_1 C17_1 8.5(7) . . . . ?
C17_1 C18_1 N19_1 O20_1 -175.9(4) . . . . ?
C21 C18_1 N19_1 O20_1 5.6(7) . . . . ?
C17_1 C18_1 N19_1 Fe1 -5.0(5) . . . . ?
C21 C18_1 N19_1 Fe1 176.5(4) . . . . ?
C18_1 N19_1 O20_1 B14_1 160.7(4) . . . . ?
Fe1 N19_1 O20_1 B14_1 -9.8(5) . . . . ?
O13_1 B14_1 O20_1 N19_1 -55.1(5) . . . . ?
O26_1 B14_1 O20_1 N19_1 66.2(5) . . . . ?
C27_1 B14_1 O20_1 N19_1 -175.2(4) . . . . ?
O8_1 B7_1 O21_1 N22_1 -54.4(5) . . . . ?
O15_1 B7_1 O21_1 N22_1 69.2(5) . . . . ?
C1_1 B7_1 O21_1 N22_1 -173.6(4) . . . . ?
B7_1 O21_1 N22_1 C23_1 155.9(4) . . . . ?
B7_1 O21_1 N22_1 Fe1 -12.5(5) . . . . ?
O21_1 N22_1 C23_1 C24_1 -175.8(4) . . . . ?
Fe1 N22_1 C23_1 C24_1 -6.8(6) . . . . ?
O21_1 N22_1 C23_1 C28 4.8(7) . . . . ?
Fe1 N22_1 C23_1 C28 173.8(4) . . . . ?
C27 C28 C23_1 N22_1 -173.3(5) . . . . ?
C27 C28 C23_1 C24_1 7.4(7) . . . . ?
N22_1 C23_1 C24_1 N25_1 7.9(6) . . . . ?
C28 C23_1 C24_1 N25_1 -172.8(5) . . . . ?
N22_1 C23_1 C24_1 C22 -171.1(5) . . . . ?
C28 C23_1 C24_1 C22 8.2(8) . . . . ?
C29 C22 C24_1 N25_1 -166.6(5) . . . . ?
C29 C22 C24_1 C23_1 12.3(7) . . . . ?
O20_1 B14_1 O26_1 N25_1 -54.3(5) . . . . ?
O13_1 B14_1 O26_1 N25_1 68.2(5) . . . . ?
C27_1 B14_1 O26_1 N25_1 -174.0(4) . . . . ?
O20_1 B14_1 C27_1 C28_1 -14.2(7) . . . . ?
O13_1 B14_1 C27_1 C28_1 -135.7(5) . . . . ?
O26_1 B14_1 C27_1 C28_1 106.2(5) . . . . ?
O20_1 B14_1 C27_1 C32_1 166.9(5) . . . . ?
O13_1 B14_1 C27_1 C32_1 45.3(6) . . . . ?
O26_1 B14_1 C27_1 C32_1 -72.8(6) . . . . ?
C32_1 C27_1 C28_1 N29_1 0.6(8) . . . . ?
B14_1 C27_1 C28_1 N29_1 -178.4(5) . . . . ?
C27_1 C28_1 N29_1 C30_1 -0.8(8) . . . . ?
C28_1 N29_1 C30_1 C31_1 0.1(8) . . . . ?
N29_1 C30_1 C31_1 C32_1 0.7(8) . . . . ?
C30_1 C31_1 C32_1 C27_1 -0.8(8) . . . . ?
C28_1 C27_1 C32_1 C31_1 0.3(7) . . . . ?
B14_1 C27_1 C32_1 C31_1 179.3(5) . . . . ?
C23_1 C24_1 N25_1 O26_1 -175.5(4) . . . . ?
C22 C24_1 N25_1 O26_1 3.4(7) . . . . ?
C23_1 C24_1 N25_1 Fe1 -6.0(6) . . . . ?
C22 C24_1 N25_1 Fe1 172.9(4) . . . . ?
B14_1 O26_1 N25_1 C24_1 157.1(4) . . . . ?
B14_1 O26_1 N25_1 Fe1 -12.0(5) . . . . ?

_refine_diff_density_max         0.576
_refine_diff_density_min         -0.537
_refine_diff_density_rms         0.122

_shelxl_version_number           2014/6

_shelx_res_file                  
;
TITL MDW3-40g in P-1
CELL 0.71073  10.4350  12.5220  14.5680 110.047  98.250  92.933
ZERR    2.00   0.0070   0.0060   0.0080   0.020   0.033   0.038
LATT  1
SFAC C H B N O FE
UNIT 62 88 4 16 18 2
LIST 4 ! automatically inserted. Change 6 to 4 for CHECKCIF!!
L.S.  10
FMAP  2
PLAN  100
TEMP -133
HTAB
BOND $H
CONF
MPLA_1 C1 C2 N3 C4 C5 C6
MPLA_1 C27 C28 N29 C30 C31 C32
ACTA  50
SIZE 0.20 0.29 0.25
WGHT    0.122800
FVAR       0.36395
FE1   6    0.183503    0.028866    0.297067    11.00000    0.02725    0.02261 =
         0.02337    0.00895    0.00434    0.00254
C11   1    0.191453   -0.079673    0.541275    11.00000    0.03635    0.03249 =
         0.02776    0.01796    0.00175    0.00495
AFIX  23
H11A  2    0.148671   -0.027353    0.592754    11.00000   -1.20000
H11B  2    0.286732   -0.065036    0.564812    11.00000   -1.20000
AFIX   0
C12   1   -0.005158   -0.237150    0.362443    11.00000    0.03661    0.02962 =
         0.02410    0.00893    0.00612   -0.00331
AFIX  23
H12A  2    0.024534   -0.308242    0.319670    11.00000   -1.20000
H12B  2   -0.097300   -0.235000    0.335598    11.00000   -1.20000
AFIX   0
C16   1   -0.079672    0.231596    0.203081    11.00000    0.02668    0.03213 =
         0.03545    0.01388   -0.00016    0.00408
AFIX  23
H16A  2   -0.164583    0.221191    0.223439    11.00000   -1.20000
H16B  2   -0.089349    0.189992    0.130732    11.00000   -1.20000
AFIX   0
C20   1   -0.041950    0.358938    0.226028    11.00000    0.04037    0.02867 =
         0.04430    0.01192   -0.00072    0.00787
AFIX  23
H20A  2    0.026655    0.367859    0.187993    11.00000   -1.20000
H20B  2   -0.118732    0.393348    0.204673    11.00000   -1.20000
AFIX   0
C21   1    0.136742    0.380829    0.370266    11.00000    0.03563    0.02671 =
         0.03385    0.01068    0.00912    0.00467
AFIX  23
H21A  2    0.209067    0.413644    0.347610    11.00000   -1.20000
H21B  2    0.155003    0.407961    0.443634    11.00000   -1.20000
AFIX   0
C22   1    0.562309   -0.007134    0.225737    11.00000    0.02624    0.04085 =
         0.02635    0.01004    0.00339    0.00120
AFIX  23
H22A  2    0.603538   -0.059407    0.255998    11.00000   -1.20000
H22B  2    0.603934    0.071565    0.263881    11.00000   -1.20000
AFIX   0
C23   1    0.007259    0.421451    0.335442    11.00000    0.04049    0.02371 =
         0.05116    0.01387    0.00937    0.00966
AFIX  23
H23A  2   -0.059059    0.408292    0.373769    11.00000   -1.20000
H23B  2    0.020617    0.504593    0.348719    11.00000   -1.20000
AFIX   0
C24   1    0.144820   -0.204430    0.525045    11.00000    0.03500    0.03565 =
         0.02680    0.01329    0.00610    0.00557
AFIX  23
H24A  2    0.202880   -0.255820    0.486999    11.00000   -1.20000
H24B  2    0.149683   -0.214097    0.590072    11.00000   -1.20000
AFIX   0
C26   1    0.005742   -0.237312    0.469125    11.00000    0.04662    0.02860 =
         0.03607    0.01616    0.01161   -0.00047
AFIX  23
H26A  2   -0.051170   -0.182762    0.505168    11.00000   -1.20000
H26B  2   -0.025144   -0.314465    0.466713    11.00000   -1.20000
AFIX   0
C27   1    0.498349   -0.151119    0.051550    11.00000    0.03713    0.05214 =
         0.03896   -0.00198    0.01086    0.01320
AFIX  23
H27A  2    0.515528   -0.212101    0.079116    11.00000   -1.20000
H27B  2    0.521823   -0.175769   -0.015538    11.00000   -1.20000
AFIX   0
C28   1    0.353110   -0.134578    0.043874    11.00000    0.03452    0.03252 =
         0.02549    0.00646    0.00710   -0.00174
AFIX  23
H28A  2    0.329821   -0.094430   -0.003074    11.00000   -1.20000
H28B  2    0.300771   -0.210198    0.017714    11.00000   -1.20000
AFIX   0
C29   1    0.582334   -0.041425    0.117342    11.00000    0.02752    0.06265 =
         0.03788    0.01079    0.00742    0.00003
AFIX  23
H29A  2    0.560379    0.020903    0.092536    11.00000   -1.20000
H29B  2    0.675125   -0.052015    0.113920    11.00000   -1.20000
AFIX   0
O8    5   -0.394680    0.274850    0.227162    11.00000    0.06032    0.05730 =
         0.05456    0.02221    0.02052    0.01762
AFIX 147
H8    2   -0.384654    0.321046    0.197758    11.00000   -1.50000
AFIX   0
C31   1   -0.407276    0.335825    0.326389    11.00000    0.05355    0.06135 =
         0.05041    0.02816    0.01168    0.01551
AFIX 137
H31A  2   -0.480409    0.382034    0.327208    11.00000   -1.50000
H31B  2   -0.326856    0.385979    0.360997    11.00000   -1.50000
H31C  2   -0.423297    0.281739    0.359757    11.00000   -1.50000
AFIX   0
REM #####
RESI 1 OE3
C1    1   -0.127069   -0.192200    0.030890    11.00000    0.02642    0.02901 =
         0.02551    0.01021    0.00592    0.00264
N3    4   -0.262843   -0.373415   -0.056892    11.00000    0.03228    0.02907 =
         0.03518    0.00936   -0.00231    0.00092
C2    1   -0.175165   -0.302971    0.020139    11.00000    0.03324    0.02788 =
         0.02810    0.00900   -0.00199    0.00083
AFIX  43
H2    2   -0.143520   -0.330786    0.071197    11.00000   -1.20000
AFIX   0
C4    1   -0.307934   -0.331869   -0.127533    11.00000    0.03340    0.02760 =
         0.02872    0.00627    0.00377    0.00414
AFIX  43
H4    2   -0.370234   -0.379480   -0.182471    11.00000   -1.20000
AFIX   0
C5    1   -0.268319   -0.223161   -0.124463    11.00000    0.03046    0.03357 =
         0.03240    0.01537    0.00187    0.00259
AFIX  43
H5    2   -0.303125   -0.196828   -0.175765    11.00000   -1.20000
AFIX   0
C6    1   -0.176427   -0.153560   -0.044519    11.00000    0.02701    0.02811 =
         0.03120    0.01194    0.01142    0.00396
AFIX  43
H6    2   -0.147165   -0.079098   -0.041395    11.00000   -1.20000
AFIX   0
B7    3   -0.020125   -0.115966    0.124039    11.00000    0.02612    0.02743 =
         0.03079    0.01428    0.00046    0.00023
O8    5   -0.001369   -0.174800    0.196791    11.00000    0.03208    0.02609 =
         0.02565    0.00951    0.00010   -0.00075
N9    4    0.081089   -0.108142    0.282856    11.00000    0.02563    0.02409 =
         0.02197    0.00589    0.00222    0.00060
C10   1    0.076025   -0.135688    0.361179    11.00000    0.02763    0.02386 =
         0.02550    0.00605    0.00575    0.00395
C11   1    0.159756   -0.057085    0.447328    11.00000    0.02231    0.03531 =
         0.02863    0.01081    0.00685    0.00790
N12   4    0.208133    0.030996    0.430179    11.00000    0.02437    0.02471 =
         0.02300    0.00429    0.00364    0.00079
O13   5    0.295903    0.109059    0.507143    11.00000    0.03059    0.02754 =
         0.02384    0.00795    0.00286   -0.00256
B14   3    0.388200    0.174146    0.470227    11.00000    0.03282    0.02350 =
         0.02381    0.01042    0.00844    0.00567
O15   5   -0.068070   -0.001736    0.168583    11.00000    0.02627    0.02667 =
         0.02867    0.00526    0.00065    0.00220
N16   4    0.027776    0.074227    0.241312    11.00000    0.02505    0.02512 =
         0.02526    0.00610    0.00668   -0.00389
C17   1    0.021198    0.182803    0.256360    11.00000    0.02515    0.02511 =
         0.02542    0.00904    0.00866    0.00297
C18   1    0.128352    0.252965    0.329097    11.00000    0.02598    0.02625 =
         0.02743    0.01261    0.00754    0.00356
N19   4    0.215661    0.191141    0.351505    11.00000    0.02300    0.03049 =
         0.02208    0.00903    0.00088   -0.00131
O20   5    0.319180    0.250105    0.426047    11.00000    0.02930    0.02625 =
         0.02884    0.00849   -0.00127    0.00082
O21   5    0.102849   -0.101870    0.085428    11.00000    0.02653    0.03198 =
         0.02509    0.00969    0.00314    0.00070
N22   4    0.204496   -0.047156    0.162733    11.00000    0.02347    0.02585 =
         0.02324    0.00866    0.00052    0.00147
C23   1    0.321735   -0.066728    0.142978    11.00000    0.03024    0.02096 =
         0.02452    0.00779   -0.00093    0.00176
C24   1    0.420222   -0.012978    0.229663    11.00000    0.03028    0.02008 =
         0.02948    0.01061    0.00556    0.00447
O26   5    0.454317    0.090792    0.395344    11.00000    0.03089    0.02569 =
         0.02127    0.00300   -0.00089    0.00096
C27   1    0.497875    0.248767    0.561054    11.00000    0.03456    0.02496 =
         0.01955    0.00874    0.00703    0.00549
C28   1    0.539835    0.361746    0.577984    11.00000    0.04041    0.03318 =
         0.02525    0.01032    0.00145   -0.00079
AFIX  43
H28   2    0.498906    0.395435    0.533701    11.00000   -1.20000
AFIX   0
N29   4    0.633942    0.427648    0.652136    11.00000    0.04228    0.02958 =
         0.03211    0.00981    0.00140   -0.00232
C30   1    0.688756    0.379172    0.713829    11.00000    0.02773    0.03094 =
         0.03319    0.00687    0.00279    0.00186
AFIX  43
H30   2    0.755325    0.423745    0.766924    11.00000   -1.20000
AFIX   0
C31   1    0.654502    0.267663    0.705197    11.00000    0.03676    0.02697 =
         0.02959    0.00830   -0.00072    0.00387
AFIX  43
H31   2    0.696034    0.237152    0.751682    11.00000   -1.20000
AFIX   0
C32   1    0.558727    0.201245    0.627732    11.00000    0.03457    0.02383 =
         0.03757    0.00722    0.00413    0.00031
AFIX  43
H32   2    0.534442    0.124036    0.619838    11.00000   -1.20000
AFIX   0
N25   4    0.367457    0.029933    0.309124    11.00000    0.03122    0.01585 =
         0.02106    0.00384    0.00081   -0.00043
RESI 0
RESI 2 MEH
O1    5   -0.640328   -0.442938   -0.144126    11.00000    0.08421    0.06513 =
         0.05523    0.03284    0.02990    0.02508
AFIX 147
H1    2   -0.652458   -0.428359   -0.085486    11.00000    0.10009
AFIX   0
C2    1   -0.626376   -0.557983   -0.186452    11.00000    0.11213    0.06294 =
         0.08549    0.00981    0.04939    0.00813
AFIX 137
H2A   2   -0.710547   -0.603074   -0.197970    11.00000   -1.50000
H2B   2   -0.562862   -0.580060   -0.141628    11.00000   -1.50000
H2C   2   -0.595840   -0.572288   -0.249733    11.00000   -1.50000
AFIX   0
RESI 0
RESI 3 MEH
O1    5   -0.284130   -0.581820   -0.033662    11.00000    0.04938    0.03181 =
         0.04825    0.01516    0.00953    0.00419
AFIX 147
H1    2   -0.294947   -0.521530   -0.045563    11.00000    0.08870
AFIX   0
C2    1   -0.151528   -0.602865   -0.032600    11.00000    0.05015    0.04140 =
         0.05512    0.02486    0.01243    0.00624
AFIX 137
H2A   2   -0.144230   -0.683727   -0.042933    11.00000   -1.50000
H2B   2   -0.099800   -0.555323    0.031568    11.00000   -1.50000
H2C   2   -0.119082   -0.584064   -0.085703    11.00000   -1.50000
RESI 0
REM #####
AFIX   0
HKLF  4

REM  MDW3-40g in P-1
REM R1 =  0.0741 for    3864 Fo > 4sig(Fo)  and  0.1129 for all    5977 data
REM    468 parameters refined using      0 restraints

END

WGHT      0.1228      0.0000

REM Instructions for potential hydrogen bonds
HTAB C16 O8
EQIV $1 -x+1, -y+1, -z+1
HTAB_1 C21_0 N29_$1
EQIV $2 -x-1, -y, -z
HTAB_2 O8_0 O1_$2
EQIV $3 -x-1, -y-1, -z
HTAB_3 O1_2 O1_$3
HTAB O1_3 N3_1
EQIV $4 -x, -y-1, -z
HTAB_1 C2_3 O21_$4

REM Highest difference peak  0.576,  deepest hole -0.537,  1-sigma level  0.122
Q1    1   0.2799  0.0945  0.3748  11.00000  0.05    0.58
Q2    1   0.0321  0.0192  0.3025  11.00000  0.05    0.55
Q3    1   0.2873 -0.0219  0.3476  11.00000  0.05    0.53
Q4    1  -0.3377 -0.4610 -0.0487  11.00000  0.05    0.51
Q5    1   0.1013  0.1223  0.1890  11.00000  0.05    0.46
Q6    1   0.3175  0.0748  0.3012  11.00000  0.05    0.45
Q7    1   0.1977 -0.0440  0.3627  11.00000  0.05    0.44
Q8    1  -0.5390  0.2969  0.2489  11.00000  0.05    0.44
Q9    1  -0.3774 -0.5443 -0.1665  11.00000  0.05    0.43
Q10   1   0.0634 -0.0277  0.2389  11.00000  0.05    0.43
Q11   1  -0.5785  0.2590  0.3537  11.00000  0.05    0.42
Q12   1  -0.4027 -0.2645 -0.1541  11.00000  0.05    0.42
Q13   1   0.1103  0.0606  0.2195  11.00000  0.05    0.41
Q14   1   0.0819  0.0369  0.3560  11.00000  0.05    0.41
Q15   1   0.3813  0.2200  0.3933  11.00000  0.05    0.40
Q16   1  -0.7458 -0.4367 -0.1886  11.00000  0.05    0.40
Q17   1  -0.0002 -0.0433 -0.0205  11.00000  0.05    0.39
Q18   1  -0.5952 -0.4186  0.0042  11.00000  0.05    0.39
Q19   1   0.0462 -0.0006  0.0654  11.00000  0.05    0.39
Q20   1   0.1520  0.2357  0.4088  11.00000  0.05    0.39
Q21   1   0.1574  0.1246  0.2498  11.00000  0.05    0.38
Q22   1   0.3638  0.0268  0.4181  11.00000  0.05    0.38
Q23   1   0.3591  0.1653  0.3558  11.00000  0.05    0.38
Q24   1  -0.5541  0.3561  0.3214  11.00000  0.05    0.38
Q25   1   0.5310  0.0387  0.3160  11.00000  0.05    0.38
Q26   1  -0.6456 -0.6399 -0.0658  11.00000  0.05    0.37
Q27   1   0.1415  0.1430  0.3485  11.00000  0.05    0.37
Q28   1  -0.1817 -0.4034  0.4228  11.00000  0.05    0.36
Q29   1  -0.2517  0.2453  0.2286  11.00000  0.05    0.36
Q30   1  -0.2937  0.2059  0.1802  11.00000  0.05    0.36
Q31   1  -0.1321 -0.0575 -0.1407  11.00000  0.05    0.35
Q32   1  -0.0424 -0.1773  0.0467  11.00000  0.05    0.34
Q33   1   0.1868 -0.2986  0.6570  11.00000  0.05    0.34
Q34   1   0.5782  0.1217  0.3953  11.00000  0.05    0.34
Q35   1   0.2831 -0.1660  0.1753  11.00000  0.05    0.34
Q36   1   0.0631  0.4070  0.2174  11.00000  0.05    0.34
Q37   1  -0.1851 -0.4413  0.3777  11.00000  0.05    0.34
Q38   1  -0.4837 -0.4463 -0.1522  11.00000  0.05    0.34
Q39   1  -0.5170 -0.3859 -0.1362  11.00000  0.05    0.33
Q40   1  -0.1334 -0.4086  0.1268  11.00000  0.05    0.33
Q41   1   0.3732  0.1379  0.2858  11.00000  0.05    0.33
Q42   1   0.5711  0.1997  0.4758  11.00000  0.05    0.33
Q43   1  -0.3875 -0.1954 -0.2689  11.00000  0.05    0.33
Q44   1  -0.0607 -0.0763 -0.1157  11.00000  0.05    0.33
Q45   1  -0.7506 -0.5402 -0.2815  11.00000  0.05    0.33
Q46   1   0.2652  0.1386  0.3111  11.00000  0.05    0.32
Q47   1   0.2391  0.4679  0.4145  11.00000  0.05    0.32
Q48   1   0.2154  0.2767  0.2813  11.00000  0.05    0.32
Q49   1   0.3797 -0.1052  0.5522  11.00000  0.05    0.32
Q50   1   0.2565 -0.0751  0.2468  11.00000  0.05    0.32
Q51   1   0.3293  0.2594  0.3412  11.00000  0.05    0.32
Q52   1  -0.2231  0.3859  0.1551  11.00000  0.05    0.32
Q53   1  -0.3334  0.2323  0.1582  11.00000  0.05    0.32
Q54   1   0.6361  0.1801  0.5337  11.00000  0.05    0.31
Q55   1   0.1474 -0.0966  0.2679  11.00000  0.05    0.31
Q56   1   0.1475 -0.0390  0.0457  11.00000  0.05    0.31
Q57   1  -0.1736 -0.0359  0.2352  11.00000  0.05    0.31
Q58   1   0.4780  0.1151  0.6212  11.00000  0.05    0.31
Q59   1   0.2526  0.2108  0.2714  11.00000  0.05    0.31
Q60   1  -0.3014 -0.0759 -0.1795  11.00000  0.05    0.31
Q61   1   0.3812 -0.1110  0.2686  11.00000  0.05    0.31
Q62   1  -0.5726  0.3779  0.2704  11.00000  0.05    0.30
Q63   1  -0.5797 -0.5081 -0.1407  11.00000  0.05    0.30
Q64   1   0.0263  0.3404  0.1389  11.00000  0.05    0.30
Q65   1  -0.0009 -0.0788  0.2150  11.00000  0.05    0.30
Q66   1  -0.1187 -0.4896 -0.0741  11.00000  0.05    0.30
Q67   1  -0.3495 -0.5913 -0.1453  11.00000  0.05    0.30
Q68   1  -0.4841  0.3985  0.3760  11.00000  0.05    0.30
Q69   1  -0.3241 -0.3664  0.0105  11.00000  0.05    0.30
Q70   1   0.1245  0.1750  0.2659  11.00000  0.05    0.30
Q71   1  -0.7328 -0.5478 -0.3232  11.00000  0.05    0.30
Q72   1   0.3877 -0.0576  0.3436  11.00000  0.05    0.30
Q73   1   0.0840 -0.1190 -0.0178  11.00000  0.05    0.29
Q74   1  -0.1024 -0.3616  0.0574  11.00000  0.05    0.29
Q75   1  -0.3706 -0.3252 -0.2147  11.00000  0.05    0.29
Q76   1  -0.2269 -0.2440 -0.2030  11.00000  0.05    0.29
Q77   1   0.4104  0.2943  0.5065  11.00000  0.05    0.29
Q78   1   0.1880 -0.0075  0.7037  11.00000  0.05    0.29
Q79   1  -0.0235  0.4033  0.1501  11.00000  0.05    0.29
Q80   1   0.1750  0.3107  0.4348  11.00000  0.05    0.29
Q81   1   0.0235 -0.0800  0.4986  11.00000  0.05    0.29
Q82   1  -0.0532 -0.1199  0.4749  11.00000  0.05    0.29
Q83   1  -0.1788 -0.5396  0.0613  11.00000  0.05    0.29
Q84   1  -0.5685 -0.4660 -0.0555  11.00000  0.05    0.29
Q85   1  -0.7207 -0.7391 -0.2005  11.00000  0.05    0.29
Q86   1  -0.2121  0.4589  0.2876  11.00000  0.05    0.28
Q87   1  -0.0100 -0.0627  0.1536  11.00000  0.05    0.28
Q88   1   0.0183 -0.2169  0.0739  11.00000  0.05    0.28
Q89   1  -0.7507 -0.3712 -0.1007  11.00000  0.05    0.28
Q90   1  -0.0183  0.2853  0.0625  11.00000  0.05    0.28
Q91   1   0.5426  0.0785  0.6382  11.00000  0.05    0.28
Q92   1   0.5823  0.3917  0.7672  11.00000  0.05    0.28
Q93   1   0.2981  0.0075  0.0951  11.00000  0.05    0.27
Q94   1   0.2872 -0.0459  0.4242  11.00000  0.05    0.27
Q95   1   0.2666  0.0422  0.2287  11.00000  0.05    0.27
Q96   1  -0.0779  0.0946  0.2846  11.00000  0.05    0.27
Q97   1   0.0949  0.3525  0.2054  11.00000  0.05    0.27
Q98   1   0.1607  0.0856  0.4968  11.00000  0.05    0.27
Q99   1   0.0484  0.0312  0.4266  11.00000  0.05    0.27
Q100  1  -0.1405 -0.4740  0.1174  11.00000  0.05    0.27
;
_shelx_res_checksum              25487

_exptl_crystal_recrystallization_method 'Re-crystallisation from solvent: MeOH'
_database_code_depnum_ccdc_archive 'CCDC 1024736'
#######################################################################
#
#                 Cambridge Crystallographic Data Centre
#                                CCDC 
# 
#######################################################################
# 
#  This CIF contains data from an original supplementary publication
#  deposited with the CCDC, and may include chemical, crystal,
#  experimental, refinement, atomic coordinates,
#  anisotropic displacement parameters and molecular geometry data,
#  as required by the journal to which it was submitted.
#
#  This CIF is provided on the understanding that it is used for bona
#  fide research purposes only. It may contain copyright material
#  of the CCDC or of third parties, and may not be copied or further
#  disseminated in any form, whether machine-readable or not,
#  except for the purpose of generating routine backup copies
#  on your local computer system.
# 
#  For further information on the CCDC, data deposition and
#  data retrieval see:
#                         www.ccdc.cam.ac.uk
#
#  Bona fide researchers may freely download Mercury and enCIFer
#  from this site to visualise CIF-encoded structures and 
#  to carry out CIF format checking respectively.
#
data_cage3

_audit_creation_method           SHELXL-2014/6
_chemical_name_systematic        ?
_chemical_name_common            ?
_chemical_melting_point          ?
_chemical_formula_moiety         
'2(C264 H312 B24 Fe12 N96 O72 Pd6), 11(B F4), 3(C4 H10 O)'
_chemical_formula_sum            'C270 H327 B29.50 F22 Fe12 N96 O73.50 Pd6'
_chemical_formula_weight         8138.75

loop_
_atom_type_symbol
_atom_type_description
_atom_type_scat_dispersion_real
_atom_type_scat_dispersion_imag
_atom_type_scat_source
C C 0.0033 0.0016 'International Tables Vol C Tables 4.2.6.8 and 6.1.1.4'
H H 0.0000 0.0000 'International Tables Vol C Tables 4.2.6.8 and 6.1.1.4'
B B 0.0013 0.0007 'International Tables Vol C Tables 4.2.6.8 and 6.1.1.4'
F F 0.0171 0.0103 'International Tables Vol C Tables 4.2.6.8 and 6.1.1.4'
Fe Fe 0.3463 0.8444 'International Tables Vol C Tables 4.2.6.8 and 6.1.1.4'
N N 0.0061 0.0033 'International Tables Vol C Tables 4.2.6.8 and 6.1.1.4'
O O 0.0106 0.0060 'International Tables Vol C Tables 4.2.6.8 and 6.1.1.4'
Pd Pd -0.9988 1.0072 'International Tables Vol C Tables 4.2.6.8 and 6.1.1.4'

_space_group_crystal_system      cubic
_space_group_IT_number           209
_space_group_name_H-M_alt        'F 4 3 2'
_space_group_name_Hall           'F 4 2 3'

_shelx_space_group_comment       
;
The symmetry employed for this shelxl refinement is uniquely defined
by the following loop, which should always be used as a source of
symmetry information in preference to the above space-group names.
They are only intended as comments.
;

loop_
_space_group_symop_operation_xyz
'x, y, z'
'y, z, x'
'z, x, y'
'-y, x, z'
'-z, y, x'
'-x, z, y'
'-x, -y, z'
'-z, x, -y'
'-x, y, -z'
'-y, -z, x'
'-z, -x, y'
'y, -x, z'
'z, -y, x'
'x, -z, y'
'-y, z, -x'
'-z, -y, -x'
'-x, -z, -y'
'-y, -x, -z'
'y, -z, -x'
'y, x, -z'
'z, y, -x'
'x, z, -y'
'x, -y, -z'
'z, -x, -y'
'x, y+1/2, z+1/2'
'y, z+1/2, x+1/2'
'z, x+1/2, y+1/2'
'-y, x+1/2, z+1/2'
'-z, y+1/2, x+1/2'
'-x, z+1/2, y+1/2'
'-x, -y+1/2, z+1/2'
'-z, x+1/2, -y+1/2'
'-x, y+1/2, -z+1/2'
'-y, -z+1/2, x+1/2'
'-z, -x+1/2, y+1/2'
'y, -x+1/2, z+1/2'
'z, -y+1/2, x+1/2'
'x, -z+1/2, y+1/2'
'-y, z+1/2, -x+1/2'
'-z, -y+1/2, -x+1/2'
'-x, -z+1/2, -y+1/2'
'-y, -x+1/2, -z+1/2'
'y, -z+1/2, -x+1/2'
'y, x+1/2, -z+1/2'
'z, y+1/2, -x+1/2'
'x, z+1/2, -y+1/2'
'x, -y+1/2, -z+1/2'
'z, -x+1/2, -y+1/2'
'x+1/2, y, z+1/2'
'y+1/2, z, x+1/2'
'z+1/2, x, y+1/2'
'-y+1/2, x, z+1/2'
'-z+1/2, y, x+1/2'
'-x+1/2, z, y+1/2'
'-x+1/2, -y, z+1/2'
'-z+1/2, x, -y+1/2'
'-x+1/2, y, -z+1/2'
'-y+1/2, -z, x+1/2'
'-z+1/2, -x, y+1/2'
'y+1/2, -x, z+1/2'
'z+1/2, -y, x+1/2'
'x+1/2, -z, y+1/2'
'-y+1/2, z, -x+1/2'
'-z+1/2, -y, -x+1/2'
'-x+1/2, -z, -y+1/2'
'-y+1/2, -x, -z+1/2'
'y+1/2, -z, -x+1/2'
'y+1/2, x, -z+1/2'
'z+1/2, y, -x+1/2'
'x+1/2, z, -y+1/2'
'x+1/2, -y, -z+1/2'
'z+1/2, -x, -y+1/2'
'x+1/2, y+1/2, z'
'y+1/2, z+1/2, x'
'z+1/2, x+1/2, y'
'-y+1/2, x+1/2, z'
'-z+1/2, y+1/2, x'
'-x+1/2, z+1/2, y'
'-x+1/2, -y+1/2, z'
'-z+1/2, x+1/2, -y'
'-x+1/2, y+1/2, -z'
'-y+1/2, -z+1/2, x'
'-z+1/2, -x+1/2, y'
'y+1/2, -x+1/2, z'
'z+1/2, -y+1/2, x'
'x+1/2, -z+1/2, y'
'-y+1/2, z+1/2, -x'
'-z+1/2, -y+1/2, -x'
'-x+1/2, -z+1/2, -y'
'-y+1/2, -x+1/2, -z'
'y+1/2, -z+1/2, -x'
'y+1/2, x+1/2, -z'
'z+1/2, y+1/2, -x'
'x+1/2, z+1/2, -y'
'x+1/2, -y+1/2, -z'
'z+1/2, -x+1/2, -y'

_cell_length_a                   77.18120(10)
_cell_length_b                   77.18120(10)
_cell_length_c                   77.18120(10)
_cell_angle_alpha                90
_cell_angle_beta                 90
_cell_angle_gamma                90
_cell_volume                     459763.6(18)
_cell_formula_units_Z            32
_cell_measurement_temperature    100(2)
_cell_measurement_reflns_used    795832
_cell_measurement_theta_min      1.4534
_cell_measurement_theta_max      25.0699

_exptl_crystal_description       pyramidal
_exptl_crystal_colour            'dark red'
_exptl_crystal_density_meas      ?
_exptl_crystal_density_method    ?
_exptl_crystal_density_diffrn    0.941
_exptl_crystal_F_000             132496
_exptl_transmission_factor_min   ?
_exptl_transmission_factor_max   ?
_exptl_crystal_size_max          0.240
_exptl_crystal_size_mid          0.130
_exptl_crystal_size_min          0.080
_exptl_absorpt_coefficient_mu    0.536
_shelx_estimated_absorpt_T_min   0.882
_shelx_estimated_absorpt_T_max   0.958
_exptl_absorpt_correction_type   multi-scan
_exptl_absorpt_correction_T_min  0.93086
_exptl_absorpt_correction_T_max  1.00000
_exptl_absorpt_process_details   
;
CrysAlisPro, Agilent Technologies,
Version 1.171.36.24 (release 03-12-2012 CrysAlis171 .NET)
(compiled Dec  3 2012,18:21:49)
Empirical absorption correction using spherical harmonics,
 implemented in SCALE3 ABSPACK scaling algorithm.
;
_exptl_absorpt_special_details   ?
_diffrn_ambient_temperature      100(2)
_diffrn_radiation_wavelength     0.715
_diffrn_radiation_type           synchrotron
_diffrn_source                   
'Swiss Norwegian beamline @ ESRF, Grenoble, France'
_diffrn_measurement_device_type  
'Pilatus 2M, Dectris-CrysAlisPro-abstract goniometer imported dectris images'
_diffrn_measurement_method       '\p scans'
_diffrn_detector_area_resol_mean ?
_diffrn_reflns_number            795832
_diffrn_reflns_av_unetI/netI     0.0117
_diffrn_reflns_av_R_equivalents  0.0379
_diffrn_reflns_limit_h_min       -90
_diffrn_reflns_limit_h_max       83
_diffrn_reflns_limit_k_min       -90
_diffrn_reflns_limit_k_max       85
_diffrn_reflns_limit_l_min       -91
_diffrn_reflns_limit_l_max       85
_diffrn_reflns_theta_min         1.570
_diffrn_reflns_theta_max         25.076
_diffrn_reflns_theta_full        25.077
_diffrn_measured_fraction_theta_max 0.980
_diffrn_measured_fraction_theta_full 0.980
_diffrn_reflns_Laue_measured_fraction_max 0.980
_diffrn_reflns_Laue_measured_fraction_full 0.980
_diffrn_reflns_point_group_measured_fraction_max 0.981
_diffrn_reflns_point_group_measured_fraction_full 0.981
_reflns_number_total             32544
_reflns_number_gt                31295
_reflns_threshold_expression     'I > 2\s(I)'
_reflns_Friedel_coverage         0.830
_reflns_Friedel_fraction_max     0.981
_reflns_Friedel_fraction_full    0.981

_reflns_special_details          
;
 Reflections were merged by SHELXL according to the crystal
 class for the calculation of statistics and refinement.
 
 Structure factors included contributions from the .fab file.
 
 _reflns_Friedel_fraction is defined as the number of unique
 Friedel pairs measured divided by the number that would be
 possible theoretically, ignoring centric projections and
 systematic absences.
;

_computing_data_collection       'Pylatus software, SNBL@ESRF (Dyadkin 2013)'
_computing_cell_refinement       
;
CrysAlisPro, Agilent Technologies,
Version 1.171.36.24 (release 03-12-2012 CrysAlis171 .NET)
(compiled Dec  3 2012,18:21:49)
;
_computing_data_reduction        
;
CrysAlisPro, Agilent Technologies,
Version 1.171.36.24 (release 03-12-2012 CrysAlis171 .NET)
(compiled Dec  3 2012,18:21:49)
;
_computing_structure_solution    
;
Palatinus L., Chapuis G. (2007): Superflip - a computer program for
the solution of crystal structures by charge flipping in
arbitrary dimensions. J. Appl. Cryst. 40, 786-790
;
_computing_structure_refinement  'SHELXL-2014/6 (Sheldrick, 2014)'
_computing_refinement_gui        'shelXle (Huebschle, 2014)'
_computing_molecular_graphics    'shelXle (Huebschle, 2014)'
_computing_publication_material  'enCIFer 1.3, CCDC, 2008'
_refine_special_details          
;
Refined as a 2-component inversion twin.
Techniques commonly applied for macromolecular structures were employed
to generate a molecular model and increase robustness of the refinement.
Stereochemical restraints for the organic parts and counter ions of the 
structure were generated by the GRADE program using the GRADE Web Server
(http://grade.globalphasing.org) and applied in the refinement. A GRADE 
dictionary for SHELXL contains target values and standard deviations for 
1.2-distances (DFIX) and 1.3-distances (DANG), as well as restraints for 
planar groups (FLAT).
The refinement of ADP's for non-hydrogen atoms was enabled by using the
new rigid bond restraint (RIGU) in the SHELXL 2014 program.
;
_refine_ls_structure_factor_coef Fsqd
_refine_ls_matrix_type           full
_refine_ls_weighting_scheme      calc
_refine_ls_weighting_details     
'w=1/[\s^2^(Fo^2^)+(0.2000P)^2^] where P=(Fo^2^+2Fc^2^)/3'
_atom_sites_solution_primary     ?
_atom_sites_solution_secondary   ?
_atom_sites_solution_hydrogens   geom
_refine_ls_hydrogen_treatment    constr
_refine_ls_extinction_method     none
_refine_ls_extinction_coef       .
_refine_ls_abs_structure_details 
;
 Refined as an inversion twin.
;
_refine_ls_abs_structure_Flack   0.50(2)
_chemical_absolute_configuration ?
_refine_ls_number_reflns         32544
_refine_ls_number_parameters     1526
_refine_ls_number_restraints     4154
_refine_ls_R_factor_all          0.0829
_refine_ls_R_factor_gt           0.0810
_refine_ls_wR_factor_ref         0.2646
_refine_ls_wR_factor_gt          0.2584
_refine_ls_goodness_of_fit_ref   1.300
_refine_ls_restrained_S_all      1.300
_refine_ls_shift/su_max          0.002
_refine_ls_shift/su_mean         0.000

loop_
_atom_site_label
_atom_site_type_symbol
_atom_site_fract_x
_atom_site_fract_y
_atom_site_fract_z
_atom_site_U_iso_or_equiv
_atom_site_adp_type
_atom_site_occupancy
_atom_site_site_symmetry_order
_atom_site_calc_flag
_atom_site_refinement_flags_posn
_atom_site_refinement_flags_adp
_atom_site_refinement_flags_occupancy
_atom_site_disorder_assembly
_atom_site_disorder_group
Pd1 Pd 0.5000 0.60059(2) 0.5000 0.0423(2) Uani 1 4 d S T P . .
Fe1 Fe 0.50442(2) 0.65658(2) 0.59141(2) 0.0457(2) Uani 1 1 d . . . . .
Pd2 Pd 0.50613(2) 0.74909(2) 0.64683(2) 0.05186(18) Uani 1 1 d . . . . .
Fe2 Fe 0.51582(2) 0.84499(2) 0.59465(2) 0.0605(3) Uani 1 1 d . . . . .
Pd3 Pd 0.5000 0.90115(2) 0.5000 0.0548(3) Uani 1 4 d S T P . .
Fe3 Fe 0.41186(2) 0.74690(2) 0.59667(2) 0.0763(4) Uani 1 1 d . . . . .
Pd4 Pd 0.39702(2) 0.7500 0.7500 0.0803(3) Uani 1 2 d S T P . .
Fe4 Fe 0.34266(2) 0.75259(3) 0.65636(2) 0.0978(5) Uani 1 1 d . . . . .
C1_1 C 0.51996(7) 0.61468(7) 0.55065(6) 0.0476(12) Uani 1 1 d D U . . .
C2_1 C 0.51145(8) 0.61302(7) 0.53487(6) 0.0472(12) Uani 1 1 d D U . . .
H2_1 H 0.5026 0.6213 0.5325 0.057 Uiso 1 1 calc R U . . .
N3_1 N 0.51439(7) 0.60096(6) 0.52265(7) 0.0510(11) Uani 1 1 d D U . . .
C4_1 C 0.52708(9) 0.58948(8) 0.52570(9) 0.0567(14) Uani 1 1 d D U . . .
H4_1 H 0.5296 0.5810 0.5172 0.068 Uiso 1 1 calc R U . . .
C5_1 C 0.53678(9) 0.58963(8) 0.54116(9) 0.0607(15) Uani 1 1 d D U . . .
H5_1 H 0.5456 0.5813 0.5433 0.073 Uiso 1 1 calc R U . . .
C6_1 C 0.53302(8) 0.60244(8) 0.55310(8) 0.0538(13) Uani 1 1 d D U . . .
H6_1 H 0.5396 0.6029 0.5635 0.065 Uiso 1 1 calc R U . . .
B7_1 B 0.51468(9) 0.62899(8) 0.56492(9) 0.0474(13) Uani 1 1 d D U . . .
O8_1 O 0.52776(6) 0.64447(5) 0.56365(6) 0.0543(10) Uani 1 1 d D U . . .
N9_1 N 0.52219(8) 0.65859(7) 0.57396(7) 0.0554(12) Uani 1 1 d D U . . .
C10_1 C 0.52843(10) 0.67363(9) 0.56967(9) 0.0631(15) Uani 1 1 d D U . . .
C11_1 C 0.52067(10) 0.68750(8) 0.58091(9) 0.0619(16) Uani 1 1 d D U . . .
N12_1 N 0.50824(8) 0.68157(7) 0.59054(7) 0.0560(12) Uani 1 1 d D U . . .
O13_1 O 0.50081(8) 0.69297(6) 0.60212(6) 0.0613(11) Uani 1 1 d D U . . .
B14_1 B 0.49385(11) 0.68318(9) 0.61831(9) 0.0553(15) Uani 1 1 d D U . . .
O15_1 O 0.49644(6) 0.63525(6) 0.56062(6) 0.0543(10) Uani 1 1 d D U . . .
N16_1 N 0.49004(8) 0.64630(7) 0.57355(7) 0.0548(12) Uani 1 1 d D U . . .
C17_1 C 0.47314(8) 0.64592(8) 0.57543(8) 0.0542(13) Uani 1 1 d D U . . .
C18_1 C 0.46765(9) 0.65674(9) 0.59063(9) 0.0582(14) Uani 1 1 d D U . . .
N19_1 N 0.48116(8) 0.66185(7) 0.59945(7) 0.0557(12) Uani 1 1 d D U . . .
O20_1 O 0.47793(7) 0.67332(6) 0.61331(6) 0.0568(10) Uani 1 1 d D U . . .
O21_1 O 0.51541(6) 0.62101(5) 0.58244(6) 0.0522(10) Uani 1 1 d D U . . .
N22_1 N 0.51324(7) 0.63335(7) 0.59576(7) 0.0494(11) Uani 1 1 d D U . . .
C23_1 C 0.52054(8) 0.62984(8) 0.61073(7) 0.0487(12) Uani 1 1 d D U . . .
C24_1 C 0.51848(8) 0.64429(8) 0.62310(7) 0.0495(12) Uani 1 1 d D U . . .
N25_1 N 0.51189(8) 0.65805(7) 0.61556(7) 0.0535(12) Uani 1 1 d D U . . .
O26_1 O 0.50786(6) 0.67215(6) 0.62595(5) 0.0545(10) Uani 1 1 d D U . . .
C27_1 C 0.48799(8) 0.69771(7) 0.63262(8) 0.0557(13) Uani 1 1 d D U . . .
C28_1 C 0.49684(8) 0.71341(7) 0.63421(7) 0.0506(13) Uani 1 1 d D U . . .
H28_1 H 0.5059 0.7158 0.6262 0.061 Uiso 1 1 calc R U . . .
N29_1 N 0.49320(7) 0.72540(7) 0.64655(6) 0.0526(12) Uani 1 1 d D U . . .
C30_1 C 0.48061(9) 0.72219(9) 0.65797(9) 0.0594(15) Uani 1 1 d D U . . .
H30_1 H 0.4781 0.7306 0.6667 0.071 Uiso 1 1 calc R U . . .
C31_1 C 0.47084(9) 0.70672(10) 0.65751(9) 0.0632(16) Uani 1 1 d D U . . .
H31_1 H 0.4619 0.7046 0.6657 0.076 Uiso 1 1 calc R U . . .
C32_1 C 0.47483(9) 0.69463(8) 0.64453(8) 0.0581(14) Uani 1 1 d D U . . .
H32_1 H 0.4684 0.6841 0.6439 0.070 Uiso 1 1 calc R U . . .
C10A_1 C 0.54149(13) 0.67671(10) 0.55578(11) 0.078(2) Uani 1 1 d D U . . .
H10A_1 H 0.5440 0.6891 0.5550 0.116 Uiso 1 1 calc R U . . .
H10B_1 H 0.5369 0.6726 0.5447 0.116 Uiso 1 1 calc R U . . .
H10C_1 H 0.5522 0.6704 0.5585 0.116 Uiso 1 1 calc R U . . .
C11A_1 C 0.52709(15) 0.70622(10) 0.58070(12) 0.085(3) Uani 1 1 d D U . . .
H11A_1 H 0.5366 0.7073 0.5724 0.128 Uiso 1 1 calc R U . . .
H11B_1 H 0.5312 0.7094 0.5923 0.128 Uiso 1 1 calc R U . . .
H11C_1 H 0.5176 0.7139 0.5773 0.128 Uiso 1 1 calc R U . . .
C17A_1 C 0.46090(11) 0.63570(10) 0.56438(11) 0.0698(19) Uani 1 1 d D U . . .
H17A_1 H 0.4490 0.6378 0.5682 0.105 Uiso 1 1 calc R U . . .
H17B_1 H 0.4636 0.6233 0.5655 0.105 Uiso 1 1 calc R U . . .
H17C_1 H 0.4622 0.6393 0.5523 0.105 Uiso 1 1 calc R U . . .
C18A_1 C 0.44942(9) 0.66197(10) 0.59483(11) 0.0660(17) Uani 1 1 d D U . . .
H18A_1 H 0.4415 0.6568 0.5864 0.099 Uiso 1 1 calc R U . . .
H18B_1 H 0.4484 0.6746 0.5944 0.099 Uiso 1 1 calc R U . . .
H18C_1 H 0.4464 0.6579 0.6065 0.099 Uiso 1 1 calc R U . . .
C23A_1 C 0.52967(9) 0.61309(9) 0.61505(8) 0.0570(15) Uani 1 1 d D U . . .
H23A_1 H 0.5339 0.6135 0.6270 0.085 Uiso 1 1 calc R U . . .
H23B_1 H 0.5395 0.6115 0.6072 0.085 Uiso 1 1 calc R U . . .
H23C_1 H 0.5216 0.6034 0.6138 0.085 Uiso 1 1 calc R U . . .
C24A_1 C 0.52395(9) 0.64389(10) 0.64166(8) 0.0575(15) Uani 1 1 d D U . . .
H24A_1 H 0.5285 0.6324 0.6445 0.086 Uiso 1 1 calc R U . . .
H24B_1 H 0.5139 0.6464 0.6491 0.086 Uiso 1 1 calc R U . . .
H24C_1 H 0.5330 0.6526 0.6436 0.086 Uiso 1 1 calc R U . . .
C1_2 C 0.52437(12) 0.80111(9) 0.63549(9) 0.085(2) Uani 1 1 d D U . . .
C2_2 C 0.51648(10) 0.78496(8) 0.63537(8) 0.0649(17) Uani 1 1 d D U . . .
H2_2 H 0.5089 0.7823 0.6260 0.078 Uiso 1 1 calc R U . . .
N3_2 N 0.51885(9) 0.77261(8) 0.64782(7) 0.0659(15) Uani 1 1 d D U . . .
C4_2 C 0.52931(13) 0.77618(13) 0.66096(10) 0.091(3) Uani 1 1 d D U . . .
H4_2 H 0.5306 0.7679 0.6700 0.110 Uiso 1 1 calc R U . . .
C5_2 C 0.53846(17) 0.79184(14) 0.66198(12) 0.115(3) Uani 1 1 d D U . . .
H5_2 H 0.5464 0.7938 0.6711 0.138 Uiso 1 1 calc R U . . .
C6_2 C 0.53576(17) 0.80435(14) 0.64953(12) 0.115(3) Uani 1 1 d D U . . .
H6_2 H 0.5415 0.8152 0.6504 0.138 Uiso 1 1 calc R U . . .
B7_2 B 0.52111(17) 0.81592(12) 0.62113(12) 0.084(2) Uani 1 1 d D U . . .
O8_2 O 0.53565(11) 0.82947(10) 0.62384(10) 0.0997(19) Uani 1 1 d D U . . .
N9_2 N 0.53520(10) 0.84103(10) 0.61063(12) 0.087(2) Uani 1 1 d D U . . .
C10_2 C 0.54954(10) 0.84988(10) 0.60795(12) 0.0770(19) Uani 1 1 d D U . . .
C11_2 C 0.54817(10) 0.86292(10) 0.59413(12) 0.0769(19) Uani 1 1 d D U . . .
N12_2 N 0.53324(10) 0.86121(11) 0.58641(12) 0.090(2) Uani 1 1 d D U . . .
O13_2 O 0.53010(10) 0.87297(10) 0.57232(10) 0.0968(18) Uani 1 1 d D U . . .
B14_2 B 0.51092(15) 0.87408(11) 0.56844(12) 0.0763(19) Uani 1 1 d D U . . .
O15_2 O 0.50422(11) 0.82317(11) 0.62400(9) 0.1031(19) Uani 1 1 d D U . . .
N16_2 N 0.50101(14) 0.83835(12) 0.61442(10) 0.099(2) Uani 1 1 d D U . . .
C17_2 C 0.48879(12) 0.84915(12) 0.61869(11) 0.085(2) Uani 1 1 d D U . . .
C18_2 C 0.48741(11) 0.86422(11) 0.60703(10) 0.0752(18) Uani 1 1 d D U . . .
N19_2 N 0.50011(12) 0.86416(10) 0.59575(10) 0.0874(19) Uani 1 1 d D U . . .
O20_2 O 0.50092(12) 0.87754(8) 0.58419(9) 0.0928(17) Uani 1 1 d D U . . .
O21_2 O 0.52217(14) 0.80854(8) 0.60390(9) 0.107(2) Uani 1 1 d D U . . .
N22_2 N 0.51665(15) 0.82037(9) 0.59052(9) 0.103(3) Uani 1 1 d D U . . .
C23_2 C 0.51124(15) 0.81388(9) 0.57582(10) 0.089(2) Uani 1 1 d D U . . .
C24_2 C 0.50763(14) 0.82763(9) 0.56292(10) 0.086(2) Uani 1 1 d D U . . .
N25_2 N 0.50945(13) 0.84312(8) 0.57030(10) 0.088(2) Uani 1 1 d D U . . .
O26_2 O 0.50548(12) 0.85762(7) 0.56020(8) 0.099(2) Uani 1 1 d D U . . .
C27_2 C 0.50950(11) 0.88998(8) 0.55501(7) 0.0702(17) Uani 1 1 d D U . . .
C28_2 C 0.50570(10) 0.88879(8) 0.53733(7) 0.0622(16) Uani 1 1 d D U . . .
H28_2 H 0.5036 0.8776 0.5327 0.075 Uiso 1 1 calc R U . . .
N29_2 N 0.50475(8) 0.90242(6) 0.52620(8) 0.0628(14) Uani 1 1 d D U . . .
C30_2 C 0.50820(12) 0.91861(8) 0.53279(10) 0.0702(18) Uani 1 1 d D U . . .
H30_2 H 0.5075 0.9283 0.5253 0.084 Uiso 1 1 calc R U . . .
C31_2 C 0.51272(13) 0.92129(9) 0.54994(10) 0.080(2) Uani 1 1 d D U . . .
H31_2 H 0.5158 0.9325 0.5541 0.096 Uiso 1 1 calc R U . . .
C32_2 C 0.51250(13) 0.90685(8) 0.56094(11) 0.079(2) Uani 1 1 d D U . . .
H32_2 H 0.5145 0.9086 0.5730 0.095 Uiso 1 1 calc R U . . .
C10A_2 C 0.56577(12) 0.84740(13) 0.61873(16) 0.093(3) Uani 1 1 d D U . . .
H10A_2 H 0.5748 0.8553 0.6146 0.139 Uiso 1 1 calc R U . . .
H10B_2 H 0.5698 0.8354 0.6177 0.139 Uiso 1 1 calc R U . . .
H10C_2 H 0.5632 0.8499 0.6309 0.139 Uiso 1 1 calc R U . . .
C11A_2 C 0.56145(13) 0.87712(12) 0.59024(13) 0.086(2) Uani 1 1 d D U . . .
H11A_2 H 0.5715 0.8757 0.5979 0.128 Uiso 1 1 calc R U . . .
H11B_2 H 0.5562 0.8885 0.5922 0.128 Uiso 1 1 calc R U . . .
H11C_2 H 0.5652 0.8762 0.5781 0.128 Uiso 1 1 calc R U . . .
C17A_2 C 0.47736(14) 0.84776(19) 0.63400(12) 0.104(3) Uani 1 1 d D U . . .
H17A_2 H 0.4692 0.8575 0.6341 0.157 Uiso 1 1 calc R U . . .
H17B_2 H 0.4844 0.8480 0.6446 0.157 Uiso 1 1 calc R U . . .
H17C_2 H 0.4709 0.8368 0.6335 0.157 Uiso 1 1 calc R U . . .
C18A_2 C 0.47331(12) 0.87810(13) 0.60706(13) 0.085(2) Uani 1 1 d D U . . .
H18A_2 H 0.4652 0.8759 0.6166 0.128 Uiso 1 1 calc R U . . .
H18B_2 H 0.4671 0.8778 0.5960 0.128 Uiso 1 1 calc R U . . .
H18C_2 H 0.4786 0.8895 0.6086 0.128 Uiso 1 1 calc R U . . .
C23A_2 C 0.50884(18) 0.79455(10) 0.57172(12) 0.100(4) Uani 1 1 d D U . . .
H23A_2 H 0.5044 0.7932 0.5599 0.150 Uiso 1 1 calc R U . . .
H23B_2 H 0.5006 0.7895 0.5799 0.150 Uiso 1 1 calc R U . . .
H23C_2 H 0.5200 0.7886 0.5727 0.150 Uiso 1 1 calc R U . . .
C24A_2 C 0.50331(19) 0.82409(11) 0.54432(10) 0.098(4) Uani 1 1 d D U . . .
H24A_2 H 0.5029 0.8115 0.5424 0.147 Uiso 1 1 calc R U . . .
H24B_2 H 0.5122 0.8293 0.5369 0.147 Uiso 1 1 calc R U . . .
H24C_2 H 0.4920 0.8291 0.5416 0.147 Uiso 1 1 calc R U . . .
C1_3 C 0.45321(9) 0.76465(11) 0.63656(11) 0.084(2) Uani 1 1 d D U . . .
C2_3 C 0.46983(8) 0.75765(9) 0.63674(9) 0.0646(17) Uani 1 1 d D U . . .
H2_3 H 0.4726 0.7495 0.6280 0.078 Uiso 1 1 calc R U . . .
N3_3 N 0.48244(8) 0.76155(8) 0.64845(8) 0.0662(15) Uani 1 1 d D U . . .
C4_3 C 0.47931(12) 0.77407(11) 0.66037(11) 0.079(2) Uani 1 1 d D U . . .
H4_3 H 0.4882 0.7776 0.6681 0.095 Uiso 1 1 calc R U . . .
C5_3 C 0.46287(12) 0.78176(13) 0.66121(13) 0.091(2) Uani 1 1 d D U . . .
H5_3 H 0.4606 0.7902 0.6698 0.109 Uiso 1 1 calc R U . . .
C6_3 C 0.44999(12) 0.77711(12) 0.64963(12) 0.090(2) Uani 1 1 d D U . . .
H6_3 H 0.4389 0.7823 0.6505 0.108 Uiso 1 1 calc R U . . .
B7_3 B 0.43883(15) 0.75882(17) 0.62279(15) 0.095(2) Uani 1 1 d D U . . .
O8_3 O 0.43863(12) 0.73933(11) 0.62212(11) 0.112(2) Uani 1 1 d D U . . .
N9_3 N 0.42560(12) 0.73246(12) 0.61191(11) 0.101(2) Uani 1 1 d D U . . .
C10_3 C 0.42255(14) 0.71590(13) 0.61388(12) 0.099(3) Uani 1 1 d D U . . .
C11_3 C 0.40818(13) 0.71106(12) 0.60197(12) 0.094(2) Uani 1 1 d D U . . .
N12_3 N 0.40173(12) 0.72440(11) 0.59397(11) 0.102(2) Uani 1 1 d D U . . .
O13_3 O 0.38814(11) 0.72039(11) 0.58219(11) 0.107(2) Uani 1 1 d D U . . .
B14_3 B 0.38492(14) 0.73532(16) 0.57007(16) 0.092(2) Uani 1 1 d D U . . .
O15_3 O 0.44364(11) 0.76523(13) 0.60566(11) 0.115(2) Uani 1 1 d D U . . .
N16_3 N 0.43324(11) 0.75859(12) 0.59231(10) 0.088(2) Uani 1 1 d D U . . .
C17_3 C 0.43892(11) 0.76065(11) 0.57723(11) 0.0771(19) Uani 1 1 d D U . . .
C18_3 C 0.42685(12) 0.75287(13) 0.56357(11) 0.087(2) Uani 1 1 d D U . . .
N19_3 N 0.41433(11) 0.74471(12) 0.57098(11) 0.093(2) Uani 1 1 d D U . . .
O20_3 O 0.40221(9) 0.73660(11) 0.56057(11) 0.1003(19) Uani 1 1 d D U . . .
O21_3 O 0.42140(11) 0.76380(15) 0.62924(13) 0.129(3) Uani 1 1 d D U . . .
N22_3 N 0.40790(12) 0.76140(15) 0.61694(13) 0.112(3) Uani 1 1 d D U . . .
C23_3 C 0.39452(12) 0.77102(13) 0.61882(12) 0.091(2) Uani 1 1 d D U . . .
C24_3 C 0.38193(11) 0.76636(12) 0.60532(12) 0.084(2) Uani 1 1 d D U . . .
N25_3 N 0.38873(10) 0.75517(11) 0.59381(12) 0.091(2) Uani 1 1 d D U . . .
O26_3 O 0.37823(9) 0.74949(11) 0.58025(12) 0.108(2) Uani 1 1 d D U . . .
C27_3 C 0.36988(11) 0.73019(11) 0.55657(9) 0.084(2) Uani 1 1 d D U . . .
C28_3 C 0.36779(9) 0.73877(11) 0.54082(9) 0.0693(18) Uani 1 1 d D U . . .
H28_3 H 0.3764 0.7470 0.5376 0.083 Uiso 1 1 calc R U . . .
N29_3 N 0.35438(7) 0.73620(8) 0.52974(8) 0.0620(14) Uani 1 1 d D U . . .
C30_3 C 0.34206(10) 0.72439(12) 0.53367(11) 0.080(2) Uani 1 1 d D U . . .
H30_3 H 0.3325 0.7227 0.5261 0.096 Uiso 1 1 calc R U . . .
C31_3 C 0.34341(12) 0.71469(14) 0.54875(12) 0.095(3) Uani 1 1 d D U . . .
H31_3 H 0.3352 0.7058 0.5511 0.114 Uiso 1 1 calc R U . . .
C32_3 C 0.35676(12) 0.71787(13) 0.56058(13) 0.094(3) Uani 1 1 d D U . . .
H32_3 H 0.3571 0.7118 0.5713 0.113 Uiso 1 1 calc R U . . .
C10A_3 C 0.43096(18) 0.70321(15) 0.62616(15) 0.113(4) Uani 1 1 d D U . . .
H10A_3 H 0.4258 0.6917 0.6245 0.169 Uiso 1 1 calc R U . . .
H10B_3 H 0.4291 0.7070 0.6381 0.169 Uiso 1 1 calc R U . . .
H10C_3 H 0.4434 0.7027 0.6238 0.169 Uiso 1 1 calc R U . . .
C11A_3 C 0.40321(17) 0.69278(12) 0.59949(16) 0.115(4) Uani 1 1 d D U . . .
H11A_3 H 0.4102 0.6854 0.6071 0.172 Uiso 1 1 calc R U . . .
H11B_3 H 0.4052 0.6895 0.5874 0.172 Uiso 1 1 calc R U . . .
H11C_3 H 0.3909 0.6913 0.6023 0.172 Uiso 1 1 calc R U . . .
C17A_3 C 0.45573(12) 0.76865(13) 0.57183(14) 0.089(3) Uani 1 1 d D U . . .
H17A_3 H 0.4567 0.7683 0.5592 0.134 Uiso 1 1 calc R U . . .
H17B_3 H 0.4653 0.7622 0.5770 0.134 Uiso 1 1 calc R U . . .
H17C_3 H 0.4561 0.7807 0.5758 0.134 Uiso 1 1 calc R U . . .
C18A_3 C 0.42913(16) 0.75356(16) 0.54429(12) 0.105(3) Uani 1 1 d D U . . .
H18A_3 H 0.4395 0.7604 0.5415 0.157 Uiso 1 1 calc R U . . .
H18B_3 H 0.4189 0.7590 0.5390 0.157 Uiso 1 1 calc R U . . .
H18C_3 H 0.4305 0.7418 0.5398 0.157 Uiso 1 1 calc R U . . .
C23A_3 C 0.39219(18) 0.78455(17) 0.63282(15) 0.110(4) Uani 1 1 d D U . . .
H23A_3 H 0.3809 0.7901 0.6315 0.164 Uiso 1 1 calc R U . . .
H23B_3 H 0.4014 0.7933 0.6318 0.164 Uiso 1 1 calc R U . . .
H23C_3 H 0.3928 0.7790 0.6442 0.164 Uiso 1 1 calc R U . . .
C24A_3 C 0.36373(12) 0.77315(17) 0.60471(19) 0.106(3) Uani 1 1 d D U . . .
H24A_3 H 0.3618 0.7809 0.6146 0.159 Uiso 1 1 calc R U . . .
H24B_3 H 0.3556 0.7634 0.6053 0.159 Uiso 1 1 calc R U . . .
H24C_3 H 0.3620 0.7796 0.5939 0.159 Uiso 1 1 calc R U . . .
C1_4 C 0.38335(11) 0.76859(13) 0.69785(12) 0.100(2) Uani 1 1 d D U . . .
C2_4 C 0.38461(11) 0.76025(13) 0.71373(12) 0.095(3) Uani 1 1 d D U . . .
H2_4 H 0.3759 0.7519 0.7163 0.113 Uiso 1 1 calc R U . . .
N3_4 N 0.39695(9) 0.76279(11) 0.72593(11) 0.093(2) Uani 1 1 d D U . . .
C4_4 C 0.40880(10) 0.77506(13) 0.72304(15) 0.091(2) Uani 1 1 d D U . . .
H4_4 H 0.4173 0.7774 0.7316 0.109 Uiso 1 1 calc R U . . .
C5_4 C 0.40897(10) 0.78462(13) 0.70758(13) 0.093(3) Uani 1 1 d D U . . .
H5_4 H 0.4175 0.7932 0.7055 0.111 Uiso 1 1 calc R U . . .
C6_4 C 0.39618(11) 0.78104(14) 0.69551(14) 0.100(3) Uani 1 1 d D U . . .
H6_4 H 0.3962 0.7875 0.6850 0.120 Uiso 1 1 calc R U . . .
B7_4 B 0.36919(17) 0.7640(2) 0.68330(19) 0.122(3) Uani 1 1 d D U . . .
O8_4 O 0.37664(13) 0.75026(18) 0.67254(16) 0.148(3) Uani 1 1 d D U . . .
N9_4 N 0.36671(13) 0.74475(18) 0.65860(17) 0.133(3) Uani 1 1 d D U . . .
C10_4 C 0.37312(13) 0.73409(17) 0.64729(16) 0.118(3) Uani 1 1 d D U . . .
C11_4 C 0.36005(14) 0.72938(17) 0.63407(15) 0.118(3) Uani 1 1 d D U . . .
N12_4 N 0.34640(12) 0.73893(17) 0.63693(13) 0.117(3) Uani 1 1 d D U . . .
O13_4 O 0.33392(12) 0.73578(18) 0.62452(14) 0.139(3) Uani 1 1 d D U . . .
B14_4 B 0.31583(18) 0.7413(2) 0.62912(18) 0.120(3) Uani 1 1 d D U . . .
O15_4 O 0.36533(13) 0.77912(15) 0.67267(13) 0.131(3) Uani 1 1 d D U . . .
N16_4 N 0.35189(15) 0.77573(15) 0.66086(15) 0.121(3) Uani 1 1 d D U . . .
C17_4 C 0.34479(15) 0.78890(15) 0.65289(15) 0.116(3) Uani 1 1 d D U . . .
C18_4 C 0.33141(16) 0.78365(17) 0.63989(15) 0.118(3) Uani 1 1 d D U . . .
N19_4 N 0.32862(16) 0.76726(17) 0.64079(17) 0.135(3) Uani 1 1 d D U . . .
O20_4 O 0.31561(15) 0.76017(16) 0.63034(16) 0.145(3) Uani 1 1 d D U . . .
O21_4 O 0.35315(12) 0.75815(19) 0.69183(12) 0.154(3) Uani 1 1 d D U . . .
N22_4 N 0.34067(14) 0.7515(2) 0.68098(13) 0.151(4) Uani 1 1 d D U . . .
C23_4 C 0.32728(15) 0.7439(2) 0.68789(13) 0.143(4) Uani 1 1 d D U . . .
C24_4 C 0.31451(15) 0.7378(2) 0.67501(13) 0.138(4) Uani 1 1 d D U . . .
N25_4 N 0.32084(16) 0.7406(2) 0.65970(12) 0.136(3) Uani 1 1 d D U . . .
O26_4 O 0.31038(12) 0.73491(16) 0.64632(11) 0.132(3) Uani 1 1 d D U . . .
C27_4 C 0.30211(11) 0.73484(15) 0.61516(13) 0.113(3) Uani 1 1 d D U . . .
C28_4 C 0.28588(10) 0.74260(15) 0.61431(12) 0.100(3) Uani 1 1 d D U . . .
H28_4 H 0.2835 0.7517 0.6222 0.120 Uiso 1 1 calc R U . . .
N29_4 N 0.27332(10) 0.73804(13) 0.60309(10) 0.098(2) Uani 1 1 d D U . . .
C30_4 C 0.27686(14) 0.72518(16) 0.59196(13) 0.106(3) Uani 1 1 d D U . . .
H30_4 H 0.2682 0.7220 0.5839 0.128 Uiso 1 1 calc R U . . .
C31_4 C 0.29212(14) 0.71653(17) 0.59162(14) 0.116(3) Uani 1 1 d D U . . .
H31_4 H 0.2940 0.7074 0.5836 0.139 Uiso 1 1 calc R U . . .
C32_4 C 0.30492(14) 0.72131(17) 0.60340(14) 0.116(3) Uani 1 1 d D U . . .
H32_4 H 0.3157 0.7153 0.6035 0.139 Uiso 1 1 calc R U . . .
C10A_4 C 0.39106(14) 0.7270(2) 0.6484(2) 0.124(4) Uani 1 1 d D U . . .
H10A_4 H 0.3931 0.7191 0.6387 0.186 Uiso 1 1 calc R U . . .
H10B_4 H 0.3925 0.7208 0.6594 0.186 Uiso 1 1 calc R U . . .
H10C_4 H 0.3994 0.7366 0.6479 0.186 Uiso 1 1 calc R U . . .
C11A_4 C 0.36392(19) 0.7170(2) 0.62011(16) 0.125(4) Uani 1 1 d D U . . .
H11A_4 H 0.3755 0.7121 0.6219 0.187 Uiso 1 1 calc R U . . .
H11B_4 H 0.3635 0.7230 0.6089 0.187 Uiso 1 1 calc R U . . .
H11C_4 H 0.3553 0.7077 0.6202 0.187 Uiso 1 1 calc R U . . .
C17A_4 C 0.3501(2) 0.80699(16) 0.65676(18) 0.128(4) Uani 1 1 d D U . . .
H17A_4 H 0.3430 0.8150 0.6500 0.192 Uiso 1 1 calc R U . . .
H17B_4 H 0.3623 0.8085 0.6537 0.192 Uiso 1 1 calc R U . . .
H17C_4 H 0.3485 0.8093 0.6691 0.192 Uiso 1 1 calc R U . . .
C18A_4 C 0.32207(18) 0.79538(19) 0.62736(16) 0.119(4) Uani 1 1 d D U . . .
H18A_4 H 0.3259 0.8074 0.6291 0.179 Uiso 1 1 calc R U . . .
H18B_4 H 0.3096 0.7946 0.6294 0.179 Uiso 1 1 calc R U . . .
H18C_4 H 0.3247 0.7918 0.6155 0.179 Uiso 1 1 calc R U . . .
C23A_4 C 0.3244(2) 0.7413(3) 0.70707(14) 0.159(7) Uani 1 1 d D U . . .
H23A_4 H 0.3136 0.7350 0.7089 0.239 Uiso 1 1 calc R U . . .
H23B_4 H 0.3238 0.7526 0.7128 0.239 Uiso 1 1 calc R U . . .
H23C_4 H 0.3341 0.7346 0.7119 0.239 Uiso 1 1 calc R U . . .
C24A_4 C 0.29707(17) 0.7298(3) 0.67904(16) 0.152(6) Uani 1 1 d D U . . .
H24A_4 H 0.2954 0.7294 0.6916 0.228 Uiso 1 1 calc R U . . .
H24B_4 H 0.2966 0.7181 0.6743 0.228 Uiso 1 1 calc R U . . .
H24C_4 H 0.2879 0.7369 0.6738 0.228 Uiso 1 1 calc R U . . .
B1_11 B 0.50137(15) 0.75387(12) 0.59704(11) 0.0748(19) Uani 1 1 d D U . . .
F2_11 F 0.51795(9) 0.75978(10) 0.60262(8) 0.1049(18) Uani 1 1 d D U . . .
F3_11 F 0.49029(8) 0.76784(7) 0.60213(7) 0.0872(14) Uani 1 1 d D U . . .
F4_11 F 0.49705(13) 0.73940(8) 0.60556(7) 0.116(2) Uani 1 1 d D U . . .
F5_11 F 0.50106(10) 0.75181(6) 0.57908(6) 0.0900(15) Uani 1 1 d D U . . .
B1_12 B 0.42664(14) 0.57336(14) 0.57336(14) 0.100(4) Uani 1 3 d DS TU P . .
F2_12 F 0.43697(12) 0.58656(12) 0.58081(13) 0.141(3) Uani 1 1 d D U . . .
F3_12 F 0.43677(8) 0.56323(8) 0.56323(8) 0.098(3) Uani 1 3 d DS TU P . .
B1_13a B 0.4275(5) 0.6787(5) 0.6751(5) 0.184(13) Uiso 0.5 1 d D U P A 1
F2_13a F 0.4388(3) 0.6868(3) 0.6844(3) 0.176(8) Uiso 0.5 1 d D U P A 1
F3_13a F 0.4201(3) 0.6679(4) 0.6862(3) 0.182(9) Uiso 0.5 1 d D U P A 1
F4_13a F 0.4167(5) 0.6914(5) 0.6692(5) 0.261(15) Uiso 0.5 1 d D U P A 1
F5_13a F 0.4360(4) 0.6693(4) 0.6635(4) 0.225(12) Uiso 0.5 1 d D U P A 1
O1_21b O 0.4440(2) 0.7284(2) 0.6917(2) 0.116(5) Uiso 0.5 1 d D U P B 2
C2_21b C 0.4581(3) 0.7299(3) 0.7016(3) 0.100(5) Uiso 0.5 1 d D U P B 2
H2A_21b H 0.4564 0.7393 0.7101 0.120 Uiso 0.5 1 calc R U P B 2
H2B_21b H 0.4682 0.7328 0.6943 0.120 Uiso 0.5 1 calc R U P B 2
C3_21b C 0.4615(3) 0.7135(3) 0.7109(3) 0.104(6) Uiso 0.5 1 d D U P B 2
H3A_21b H 0.4715 0.7150 0.7186 0.155 Uiso 0.5 1 calc R U P B 2
H3B_21b H 0.4641 0.7043 0.7025 0.155 Uiso 0.5 1 calc R U P B 2
H3C_21b H 0.4514 0.7103 0.7177 0.155 Uiso 0.5 1 calc R U P B 2
C4_21b C 0.4393(4) 0.7451(3) 0.6844(4) 0.116(7) Uiso 0.5 1 d D U P B 2
H4A_21b H 0.4369 0.7536 0.6938 0.139 Uiso 0.5 1 calc R U P B 2
H4B_21b H 0.4488 0.7497 0.6771 0.139 Uiso 0.5 1 calc R U P B 2
C5_21b C 0.4251(4) 0.7424(5) 0.6749(5) 0.148(11) Uiso 0.5 1 d D U P B 2
H5A_21b H 0.4222 0.7530 0.6685 0.221 Uiso 0.5 1 calc R U P B 2
H5B_21b H 0.4154 0.7392 0.6824 0.221 Uiso 0.5 1 calc R U P B 2
H5C_21b H 0.4273 0.7329 0.6667 0.221 Uiso 0.5 1 calc R U P B 2

loop_
_atom_site_aniso_label
_atom_site_aniso_U_11
_atom_site_aniso_U_22
_atom_site_aniso_U_33
_atom_site_aniso_U_23
_atom_site_aniso_U_13
_atom_site_aniso_U_12
Pd1 0.0459(3) 0.0350(4) 0.0459(3) 0.000 0.000 0.000
Fe1 0.0575(5) 0.0410(4) 0.0387(4) 0.0041(3) -0.0022(3) 0.0005(3)
Pd2 0.0600(3) 0.0568(3) 0.0388(2) -0.0052(2) -0.00237(19) -0.0009(2)
Fe2 0.0801(7) 0.0517(5) 0.0496(5) -0.0103(4) -0.0049(5) 0.0010(5)
Pd3 0.0657(4) 0.0330(4) 0.0657(4) 0.000 0.000 0.000
Fe3 0.0682(7) 0.0821(8) 0.0786(7) -0.0160(6) -0.0260(6) 0.0126(6)
Pd4 0.0487(4) 0.0821(6) 0.1101(7) 0.0240(5) 0.000 0.000
Fe4 0.0603(7) 0.1375(13) 0.0956(10) 0.0028(10) -0.0011(7) -0.0163(8)
C1_1 0.057(3) 0.035(2) 0.051(3) 0.009(2) 0.000(2) -0.001(2)
C2_1 0.053(3) 0.040(3) 0.048(3) 0.004(2) 0.004(2) -0.004(2)
N3_1 0.059(3) 0.042(2) 0.052(3) 0.005(2) 0.003(2) 0.005(2)
C4_1 0.062(3) 0.055(3) 0.053(3) 0.000(3) -0.002(3) 0.010(3)
C5_1 0.065(4) 0.052(3) 0.065(3) 0.005(3) -0.011(3) 0.017(3)
C6_1 0.059(3) 0.049(3) 0.053(3) 0.009(2) -0.002(3) 0.005(2)
B7_1 0.051(3) 0.041(3) 0.050(3) 0.004(2) -0.001(2) -0.009(2)
O8_1 0.065(3) 0.040(2) 0.057(2) -0.0049(17) 0.014(2) -0.0067(18)
N9_1 0.071(3) 0.048(2) 0.048(3) -0.005(2) 0.012(2) -0.005(2)
C10_1 0.081(4) 0.054(3) 0.054(3) 0.002(3) 0.004(3) -0.009(3)
C11_1 0.085(4) 0.051(3) 0.050(3) 0.005(2) 0.012(3) -0.008(3)
N12_1 0.070(3) 0.050(3) 0.048(3) 0.001(2) 0.008(2) 0.001(2)
O13_1 0.086(3) 0.050(2) 0.049(2) -0.0039(17) 0.012(2) 0.001(2)
B14_1 0.075(4) 0.052(3) 0.038(3) -0.001(2) 0.002(3) 0.001(3)
O15_1 0.062(3) 0.051(2) 0.050(2) -0.0056(18) -0.0050(19) 0.0024(19)
N16_1 0.067(3) 0.050(3) 0.048(3) 0.002(2) -0.007(2) 0.006(2)
C17_1 0.059(3) 0.056(3) 0.048(3) -0.004(2) -0.004(2) 0.001(3)
C18_1 0.063(3) 0.054(3) 0.058(3) -0.008(3) -0.004(3) 0.000(3)
N19_1 0.066(3) 0.052(3) 0.049(3) -0.007(2) -0.005(2) -0.001(2)
O20_1 0.068(3) 0.047(2) 0.055(2) -0.0072(18) -0.003(2) 0.0023(19)
O21_1 0.064(3) 0.0386(19) 0.054(2) 0.0011(16) 0.0016(19) 0.0020(18)
N22_1 0.055(3) 0.045(2) 0.048(2) 0.0012(19) 0.002(2) -0.002(2)
C23_1 0.050(3) 0.049(3) 0.048(3) 0.006(2) 0.007(2) 0.003(2)
C24_1 0.054(3) 0.049(3) 0.046(3) 0.007(2) -0.006(2) 0.003(2)
N25_1 0.059(3) 0.053(3) 0.048(3) 0.004(2) 0.002(2) 0.006(2)
O26_1 0.065(2) 0.058(2) 0.040(2) -0.0014(18) -0.0041(18) -0.0010(19)
C27_1 0.066(3) 0.055(3) 0.046(3) -0.003(2) -0.005(2) 0.002(3)
C28_1 0.055(3) 0.053(3) 0.043(3) -0.003(2) 0.003(2) 0.001(2)
N29_1 0.066(3) 0.053(3) 0.038(2) -0.005(2) 0.002(2) 0.002(2)
C30_1 0.064(3) 0.063(3) 0.052(3) -0.004(3) 0.007(3) 0.003(3)
C31_1 0.060(4) 0.071(4) 0.059(3) -0.003(3) 0.011(3) -0.002(3)
C32_1 0.063(3) 0.054(3) 0.057(3) 0.004(3) 0.000(3) -0.006(3)
C10A_1 0.105(6) 0.058(4) 0.070(4) -0.009(3) 0.025(4) -0.023(4)
C11A_1 0.129(7) 0.055(4) 0.071(5) -0.005(3) 0.029(5) -0.010(4)
C17A_1 0.072(4) 0.063(4) 0.074(5) -0.008(3) -0.009(4) 0.007(3)
C18A_1 0.066(4) 0.063(4) 0.070(4) -0.013(3) -0.006(3) 0.000(3)
C23A_1 0.068(4) 0.062(4) 0.041(3) 0.008(3) 0.003(3) 0.016(3)
C24A_1 0.056(3) 0.067(4) 0.050(3) 0.003(3) -0.001(3) 0.002(3)
C1_2 0.125(6) 0.075(4) 0.054(3) 0.002(3) -0.021(4) -0.027(4)
C2_2 0.090(5) 0.060(3) 0.045(3) -0.005(3) -0.014(3) -0.006(3)
N3_2 0.083(4) 0.065(3) 0.049(3) -0.001(2) -0.010(3) -0.010(3)
C4_2 0.117(6) 0.101(5) 0.056(4) 0.024(4) -0.021(4) -0.048(5)
C5_2 0.161(8) 0.114(6) 0.070(5) 0.023(4) -0.044(5) -0.066(5)
C6_2 0.166(7) 0.107(6) 0.073(5) 0.019(4) -0.045(5) -0.067(5)
B7_2 0.124(5) 0.070(4) 0.059(4) 0.000(3) -0.015(4) -0.019(3)
O8_2 0.117(4) 0.084(4) 0.098(4) 0.020(3) -0.016(4) -0.013(3)
N9_2 0.084(4) 0.074(4) 0.104(5) 0.033(4) -0.013(4) 0.003(3)
C10_2 0.070(4) 0.066(4) 0.094(5) 0.006(3) -0.001(3) 0.013(3)
C11_2 0.077(4) 0.064(4) 0.090(5) 0.003(3) -0.003(3) 0.005(3)
N12_2 0.084(4) 0.081(4) 0.105(5) 0.030(4) -0.013(4) 0.000(3)
O13_2 0.095(4) 0.097(4) 0.098(4) 0.023(3) -0.008(3) 0.001(3)
B14_2 0.101(4) 0.058(3) 0.070(4) -0.001(3) -0.011(3) 0.015(3)
O15_2 0.125(5) 0.116(4) 0.069(3) 0.012(3) -0.008(3) 0.002(4)
N16_2 0.120(5) 0.116(5) 0.062(4) 0.013(3) 0.010(4) 0.015(4)
C17_2 0.096(5) 0.097(5) 0.064(4) -0.012(3) 0.003(4) -0.001(4)
C18_2 0.081(4) 0.078(4) 0.067(4) -0.017(3) 0.001(3) 0.002(3)
N19_2 0.098(4) 0.072(4) 0.092(4) 0.001(3) 0.023(4) 0.016(4)
O20_2 0.112(4) 0.067(3) 0.100(4) 0.008(3) 0.019(4) 0.027(3)
O21_2 0.196(7) 0.059(3) 0.066(3) 0.004(2) -0.012(4) -0.014(4)
N22_2 0.205(8) 0.057(3) 0.048(3) -0.001(3) -0.010(4) -0.016(4)
C23_2 0.161(7) 0.046(3) 0.059(4) -0.006(3) -0.021(4) -0.006(4)
C24_2 0.147(7) 0.052(3) 0.059(4) -0.008(3) -0.026(4) 0.021(4)
N25_2 0.149(6) 0.044(3) 0.071(4) -0.010(3) -0.034(4) 0.016(3)
O26_2 0.171(6) 0.054(3) 0.073(3) -0.002(2) -0.036(4) 0.004(3)
C27_2 0.094(5) 0.051(3) 0.065(3) -0.015(3) -0.003(3) 0.011(3)
C28_2 0.082(4) 0.038(3) 0.066(3) -0.004(2) -0.003(3) 0.013(3)
N29_2 0.079(4) 0.037(2) 0.072(3) -0.008(2) -0.001(3) 0.001(2)
C30_2 0.106(5) 0.035(3) 0.070(4) -0.006(3) -0.001(4) -0.005(3)
C31_2 0.119(6) 0.048(3) 0.073(4) -0.013(3) -0.005(4) 0.000(4)
C32_2 0.116(6) 0.049(3) 0.073(4) -0.012(3) -0.011(4) 0.002(3)
C10A_2 0.077(5) 0.077(5) 0.124(7) 0.018(5) -0.013(5) 0.007(4)
C11A_2 0.087(5) 0.089(6) 0.080(5) 0.011(4) 0.000(4) -0.010(4)
C17A_2 0.091(6) 0.157(10) 0.066(5) -0.008(5) 0.003(4) -0.011(6)
C18A_2 0.079(5) 0.093(5) 0.084(5) -0.039(4) 0.001(4) 0.007(4)
C23A_2 0.187(11) 0.049(4) 0.064(5) -0.012(3) -0.022(6) -0.001(5)
C24A_2 0.179(11) 0.054(4) 0.060(4) -0.008(3) -0.037(5) 0.025(5)
C1_3 0.085(4) 0.090(5) 0.078(4) -0.019(4) -0.030(3) 0.021(4)
C2_3 0.071(4) 0.061(4) 0.062(4) -0.015(3) -0.020(3) 0.012(3)
N3_3 0.064(3) 0.069(3) 0.065(3) -0.024(3) -0.014(3) 0.002(3)
C4_3 0.086(4) 0.077(4) 0.074(4) -0.029(4) -0.016(4) 0.015(4)
C5_3 0.090(5) 0.086(5) 0.096(5) -0.030(4) -0.022(4) 0.010(4)
C6_3 0.091(5) 0.090(5) 0.088(5) -0.030(4) -0.025(4) 0.020(4)
B7_3 0.090(4) 0.112(5) 0.082(4) -0.026(4) -0.033(4) 0.011(4)
O8_3 0.115(5) 0.115(4) 0.105(5) -0.009(4) -0.059(4) -0.008(4)
N9_3 0.102(5) 0.117(5) 0.085(5) 0.005(4) -0.055(4) -0.006(4)
C10_3 0.102(5) 0.113(5) 0.081(5) -0.006(4) -0.055(4) -0.006(4)
C11_3 0.095(5) 0.100(5) 0.086(5) -0.023(4) -0.045(4) 0.008(4)
N12_3 0.112(5) 0.100(4) 0.093(5) -0.033(4) -0.055(4) 0.022(4)
O13_3 0.111(5) 0.105(4) 0.106(4) -0.021(3) -0.059(4) 0.004(3)
B14_3 0.077(4) 0.101(5) 0.098(5) -0.009(4) -0.035(4) -0.003(4)
O15_3 0.108(4) 0.133(5) 0.104(4) -0.007(4) -0.044(3) -0.048(4)
N16_3 0.088(4) 0.100(5) 0.076(3) -0.005(3) -0.030(3) -0.033(4)
C17_3 0.073(4) 0.074(4) 0.084(4) 0.009(4) -0.029(3) -0.016(3)
C18_3 0.084(4) 0.098(5) 0.080(4) 0.006(4) -0.025(4) -0.018(4)
N19_3 0.086(4) 0.108(5) 0.087(4) -0.007(4) -0.025(3) -0.020(4)
O20_3 0.079(3) 0.113(5) 0.109(4) -0.008(4) -0.044(3) -0.002(3)
O21_3 0.099(4) 0.169(6) 0.120(5) -0.053(5) -0.042(4) 0.035(4)
N22_3 0.088(4) 0.147(6) 0.102(5) -0.045(5) -0.038(4) 0.039(4)
C23_3 0.080(4) 0.111(6) 0.083(5) -0.012(4) -0.008(4) 0.023(4)
C24_3 0.067(4) 0.094(5) 0.092(5) 0.005(4) -0.010(3) 0.000(4)
N25_3 0.066(4) 0.090(5) 0.116(5) -0.015(4) -0.019(3) -0.015(3)
O26_3 0.072(3) 0.106(4) 0.145(5) -0.037(4) -0.036(3) 0.000(3)
C27_3 0.075(4) 0.100(5) 0.079(4) 0.009(4) -0.032(3) -0.012(4)
C28_3 0.051(3) 0.082(4) 0.076(4) -0.001(3) -0.017(3) -0.013(3)
N29_3 0.041(3) 0.079(4) 0.066(3) 0.004(3) -0.014(2) -0.007(2)
C30_3 0.057(4) 0.108(5) 0.076(4) 0.020(4) -0.022(3) -0.023(4)
C31_3 0.086(5) 0.117(6) 0.082(5) 0.031(4) -0.022(4) -0.034(5)
C32_3 0.089(5) 0.105(6) 0.089(5) 0.024(4) -0.032(4) -0.021(4)
C10A_3 0.133(9) 0.112(7) 0.093(7) 0.000(5) -0.065(7) 0.014(6)
C11A_3 0.124(8) 0.100(5) 0.120(8) -0.006(5) -0.074(7) -0.010(5)
C17A_3 0.094(5) 0.081(6) 0.093(6) 0.007(5) -0.019(4) -0.020(4)
C18A_3 0.109(7) 0.112(8) 0.093(5) -0.001(5) -0.027(5) -0.031(6)
C23A_3 0.109(8) 0.124(8) 0.095(7) -0.021(6) -0.010(6) 0.032(6)
C24A_3 0.076(5) 0.111(8) 0.131(9) -0.010(7) -0.010(5) 0.009(5)
C1_4 0.066(4) 0.116(6) 0.119(5) 0.024(4) -0.020(4) -0.022(4)
C2_4 0.054(4) 0.106(6) 0.123(6) 0.023(5) -0.015(4) -0.016(4)
N3_4 0.065(4) 0.092(5) 0.122(5) 0.029(4) -0.009(4) -0.015(3)
C4_4 0.051(4) 0.099(5) 0.123(6) 0.020(4) -0.002(4) -0.017(4)
C5_4 0.058(4) 0.098(5) 0.122(6) 0.021(5) -0.010(4) -0.018(4)
C6_4 0.071(4) 0.112(6) 0.118(6) 0.024(5) -0.010(4) -0.022(4)
B7_4 0.085(5) 0.162(6) 0.119(5) 0.016(4) -0.025(4) -0.024(4)
O8_4 0.104(5) 0.180(7) 0.160(6) -0.020(5) -0.039(5) -0.005(5)
N9_4 0.078(5) 0.169(8) 0.151(7) -0.016(6) -0.033(5) 0.015(5)
C10_4 0.078(5) 0.150(8) 0.126(6) 0.009(5) -0.016(5) 0.014(5)
C11_4 0.085(5) 0.163(8) 0.107(6) 0.001(5) -0.007(4) 0.016(5)
N12_4 0.080(4) 0.180(8) 0.091(5) -0.004(5) -0.015(4) 0.020(5)
O13_4 0.099(4) 0.199(7) 0.118(5) -0.015(5) -0.025(4) 0.007(5)
B14_4 0.090(5) 0.167(6) 0.102(5) -0.007(5) -0.016(4) -0.014(5)
O15_4 0.122(5) 0.153(6) 0.119(5) 0.013(5) -0.041(4) -0.016(5)
N16_4 0.109(6) 0.140(6) 0.113(6) -0.002(5) -0.038(5) 0.005(5)
C17_4 0.102(6) 0.142(6) 0.104(6) -0.005(5) -0.027(5) 0.011(5)
C18_4 0.102(6) 0.146(6) 0.107(6) -0.001(5) -0.028(5) 0.004(5)
N19_4 0.116(6) 0.157(6) 0.130(7) 0.010(6) -0.045(6) -0.021(5)
O20_4 0.122(6) 0.162(6) 0.150(6) 0.002(5) -0.047(5) -0.026(5)
O21_4 0.112(5) 0.253(9) 0.096(5) 0.026(5) -0.031(4) -0.079(5)
N22_4 0.108(5) 0.276(10) 0.071(4) 0.028(6) -0.016(4) -0.080(6)
C23_4 0.109(6) 0.250(10) 0.069(4) 0.025(6) -0.010(4) -0.072(6)
C24_4 0.103(6) 0.236(10) 0.075(4) 0.018(6) -0.010(4) -0.052(6)
N25_4 0.118(6) 0.208(9) 0.082(4) 0.015(5) -0.008(4) -0.061(6)
O26_4 0.109(5) 0.189(7) 0.099(4) -0.003(5) -0.015(4) -0.043(5)
C27_4 0.086(4) 0.161(7) 0.092(5) -0.010(5) 0.000(4) -0.022(5)
C28_4 0.073(4) 0.145(7) 0.081(5) -0.010(5) 0.010(4) -0.025(4)
N29_4 0.077(4) 0.145(6) 0.071(4) -0.007(4) 0.012(3) -0.027(4)
C30_4 0.092(5) 0.140(7) 0.087(5) -0.004(5) 0.009(4) -0.019(5)
C31_4 0.099(5) 0.148(7) 0.101(6) -0.016(5) 0.003(5) -0.011(5)
C32_4 0.090(5) 0.152(7) 0.106(6) -0.017(5) 0.005(5) -0.023(5)
C10A_4 0.074(5) 0.152(11) 0.145(10) 0.004(8) -0.012(6) 0.013(6)
C11A_4 0.111(8) 0.154(10) 0.108(7) 0.003(6) -0.019(6) 0.034(8)
C17A_4 0.141(10) 0.139(7) 0.105(8) 0.000(6) -0.031(8) 0.013(7)
C18A_4 0.105(8) 0.154(9) 0.099(7) 0.001(7) -0.015(6) 0.012(7)
C23A_4 0.121(10) 0.283(19) 0.074(5) 0.018(8) -0.010(6) -0.064(11)
C24A_4 0.119(8) 0.264(17) 0.073(6) 0.007(9) -0.007(6) -0.058(10)
B1_11 0.098(5) 0.072(4) 0.054(4) -0.004(3) -0.019(4) 0.015(4)
F2_11 0.098(4) 0.131(5) 0.085(3) -0.036(3) -0.008(3) 0.016(3)
F3_11 0.100(3) 0.072(3) 0.089(3) -0.011(2) -0.017(3) 0.009(2)
F4_11 0.194(7) 0.082(3) 0.072(3) 0.004(2) -0.006(4) -0.002(4)
F5_11 0.130(4) 0.080(3) 0.060(2) -0.002(2) -0.011(3) -0.016(3)
B1_12 0.100(4) 0.100(4) 0.100(4) -0.009(4) 0.009(4) 0.009(4)
F2_12 0.150(6) 0.125(6) 0.147(7) -0.053(5) 0.010(5) -0.009(5)
F3_12 0.098(3) 0.098(3) 0.098(3) -0.004(3) 0.004(3) 0.004(3)

_geom_special_details            
;
 All esds (except the esd in the dihedral angle between two l.s. planes)
 are estimated using the full covariance matrix.  The cell esds are taken
 into account individually in the estimation of esds in distances, angles
 and torsion angles; correlations between esds in cell parameters are only
 used when they are defined by crystal symmetry.  An approximate (isotropic)
 treatment of cell esds is used for estimating esds involving l.s. planes.
;

loop_
_geom_bond_atom_site_label_1
_geom_bond_atom_site_label_2
_geom_bond_distance
_geom_bond_site_symmetry_2
_geom_bond_publ_flag
Pd1 N3_1 2.071(5) 9_656 ?
Pd1 N3_1 2.071(5) 21_556 ?
Pd1 N3_1 2.071(5) 5_655 ?
Pd1 N3_1 2.071(5) . ?
Fe1 N9_1 1.928(6) . ?
Fe1 N16_1 1.940(6) . ?
Fe1 N19_1 1.943(6) . ?
Fe1 N22_1 1.947(5) . ?
Fe1 N12_1 1.952(6) . ?
Fe1 N25_1 1.954(6) . ?
Pd2 N3_2 2.065(6) . ?
Pd2 N3_3 2.070(6) . ?
Pd2 N29_3 2.078(6) 21_556 ?
Pd2 N29_1 2.083(5) . ?
Fe2 N19_2 1.915(8) . ?
Fe2 N22_2 1.928(7) . ?
Fe2 N12_2 1.944(8) . ?
Fe2 N25_2 1.948(7) . ?
Fe2 N9_2 1.963(8) . ?
Fe2 N16_2 1.974(9) . ?
Pd3 N29_2 2.057(6) 9_656 ?
Pd3 N29_2 2.057(6) 21_556 ?
Pd3 N29_2 2.057(6) 5_655 ?
Pd3 N29_2 2.058(6) . ?
Fe3 N25_3 1.909(8) . ?
Fe3 N16_3 1.910(8) . ?
Fe3 N12_3 1.916(9) . ?
Fe3 N9_3 1.937(8) . ?
Fe3 N22_3 1.947(9) . ?
Fe3 N19_3 1.999(9) . ?
Pd4 N29_4 2.023(9) 11_665 ?
Pd4 N29_4 2.023(9) 32_656 ?
Pd4 N3_4 2.103(8) 47_566 ?
Pd4 N3_4 2.103(8) . ?
Fe4 N12_4 1.856(11) . ?
Fe4 N22_4 1.908(10) . ?
Fe4 N25_4 1.939(11) . ?
Fe4 N16_4 1.954(12) . ?
Fe4 N9_4 1.960(10) . ?
Fe4 N19_4 1.975(12) . ?
C1_1 C2_1 1.390(5) . ?
C1_1 C6_1 1.394(7) . ?
C1_1 B7_1 1.612(7) . ?
C2_1 N3_1 1.344(7) . ?
C2_1 H2_1 0.9500 . ?
N3_1 C4_1 1.342(7) . ?
C4_1 C5_1 1.409(9) . ?
C4_1 H4_1 0.9500 . ?
C5_1 C6_1 1.382(8) . ?
C5_1 H5_1 0.9500 . ?
C6_1 H6_1 0.9500 . ?
B7_1 O21_1 1.487(8) . ?
B7_1 O15_1 1.525(8) . ?
B7_1 O8_1 1.568(8) . ?
O8_1 N9_1 1.416(7) . ?
N9_1 C10_1 1.299(8) . ?
C10_1 C10A_1 1.491(9) . ?
C10_1 C11_1 1.502(9) . ?
C11_1 N12_1 1.297(8) . ?
C11_1 C11A_1 1.527(9) . ?
N12_1 O13_1 1.379(7) . ?
O13_1 B14_1 1.556(8) . ?
B14_1 O20_1 1.497(10) . ?
B14_1 O26_1 1.497(9) . ?
B14_1 C27_1 1.637(7) . ?
O15_1 N16_1 1.402(7) . ?
N16_1 C17_1 1.313(8) . ?
C17_1 C17A_1 1.497(9) . ?
C17_1 C18_1 1.501(9) . ?
C18_1 N19_1 1.306(8) . ?
C18_1 C18A_1 1.499(9) . ?
N19_1 O20_1 1.411(7) . ?
O21_1 N22_1 1.412(7) . ?
N22_1 C23_1 1.313(8) . ?
C23_1 C24_1 1.477(8) . ?
C23_1 C23A_1 1.510(8) . ?
C24_1 N25_1 1.313(8) . ?
C24_1 C24A_1 1.493(8) . ?
N25_1 O26_1 1.387(7) . ?
C27_1 C32_1 1.391(8) . ?
C27_1 C28_1 1.396(5) . ?
C28_1 N29_1 1.358(7) . ?
C28_1 H28_1 0.9500 . ?
N29_1 C30_1 1.335(8) . ?
C30_1 C31_1 1.413(10) . ?
C30_1 H30_1 0.9500 . ?
C31_1 C32_1 1.404(8) . ?
C31_1 H31_1 0.9500 . ?
C32_1 H32_1 0.9500 . ?
C10A_1 H10A_1 0.9800 . ?
C10A_1 H10B_1 0.9800 . ?
C10A_1 H10C_1 0.9800 . ?
C11A_1 H11A_1 0.9800 . ?
C11A_1 H11B_1 0.9800 . ?
C11A_1 H11C_1 0.9800 . ?
C17A_1 H17A_1 0.9800 . ?
C17A_1 H17B_1 0.9800 . ?
C17A_1 H17C_1 0.9800 . ?
C18A_1 H18A_1 0.9800 . ?
C18A_1 H18B_1 0.9800 . ?
C18A_1 H18C_1 0.9800 . ?
C23A_1 H23A_1 0.9800 . ?
C23A_1 H23B_1 0.9800 . ?
C23A_1 H23C_1 0.9800 . ?
C24A_1 H24A_1 0.9800 . ?
C24A_1 H24B_1 0.9800 . ?
C24A_1 H24C_1 0.9800 . ?
C1_2 C2_2 1.387(5) . ?
C1_2 C6_2 1.417(9) . ?
C1_2 B7_2 1.613(9) . ?
C2_2 N3_2 1.366(8) . ?
C2_2 H2_2 0.9500 . ?
N3_2 C4_2 1.325(9) . ?
C4_2 C5_2 1.403(11) . ?
C4_2 H4_2 0.9500 . ?
C5_2 C6_2 1.378(10) . ?
C5_2 H5_2 0.9500 . ?
C6_2 H6_2 0.9500 . ?
B7_2 O15_2 1.436(15) . ?
B7_2 O21_2 1.449(12) . ?
B7_2 O8_2 1.548(13) . ?
O8_2 N9_2 1.355(10) . ?
N9_2 C10_2 1.317(10) . ?
C10_2 C11_2 1.470(11) . ?
C10_2 C10A_2 1.516(10) . ?
C11_2 N12_2 1.304(10) . ?
C11_2 C11A_2 1.530(10) . ?
N12_2 O13_2 1.437(10) . ?
O13_2 B14_2 1.512(13) . ?
B14_2 O20_2 1.464(12) . ?
B14_2 O26_2 1.481(11) . ?
B14_2 C27_2 1.610(9) . ?
O15_2 N16_2 1.408(11) . ?
N16_2 C17_2 1.301(11) . ?
C17_2 C18_2 1.474(11) . ?
C17_2 C17A_2 1.479(10) . ?
C18_2 N19_2 1.311(10) . ?
C18_2 C18A_2 1.527(10) . ?
N19_2 O20_2 1.366(10) . ?
O21_2 N22_2 1.443(10) . ?
N22_2 C23_2 1.309(9) . ?
C23_2 C24_2 1.481(10) . ?
C23_2 C23A_2 1.536(9) . ?
C24_2 N25_2 1.332(9) . ?
C24_2 C24A_2 1.499(9) . ?
N25_2 O26_2 1.398(9) . ?
C27_2 C32_2 1.399(8) . ?
C27_2 C28_2 1.399(5) . ?
C28_2 N29_2 1.360(7) . ?
C28_2 H28_2 0.9500 . ?
N29_2 C30_2 1.375(8) . ?
C30_2 C31_2 1.384(11) . ?
C30_2 H30_2 0.9500 . ?
C31_2 C32_2 1.401(9) . ?
C31_2 H31_2 0.9500 . ?
C32_2 H32_2 0.9500 . ?
C10A_2 H10A_2 0.9800 . ?
C10A_2 H10B_2 0.9800 . ?
C10A_2 H10C_2 0.9800 . ?
C11A_2 H11A_2 0.9800 . ?
C11A_2 H11B_2 0.9800 . ?
C11A_2 H11C_2 0.9800 . ?
C17A_2 H17A_2 0.9800 . ?
C17A_2 H17B_2 0.9800 . ?
C17A_2 H17C_2 0.9800 . ?
C18A_2 H18A_2 0.9800 . ?
C18A_2 H18B_2 0.9800 . ?
C18A_2 H18C_2 0.9800 . ?
C23A_2 H23A_2 0.9800 . ?
C23A_2 H23B_2 0.9800 . ?
C23A_2 H23C_2 0.9800 . ?
C24A_2 H24A_2 0.9800 . ?
C24A_2 H24B_2 0.9800 . ?
C24A_2 H24C_2 0.9800 . ?
C1_3 C2_3 1.392(5) . ?
C1_3 C6_3 1.415(9) . ?
C1_3 B7_3 1.601(9) . ?
C2_3 N3_3 1.362(8) . ?
C2_3 H2_3 0.9500 . ?
N3_3 C4_3 1.356(9) . ?
C4_3 C5_3 1.402(11) . ?
C4_3 H4_3 0.9500 . ?
C5_3 C6_3 1.384(9) . ?
C5_3 H5_3 0.9500 . ?
C6_3 H6_3 0.9500 . ?
B7_3 O15_3 1.460(16) . ?
B7_3 O21_3 1.485(15) . ?
B7_3 O8_3 1.505(15) . ?
O8_3 N9_3 1.383(10) . ?
N9_3 C10_3 1.309(11) . ?
C10_3 C11_3 1.488(10) . ?
C10_3 C10A_3 1.509(10) . ?
C11_3 N12_3 1.300(10) . ?
C11_3 C11A_3 1.474(11) . ?
N12_3 O13_3 1.422(9) . ?
O13_3 B14_3 1.505(15) . ?
B14_3 O26_3 1.442(15) . ?
B14_3 O20_3 1.526(15) . ?
B14_3 C27_3 1.610(9) . ?
O15_3 N16_3 1.403(9) . ?
N16_3 C17_3 1.254(10) . ?
C17_3 C17A_3 1.496(10) . ?
C17_3 C18_3 1.530(10) . ?
C18_3 N19_3 1.287(10) . ?
C18_3 C18A_3 1.500(11) . ?
N19_3 O20_3 1.383(10) . ?
O21_3 N22_3 1.422(11) . ?
N22_3 C23_3 1.280(10) . ?
C23_3 C24_3 1.470(11) . ?
C23_3 C23A_3 1.513(11) . ?
C24_3 N25_3 1.345(11) . ?
C24_3 C24A_3 1.500(10) . ?
N25_3 O26_3 1.394(10) . ?
C27_3 C28_3 1.394(5) . ?
C27_3 C32_3 1.423(9) . ?
C28_3 N29_3 1.357(8) . ?
C28_3 H28_3 0.9500 . ?
N29_3 C30_3 1.351(9) . ?
N29_3 Pd2 2.078(6) 5_655 ?
C30_3 C31_3 1.388(11) . ?
C30_3 H30_3 0.9500 . ?
C31_3 C32_3 1.398(9) . ?
C31_3 H31_3 0.9500 . ?
C32_3 H32_3 0.9500 . ?
C10A_3 H10A_3 0.9800 . ?
C10A_3 H10B_3 0.9800 . ?
C10A_3 H10C_3 0.9800 . ?
C11A_3 H11A_3 0.9800 . ?
C11A_3 H11B_3 0.9800 . ?
C11A_3 H11C_3 0.9800 . ?
C17A_3 H17A_3 0.9800 . ?
C17A_3 H17B_3 0.9800 . ?
C17A_3 H17C_3 0.9800 . ?
C18A_3 H18A_3 0.9800 . ?
C18A_3 H18B_3 0.9800 . ?
C18A_3 H18C_3 0.9800 . ?
C23A_3 H23A_3 0.9800 . ?
C23A_3 H23B_3 0.9800 . ?
C23A_3 H23C_3 0.9800 . ?
C24A_3 H24A_3 0.9800 . ?
C24A_3 H24B_3 0.9800 . ?
C24A_3 H24C_3 0.9800 . ?
C1_4 C2_4 1.388(5) . ?
C1_4 C6_4 1.391(9) . ?
C1_4 B7_4 1.606(10) . ?
C2_4 N3_4 1.354(9) . ?
C2_4 H2_4 0.9500 . ?
N3_4 C4_4 1.335(9) . ?
C4_4 C5_4 1.403(12) . ?
C4_4 H4_4 0.9500 . ?
C5_4 C6_4 1.385(10) . ?
C5_4 H5_4 0.9500 . ?
C6_4 H6_4 0.9500 . ?
B7_4 O15_4 1.455(18) . ?
B7_4 O8_4 1.47(2) . ?
B7_4 O21_4 1.474(17) . ?
O8_4 N9_4 1.388(14) . ?
N9_4 C10_4 1.297(12) . ?
C10_4 C11_4 1.480(13) . ?
C10_4 C10A_4 1.490(11) . ?
C11_4 N12_4 1.305(12) . ?
C11_4 C11A_4 1.471(12) . ?
N12_4 O13_4 1.380(13) . ?
O13_4 B14_4 1.502(18) . ?
B14_4 O20_4 1.461(19) . ?
B14_4 O26_4 1.477(18) . ?
B14_4 C27_4 1.590(10) . ?
O15_4 N16_4 1.406(13) . ?
N16_4 C17_4 1.308(12) . ?
C17_4 C17A_4 1.486(12) . ?
C17_4 C18_4 1.496(13) . ?
C18_4 N19_4 1.285(13) . ?
C18_4 C18A_4 1.508(12) . ?
N19_4 O20_4 1.400(14) . ?
O21_4 N22_4 1.376(13) . ?
N22_4 C23_4 1.303(11) . ?
C23_4 C24_4 1.475(12) . ?
C23_4 C23A_4 1.510(11) . ?
C24_4 N25_4 1.296(11) . ?
C24_4 C24A_4 1.514(12) . ?
N25_4 O26_4 1.382(13) . ?
C27_4 C28_4 1.390(5) . ?
C27_4 C32_4 1.401(10) . ?
C28_4 N29_4 1.346(9) . ?
C28_4 H28_4 0.9500 . ?
N29_4 C30_4 1.341(11) . ?
N29_4 Pd4 2.023(9) 91_466 ?
C30_4 C31_4 1.354(13) . ?
C30_4 H30_4 0.9500 . ?
C31_4 C32_4 1.392(11) . ?
C31_4 H31_4 0.9500 . ?
C32_4 H32_4 0.9500 . ?
C10A_4 H10A_4 0.9800 . ?
C10A_4 H10B_4 0.9800 . ?
C10A_4 H10C_4 0.9800 . ?
C11A_4 H11A_4 0.9800 . ?
C11A_4 H11B_4 0.9800 . ?
C11A_4 H11C_4 0.9800 . ?
C17A_4 H17A_4 0.9800 . ?
C17A_4 H17B_4 0.9800 . ?
C17A_4 H17C_4 0.9800 . ?
C18A_4 H18A_4 0.9800 . ?
C18A_4 H18B_4 0.9800 . ?
C18A_4 H18C_4 0.9800 . ?
C23A_4 H23A_4 0.9800 . ?
C23A_4 H23B_4 0.9800 . ?
C23A_4 H23C_4 0.9800 . ?
C24A_4 H24A_4 0.9800 . ?
C24A_4 H24B_4 0.9800 . ?
C24A_4 H24C_4 0.9800 . ?
B1_11 F4_11 1.338(12) . ?
B1_11 F5_11 1.396(10) . ?
B1_11 F2_11 1.425(13) . ?
B1_11 F3_11 1.431(11) . ?
B1_12 F3_12 1.35(2) . ?
B1_12 F2_12 1.416(10) . ?
B1_12 F2_12 1.416(10) 15_656 ?
B1_12 F2_12 1.416(10) 11_665 ?
B1_13a F2_13a 1.29(3) . ?
B1_13a F3_13a 1.32(3) . ?
B1_13a F5_13a 1.33(3) . ?
B1_13a F4_13a 1.36(3) . ?
O1_21b C2_21b 1.34(3) . ?
O1_21b C4_21b 1.45(3) . ?
C2_21b C3_21b 1.47(3) . ?
C2_21b H2A_21b 0.9900 . ?
C2_21b H2B_21b 0.9900 . ?
C3_21b H3A_21b 0.9800 . ?
C3_21b H3B_21b 0.9800 . ?
C3_21b H3C_21b 0.9800 . ?
C4_21b C5_21b 1.34(4) . ?
C4_21b H4A_21b 0.9900 . ?
C4_21b H4B_21b 0.9900 . ?
C5_21b H5A_21b 0.9800 . ?
C5_21b H5B_21b 0.9800 . ?
C5_21b H5C_21b 0.9800 . ?

loop_
_geom_angle_atom_site_label_1
_geom_angle_atom_site_label_2
_geom_angle_atom_site_label_3
_geom_angle
_geom_angle_site_symmetry_1
_geom_angle_site_symmetry_3
_geom_angle_publ_flag
N3_1 Pd1 N3_1 89.989(4) 9_656 21_556 ?
N3_1 Pd1 N3_1 89.989(5) 9_656 5_655 ?
N3_1 Pd1 N3_1 178.4(3) 21_556 5_655 ?
N3_1 Pd1 N3_1 178.4(3) 9_656 . ?
N3_1 Pd1 N3_1 89.991(5) 21_556 . ?
N3_1 Pd1 N3_1 89.987(4) 5_655 . ?
N9_1 Fe1 N16_1 86.8(2) . . ?
N9_1 Fe1 N19_1 149.7(3) . . ?
N16_1 Fe1 N19_1 77.5(2) . . ?
N9_1 Fe1 N22_1 86.9(2) . . ?
N16_1 Fe1 N22_1 86.9(2) . . ?
N19_1 Fe1 N22_1 117.4(2) . . ?
N9_1 Fe1 N12_1 77.8(2) . . ?
N16_1 Fe1 N12_1 117.8(2) . . ?
N19_1 Fe1 N12_1 86.8(2) . . ?
N22_1 Fe1 N12_1 149.7(2) . . ?
N9_1 Fe1 N25_1 116.9(3) . . ?
N16_1 Fe1 N25_1 150.5(2) . . ?
N19_1 Fe1 N25_1 87.5(2) . . ?
N22_1 Fe1 N25_1 77.6(2) . . ?
N12_1 Fe1 N25_1 86.0(2) . . ?
N3_2 Pd2 N3_3 90.5(3) . . ?
N3_2 Pd2 N29_3 90.3(3) . 21_556 ?
N3_3 Pd2 N29_3 178.8(3) . 21_556 ?
N3_2 Pd2 N29_1 178.4(2) . . ?
N3_3 Pd2 N29_1 89.2(2) . . ?
N29_3 Pd2 N29_1 90.0(2) 21_556 . ?
N19_2 Fe2 N22_2 142.2(5) . . ?
N19_2 Fe2 N12_2 87.4(4) . . ?
N22_2 Fe2 N12_2 123.9(4) . . ?
N19_2 Fe2 N25_2 86.6(3) . . ?
N22_2 Fe2 N25_2 77.0(3) . . ?
N12_2 Fe2 N25_2 84.6(4) . . ?
N19_2 Fe2 N9_2 125.1(4) . . ?
N22_2 Fe2 N9_2 85.7(4) . . ?
N12_2 Fe2 N9_2 77.2(3) . . ?
N25_2 Fe2 N9_2 141.9(4) . . ?
N19_2 Fe2 N16_2 78.4(3) . . ?
N22_2 Fe2 N16_2 83.8(4) . . ?
N12_2 Fe2 N16_2 145.1(4) . . ?
N25_2 Fe2 N16_2 125.4(4) . . ?
N9_2 Fe2 N16_2 85.1(4) . . ?
N29_2 Pd3 N29_2 89.870(15) 9_656 21_556 ?
N29_2 Pd3 N29_2 89.870(15) 9_656 5_655 ?
N29_2 Pd3 N29_2 174.5(3) 21_556 5_655 ?
N29_2 Pd3 N29_2 174.5(3) 9_656 . ?
N29_2 Pd3 N29_2 89.871(14) 21_556 . ?
N29_2 Pd3 N29_2 89.870(14) 5_655 . ?
N25_3 Fe3 N16_3 129.0(4) . . ?
N25_3 Fe3 N12_3 84.8(3) . . ?
N16_3 Fe3 N12_3 139.6(4) . . ?
N25_3 Fe3 N9_3 140.8(4) . . ?
N16_3 Fe3 N9_3 84.6(4) . . ?
N12_3 Fe3 N9_3 76.6(3) . . ?
N25_3 Fe3 N22_3 75.7(3) . . ?
N16_3 Fe3 N22_3 90.3(4) . . ?
N12_3 Fe3 N22_3 123.0(5) . . ?
N9_3 Fe3 N22_3 85.9(4) . . ?
N25_3 Fe3 N19_3 90.2(4) . . ?
N16_3 Fe3 N19_3 77.5(3) . . ?
N12_3 Fe3 N19_3 81.6(4) . . ?
N9_3 Fe3 N19_3 120.1(4) . . ?
N22_3 Fe3 N19_3 149.4(5) . . ?
N29_4 Pd4 N29_4 179.5(5) 11_665 32_656 ?
N29_4 Pd4 N3_4 89.2(4) 11_665 47_566 ?
N29_4 Pd4 N3_4 90.8(4) 32_656 47_566 ?
N29_4 Pd4 N3_4 90.8(4) 11_665 . ?
N29_4 Pd4 N3_4 89.2(4) 32_656 . ?
N3_4 Pd4 N3_4 179.7(4) 47_566 . ?
N12_4 Fe4 N22_4 142.4(7) . . ?
N12_4 Fe4 N25_4 88.3(5) . . ?
N22_4 Fe4 N25_4 77.1(4) . . ?
N12_4 Fe4 N16_4 127.3(6) . . ?
N22_4 Fe4 N16_4 83.9(6) . . ?
N25_4 Fe4 N16_4 136.9(6) . . ?
N12_4 Fe4 N9_4 75.4(4) . . ?
N22_4 Fe4 N9_4 88.5(6) . . ?
N25_4 Fe4 N9_4 131.5(6) . . ?
N16_4 Fe4 N9_4 85.5(5) . . ?
N12_4 Fe4 N19_4 85.4(5) . . ?
N22_4 Fe4 N19_4 126.0(7) . . ?
N25_4 Fe4 N19_4 83.0(5) . . ?
N16_4 Fe4 N19_4 77.5(4) . . ?
N9_4 Fe4 N19_4 138.6(6) . . ?
C2_1 C1_1 C6_1 113.4(5) . . ?
C2_1 C1_1 B7_1 122.8(5) . . ?
C6_1 C1_1 B7_1 123.7(5) . . ?
N3_1 C2_1 C1_1 126.8(5) . . ?
N3_1 C2_1 H2_1 116.6 . . ?
C1_1 C2_1 H2_1 116.6 . . ?
C4_1 N3_1 C2_1 117.2(5) . . ?
C4_1 N3_1 Pd1 122.0(4) . . ?
C2_1 N3_1 Pd1 120.8(4) . . ?
N3_1 C4_1 C5_1 122.1(6) . . ?
N3_1 C4_1 H4_1 118.9 . . ?
C5_1 C4_1 H4_1 118.9 . . ?
C6_1 C5_1 C4_1 117.3(6) . . ?
C6_1 C5_1 H5_1 121.4 . . ?
C4_1 C5_1 H5_1 121.4 . . ?
C5_1 C6_1 C1_1 123.1(6) . . ?
C5_1 C6_1 H6_1 118.4 . . ?
C1_1 C6_1 H6_1 118.4 . . ?
O21_1 B7_1 O15_1 111.4(5) . . ?
O21_1 B7_1 O8_1 110.4(5) . . ?
O15_1 B7_1 O8_1 109.8(5) . . ?
O21_1 B7_1 C1_1 109.1(5) . . ?
O15_1 B7_1 C1_1 107.6(5) . . ?
O8_1 B7_1 C1_1 108.5(5) . . ?
N9_1 O8_1 B7_1 110.8(4) . . ?
C10_1 N9_1 O8_1 115.6(5) . . ?
C10_1 N9_1 Fe1 120.9(5) . . ?
O8_1 N9_1 Fe1 123.1(4) . . ?
N9_1 C10_1 C10A_1 125.2(6) . . ?
N9_1 C10_1 C11_1 110.0(6) . . ?
C10A_1 C10_1 C11_1 124.8(6) . . ?
N12_1 C11_1 C10_1 112.0(6) . . ?
N12_1 C11_1 C11A_1 125.4(7) . . ?
C10_1 C11_1 C11A_1 122.6(6) . . ?
C11_1 N12_1 O13_1 117.0(6) . . ?
C11_1 N12_1 Fe1 118.7(5) . . ?
O13_1 N12_1 Fe1 123.1(4) . . ?
N12_1 O13_1 B14_1 110.7(4) . . ?
O20_1 B14_1 O26_1 113.9(5) . . ?
O20_1 B14_1 O13_1 108.9(5) . . ?
O26_1 B14_1 O13_1 110.1(6) . . ?
O20_1 B14_1 C27_1 107.2(5) . . ?
O26_1 B14_1 C27_1 108.9(5) . . ?
O13_1 B14_1 C27_1 107.7(5) . . ?
N16_1 O15_1 B7_1 111.3(4) . . ?
C17_1 N16_1 O15_1 114.5(5) . . ?
C17_1 N16_1 Fe1 120.0(5) . . ?
O15_1 N16_1 Fe1 123.6(4) . . ?
N16_1 C17_1 C17A_1 125.2(6) . . ?
N16_1 C17_1 C18_1 110.8(5) . . ?
C17A_1 C17_1 C18_1 124.0(6) . . ?
N19_1 C18_1 C18A_1 123.7(6) . . ?
N19_1 C18_1 C17_1 110.5(6) . . ?
C18A_1 C18_1 C17_1 125.7(6) . . ?
C18_1 N19_1 O20_1 116.3(6) . . ?
C18_1 N19_1 Fe1 120.5(5) . . ?
O20_1 N19_1 Fe1 122.5(4) . . ?
N19_1 O20_1 B14_1 111.7(5) . . ?
N22_1 O21_1 B7_1 112.2(4) . . ?
C23_1 N22_1 O21_1 116.8(5) . . ?
C23_1 N22_1 Fe1 119.4(4) . . ?
O21_1 N22_1 Fe1 122.5(4) . . ?
N22_1 C23_1 C24_1 111.5(5) . . ?
N22_1 C23_1 C23A_1 124.8(6) . . ?
C24_1 C23_1 C23A_1 123.6(5) . . ?
N25_1 C24_1 C23_1 111.4(5) . . ?
N25_1 C24_1 C24A_1 123.5(6) . . ?
C23_1 C24_1 C24A_1 125.0(5) . . ?
C24_1 N25_1 O26_1 117.7(5) . . ?
C24_1 N25_1 Fe1 119.4(4) . . ?
O26_1 N25_1 Fe1 122.1(4) . . ?
N25_1 O26_1 B14_1 112.4(4) . . ?
C32_1 C27_1 C28_1 116.6(5) . . ?
C32_1 C27_1 B14_1 122.0(5) . . ?
C28_1 C27_1 B14_1 121.2(5) . . ?
N29_1 C28_1 C27_1 123.5(5) . . ?
N29_1 C28_1 H28_1 118.3 . . ?
C27_1 C28_1 H28_1 118.3 . . ?
C30_1 N29_1 C28_1 119.2(6) . . ?
C30_1 N29_1 Pd2 120.3(4) . . ?
C28_1 N29_1 Pd2 120.4(4) . . ?
N29_1 C30_1 C31_1 121.9(6) . . ?
N29_1 C30_1 H30_1 119.0 . . ?
C31_1 C30_1 H30_1 119.0 . . ?
C32_1 C31_1 C30_1 117.6(6) . . ?
C32_1 C31_1 H31_1 121.2 . . ?
C30_1 C31_1 H31_1 121.2 . . ?
C27_1 C32_1 C31_1 121.2(6) . . ?
C27_1 C32_1 H32_1 119.4 . . ?
C31_1 C32_1 H32_1 119.4 . . ?
C10_1 C10A_1 H10A_1 109.5 . . ?
C10_1 C10A_1 H10B_1 109.5 . . ?
H10A_1 C10A_1 H10B_1 109.5 . . ?
C10_1 C10A_1 H10C_1 109.5 . . ?
H10A_1 C10A_1 H10C_1 109.5 . . ?
H10B_1 C10A_1 H10C_1 109.5 . . ?
C11_1 C11A_1 H11A_1 109.5 . . ?
C11_1 C11A_1 H11B_1 109.5 . . ?
H11A_1 C11A_1 H11B_1 109.5 . . ?
C11_1 C11A_1 H11C_1 109.5 . . ?
H11A_1 C11A_1 H11C_1 109.5 . . ?
H11B_1 C11A_1 H11C_1 109.5 . . ?
C17_1 C17A_1 H17A_1 109.5 . . ?
C17_1 C17A_1 H17B_1 109.5 . . ?
H17A_1 C17A_1 H17B_1 109.5 . . ?
C17_1 C17A_1 H17C_1 109.5 . . ?
H17A_1 C17A_1 H17C_1 109.5 . . ?
H17B_1 C17A_1 H17C_1 109.5 . . ?
C18_1 C18A_1 H18A_1 109.5 . . ?
C18_1 C18A_1 H18B_1 109.5 . . ?
H18A_1 C18A_1 H18B_1 109.5 . . ?
C18_1 C18A_1 H18C_1 109.5 . . ?
H18A_1 C18A_1 H18C_1 109.5 . . ?
H18B_1 C18A_1 H18C_1 109.5 . . ?
C23_1 C23A_1 H23A_1 109.5 . . ?
C23_1 C23A_1 H23B_1 109.5 . . ?
H23A_1 C23A_1 H23B_1 109.5 . . ?
C23_1 C23A_1 H23C_1 109.5 . . ?
H23A_1 C23A_1 H23C_1 109.5 . . ?
H23B_1 C23A_1 H23C_1 109.5 . . ?
C24_1 C24A_1 H24A_1 109.5 . . ?
C24_1 C24A_1 H24B_1 109.5 . . ?
H24A_1 C24A_1 H24B_1 109.5 . . ?
C24_1 C24A_1 H24C_1 109.5 . . ?
H24A_1 C24A_1 H24C_1 109.5 . . ?
H24B_1 C24A_1 H24C_1 109.5 . . ?
C2_2 C1_2 C6_2 115.8(7) . . ?
C2_2 C1_2 B7_2 124.3(6) . . ?
C6_2 C1_2 B7_2 119.8(6) . . ?
N3_2 C2_2 C1_2 124.3(6) . . ?
N3_2 C2_2 H2_2 117.9 . . ?
C1_2 C2_2 H2_2 117.9 . . ?
C4_2 N3_2 C2_2 118.4(6) . . ?
C4_2 N3_2 Pd2 120.0(5) . . ?
C2_2 N3_2 Pd2 121.6(4) . . ?
N3_2 C4_2 C5_2 121.9(7) . . ?
N3_2 C4_2 H4_2 119.0 . . ?
C5_2 C4_2 H4_2 119.0 . . ?
C6_2 C5_2 C4_2 119.2(8) . . ?
C6_2 C5_2 H5_2 120.4 . . ?
C4_2 C5_2 H5_2 120.4 . . ?
C5_2 C6_2 C1_2 120.2(8) . . ?
C5_2 C6_2 H6_2 119.9 . . ?
C1_2 C6_2 H6_2 119.9 . . ?
O15_2 B7_2 O21_2 110.2(8) . . ?
O15_2 B7_2 O8_2 112.0(8) . . ?
O21_2 B7_2 O8_2 110.4(9) . . ?
O15_2 B7_2 C1_2 108.2(8) . . ?
O21_2 B7_2 C1_2 110.1(7) . . ?
O8_2 B7_2 C1_2 105.8(7) . . ?
N9_2 O8_2 B7_2 108.9(7) . . ?
C10_2 N9_2 O8_2 116.0(8) . . ?
C10_2 N9_2 Fe2 117.4(6) . . ?
O8_2 N9_2 Fe2 126.5(6) . . ?
N9_2 C10_2 C11_2 114.1(7) . . ?
N9_2 C10_2 C10A_2 122.8(8) . . ?
C11_2 C10_2 C10A_2 123.0(8) . . ?
N12_2 C11_2 C10_2 109.0(7) . . ?
N12_2 C11_2 C11A_2 125.1(8) . . ?
C10_2 C11_2 C11A_2 125.7(8) . . ?
C11_2 N12_2 O13_2 115.6(7) . . ?
C11_2 N12_2 Fe2 121.8(6) . . ?
O13_2 N12_2 Fe2 122.5(6) . . ?
N12_2 O13_2 B14_2 110.5(7) . . ?
O20_2 B14_2 O26_2 111.3(8) . . ?
O20_2 B14_2 O13_2 111.2(8) . . ?
O26_2 B14_2 O13_2 108.3(7) . . ?
O20_2 B14_2 C27_2 111.0(6) . . ?
O26_2 B14_2 C27_2 111.0(7) . . ?
O13_2 B14_2 C27_2 103.7(7) . . ?
N16_2 O15_2 B7_2 113.8(8) . . ?
C17_2 N16_2 O15_2 121.9(8) . . ?
C17_2 N16_2 Fe2 116.7(7) . . ?
O15_2 N16_2 Fe2 121.3(7) . . ?
N16_2 C17_2 C18_2 113.8(8) . . ?
N16_2 C17_2 C17A_2 126.1(10) . . ?
C18_2 C17_2 C17A_2 120.1(9) . . ?
N19_2 C18_2 C17_2 110.4(7) . . ?
N19_2 C18_2 C18A_2 122.4(8) . . ?
C17_2 C18_2 C18A_2 127.2(8) . . ?
C18_2 N19_2 O20_2 117.8(8) . . ?
C18_2 N19_2 Fe2 120.4(6) . . ?
O20_2 N19_2 Fe2 121.7(6) . . ?
N19_2 O20_2 B14_2 115.4(6) . . ?
N22_2 O21_2 B7_2 113.1(7) . . ?
C23_2 N22_2 O21_2 118.2(7) . . ?
C23_2 N22_2 Fe2 120.7(6) . . ?
O21_2 N22_2 Fe2 121.0(5) . . ?
N22_2 C23_2 C24_2 111.6(6) . . ?
N22_2 C23_2 C23A_2 126.0(7) . . ?
C24_2 C23_2 C23A_2 122.3(7) . . ?
N25_2 C24_2 C23_2 109.6(6) . . ?
N25_2 C24_2 C24A_2 126.7(7) . . ?
C23_2 C24_2 C24A_2 123.7(7) . . ?
C24_2 N25_2 O26_2 117.2(6) . . ?
C24_2 N25_2 Fe2 120.4(5) . . ?
O26_2 N25_2 Fe2 122.3(5) . . ?
N25_2 O26_2 B14_2 112.6(6) . . ?
C32_2 C27_2 C28_2 114.5(6) . . ?
C32_2 C27_2 B14_2 119.2(6) . . ?
C28_2 C27_2 B14_2 126.3(6) . . ?
N29_2 C28_2 C27_2 125.2(6) . . ?
N29_2 C28_2 H28_2 117.4 . . ?
C27_2 C28_2 H28_2 117.4 . . ?
C28_2 N29_2 C30_2 117.3(6) . . ?
C28_2 N29_2 Pd3 126.4(4) . . ?
C30_2 N29_2 Pd3 116.2(5) . . ?
N29_2 C30_2 C31_2 122.6(7) . . ?
N29_2 C30_2 H30_2 118.7 . . ?
C31_2 C30_2 H30_2 118.7 . . ?
C30_2 C31_2 C32_2 117.2(7) . . ?
C30_2 C31_2 H31_2 121.4 . . ?
C32_2 C31_2 H31_2 121.4 . . ?
C27_2 C32_2 C31_2 123.0(7) . . ?
C27_2 C32_2 H32_2 118.5 . . ?
C31_2 C32_2 H32_2 118.5 . . ?
C10_2 C10A_2 H10A_2 109.5 . . ?
C10_2 C10A_2 H10B_2 109.5 . . ?
H10A_2 C10A_2 H10B_2 109.5 . . ?
C10_2 C10A_2 H10C_2 109.5 . . ?
H10A_2 C10A_2 H10C_2 109.5 . . ?
H10B_2 C10A_2 H10C_2 109.5 . . ?
C11_2 C11A_2 H11A_2 109.5 . . ?
C11_2 C11A_2 H11B_2 109.5 . . ?
H11A_2 C11A_2 H11B_2 109.5 . . ?
C11_2 C11A_2 H11C_2 109.5 . . ?
H11A_2 C11A_2 H11C_2 109.5 . . ?
H11B_2 C11A_2 H11C_2 109.5 . . ?
C17_2 C17A_2 H17A_2 109.5 . . ?
C17_2 C17A_2 H17B_2 109.5 . . ?
H17A_2 C17A_2 H17B_2 109.5 . . ?
C17_2 C17A_2 H17C_2 109.5 . . ?
H17A_2 C17A_2 H17C_2 109.5 . . ?
H17B_2 C17A_2 H17C_2 109.5 . . ?
C18_2 C18A_2 H18A_2 109.5 . . ?
C18_2 C18A_2 H18B_2 109.5 . . ?
H18A_2 C18A_2 H18B_2 109.5 . . ?
C18_2 C18A_2 H18C_2 109.5 . . ?
H18A_2 C18A_2 H18C_2 109.5 . . ?
H18B_2 C18A_2 H18C_2 109.5 . . ?
C23_2 C23A_2 H23A_2 109.5 . . ?
C23_2 C23A_2 H23B_2 109.5 . . ?
H23A_2 C23A_2 H23B_2 109.5 . . ?
C23_2 C23A_2 H23C_2 109.5 . . ?
H23A_2 C23A_2 H23C_2 109.5 . . ?
H23B_2 C23A_2 H23C_2 109.5 . . ?
C24_2 C24A_2 H24A_2 109.5 . . ?
C24_2 C24A_2 H24B_2 109.5 . . ?
H24A_2 C24A_2 H24B_2 109.5 . . ?
C24_2 C24A_2 H24C_2 109.5 . . ?
H24A_2 C24A_2 H24C_2 109.5 . . ?
H24B_2 C24A_2 H24C_2 109.5 . . ?
C2_3 C1_3 C6_3 114.7(6) . . ?
C2_3 C1_3 B7_3 122.4(7) . . ?
C6_3 C1_3 B7_3 122.9(7) . . ?
N3_3 C2_3 C1_3 125.4(6) . . ?
N3_3 C2_3 H2_3 117.3 . . ?
C1_3 C2_3 H2_3 117.3 . . ?
C4_3 N3_3 C2_3 118.7(6) . . ?
C4_3 N3_3 Pd2 122.0(5) . . ?
C2_3 N3_3 Pd2 119.2(4) . . ?
N3_3 C4_3 C5_3 119.6(7) . . ?
N3_3 C4_3 H4_3 120.2 . . ?
C5_3 C4_3 H4_3 120.2 . . ?
C6_3 C5_3 C4_3 120.7(8) . . ?
C6_3 C5_3 H5_3 119.7 . . ?
C4_3 C5_3 H5_3 119.7 . . ?
C5_3 C6_3 C1_3 120.7(8) . . ?
C5_3 C6_3 H6_3 119.7 . . ?
C1_3 C6_3 H6_3 119.7 . . ?
O15_3 B7_3 O21_3 116.5(10) . . ?
O15_3 B7_3 O8_3 108.1(9) . . ?
O21_3 B7_3 O8_3 105.1(11) . . ?
O15_3 B7_3 C1_3 109.3(9) . . ?
O21_3 B7_3 C1_3 109.4(8) . . ?
O8_3 B7_3 C1_3 108.1(8) . . ?
N9_3 O8_3 B7_3 114.2(7) . . ?
C10_3 N9_3 O8_3 116.0(8) . . ?
C10_3 N9_3 Fe3 122.3(6) . . ?
O8_3 N9_3 Fe3 121.6(7) . . ?
N9_3 C10_3 C11_3 107.9(7) . . ?
N9_3 C10_3 C10A_3 129.0(8) . . ?
C11_3 C10_3 C10A_3 123.1(9) . . ?
N12_3 C11_3 C11A_3 126.6(8) . . ?
N12_3 C11_3 C10_3 112.3(8) . . ?
C11A_3 C11_3 C10_3 120.9(8) . . ?
C11_3 N12_3 O13_3 114.4(8) . . ?
C11_3 N12_3 Fe3 120.7(6) . . ?
O13_3 N12_3 Fe3 124.6(6) . . ?
N12_3 O13_3 B14_3 110.6(8) . . ?
O26_3 B14_3 O13_3 107.6(10) . . ?
O26_3 B14_3 O20_3 121.7(9) . . ?
O13_3 B14_3 O20_3 101.7(8) . . ?
O26_3 B14_3 C27_3 106.4(8) . . ?
O13_3 B14_3 C27_3 109.5(8) . . ?
O20_3 B14_3 C27_3 109.6(8) . . ?
N16_3 O15_3 B7_3 113.3(7) . . ?
C17_3 N16_3 O15_3 115.8(8) . . ?
C17_3 N16_3 Fe3 121.7(5) . . ?
O15_3 N16_3 Fe3 122.5(6) . . ?
N16_3 C17_3 C17A_3 127.9(8) . . ?
N16_3 C17_3 C18_3 112.1(7) . . ?
C17A_3 C17_3 C18_3 119.9(8) . . ?
N19_3 C18_3 C18A_3 123.1(8) . . ?
N19_3 C18_3 C17_3 110.1(7) . . ?
C18A_3 C18_3 C17_3 126.7(8) . . ?
C18_3 N19_3 O20_3 118.1(8) . . ?
C18_3 N19_3 Fe3 118.1(6) . . ?
O20_3 N19_3 Fe3 123.4(7) . . ?
N19_3 O20_3 B14_3 110.0(8) . . ?
N22_3 O21_3 B7_3 114.0(8) . . ?
C23_3 N22_3 O21_3 116.1(8) . . ?
C23_3 N22_3 Fe3 123.5(7) . . ?
O21_3 N22_3 Fe3 119.8(6) . . ?
N22_3 C23_3 C24_3 108.1(8) . . ?
N22_3 C23_3 C23A_3 125.3(9) . . ?
C24_3 C23_3 C23A_3 126.6(9) . . ?
N25_3 C24_3 C23_3 111.5(7) . . ?
N25_3 C24_3 C24A_3 124.7(9) . . ?
C23_3 C24_3 C24A_3 123.7(9) . . ?
C24_3 N25_3 O26_3 118.1(7) . . ?
C24_3 N25_3 Fe3 120.2(6) . . ?
O26_3 N25_3 Fe3 121.7(6) . . ?
N25_3 O26_3 B14_3 116.1(7) . . ?
C28_3 C27_3 C32_3 115.2(6) . . ?
C28_3 C27_3 B14_3 122.1(7) . . ?
C32_3 C27_3 B14_3 122.5(7) . . ?
N29_3 C28_3 C27_3 124.6(6) . . ?
N29_3 C28_3 H28_3 117.7 . . ?
C27_3 C28_3 H28_3 117.7 . . ?
C30_3 N29_3 C28_3 119.6(6) . . ?
C30_3 N29_3 Pd2 119.2(5) . 5_655 ?
C28_3 N29_3 Pd2 121.1(5) . 5_655 ?
N29_3 C30_3 C31_3 119.9(7) . . ?
N29_3 C30_3 H30_3 120.0 . . ?
C31_3 C30_3 H30_3 120.0 . . ?
C30_3 C31_3 C32_3 120.5(8) . . ?
C30_3 C31_3 H31_3 119.7 . . ?
C32_3 C31_3 H31_3 119.7 . . ?
C31_3 C32_3 C27_3 120.0(8) . . ?
C31_3 C32_3 H32_3 120.0 . . ?
C27_3 C32_3 H32_3 120.0 . . ?
C10_3 C10A_3 H10A_3 109.5 . . ?
C10_3 C10A_3 H10B_3 109.5 . . ?
H10A_3 C10A_3 H10B_3 109.5 . . ?
C10_3 C10A_3 H10C_3 109.5 . . ?
H10A_3 C10A_3 H10C_3 109.5 . . ?
H10B_3 C10A_3 H10C_3 109.5 . . ?
C11_3 C11A_3 H11A_3 109.5 . . ?
C11_3 C11A_3 H11B_3 109.5 . . ?
H11A_3 C11A_3 H11B_3 109.5 . . ?
C11_3 C11A_3 H11C_3 109.5 . . ?
H11A_3 C11A_3 H11C_3 109.5 . . ?
H11B_3 C11A_3 H11C_3 109.5 . . ?
C17_3 C17A_3 H17A_3 109.5 . . ?
C17_3 C17A_3 H17B_3 109.5 . . ?
H17A_3 C17A_3 H17B_3 109.5 . . ?
C17_3 C17A_3 H17C_3 109.5 . . ?
H17A_3 C17A_3 H17C_3 109.5 . . ?
H17B_3 C17A_3 H17C_3 109.5 . . ?
C18_3 C18A_3 H18A_3 109.5 . . ?
C18_3 C18A_3 H18B_3 109.5 . . ?
H18A_3 C18A_3 H18B_3 109.5 . . ?
C18_3 C18A_3 H18C_3 109.5 . . ?
H18A_3 C18A_3 H18C_3 109.5 . . ?
H18B_3 C18A_3 H18C_3 109.5 . . ?
C23_3 C23A_3 H23A_3 109.5 . . ?
C23_3 C23A_3 H23B_3 109.5 . . ?
H23A_3 C23A_3 H23B_3 109.5 . . ?
C23_3 C23A_3 H23C_3 109.5 . . ?
H23A_3 C23A_3 H23C_3 109.5 . . ?
H23B_3 C23A_3 H23C_3 109.5 . . ?
C24_3 C24A_3 H24A_3 109.5 . . ?
C24_3 C24A_3 H24B_3 109.5 . . ?
H24A_3 C24A_3 H24B_3 109.5 . . ?
C24_3 C24A_3 H24C_3 109.5 . . ?
H24A_3 C24A_3 H24C_3 109.5 . . ?
H24B_3 C24A_3 H24C_3 109.5 . . ?
C2_4 C1_4 C6_4 112.7(7) . . ?
C2_4 C1_4 B7_4 124.3(8) . . ?
C6_4 C1_4 B7_4 123.0(8) . . ?
N3_4 C2_4 C1_4 126.6(8) . . ?
N3_4 C2_4 H2_4 116.7 . . ?
C1_4 C2_4 H2_4 116.7 . . ?
C4_4 N3_4 C2_4 117.9(8) . . ?
C4_4 N3_4 Pd4 118.6(7) . . ?
C2_4 N3_4 Pd4 123.3(6) . . ?
N3_4 C4_4 C5_4 121.4(8) . . ?
N3_4 C4_4 H4_4 119.3 . . ?
C5_4 C4_4 H4_4 119.3 . . ?
C6_4 C5_4 C4_4 117.5(8) . . ?
C6_4 C5_4 H5_4 121.3 . . ?
C4_4 C5_4 H5_4 121.3 . . ?
C5_4 C6_4 C1_4 123.9(9) . . ?
C5_4 C6_4 H6_4 118.1 . . ?
C1_4 C6_4 H6_4 118.1 . . ?
O15_4 B7_4 O8_4 110.0(12) . . ?
O15_4 B7_4 O21_4 109.1(12) . . ?
O8_4 B7_4 O21_4 111.0(13) . . ?
O15_4 B7_4 C1_4 111.0(10) . . ?
O8_4 B7_4 C1_4 106.7(11) . . ?
O21_4 B7_4 C1_4 109.1(10) . . ?
N9_4 O8_4 B7_4 116.4(10) . . ?
C10_4 N9_4 O8_4 120.4(10) . . ?
C10_4 N9_4 Fe4 119.8(8) . . ?
O8_4 N9_4 Fe4 119.8(9) . . ?
N9_4 C10_4 C11_4 111.1(9) . . ?
N9_4 C10_4 C10A_4 123.1(11) . . ?
C11_4 C10_4 C10A_4 125.7(12) . . ?
N12_4 C11_4 C11A_4 130.9(11) . . ?
N12_4 C11_4 C10_4 107.2(10) . . ?
C11A_4 C11_4 C10_4 121.8(10) . . ?
C11_4 N12_4 O13_4 110.3(10) . . ?
C11_4 N12_4 Fe4 125.7(8) . . ?
O13_4 N12_4 Fe4 123.5(7) . . ?
N12_4 O13_4 B14_4 115.8(9) . . ?
O20_4 B14_4 O26_4 105.7(12) . . ?
O20_4 B14_4 O13_4 107.9(12) . . ?
O26_4 B14_4 O13_4 112.5(12) . . ?
O20_4 B14_4 C27_4 110.3(11) . . ?
O26_4 B14_4 C27_4 108.4(10) . . ?
O13_4 B14_4 C27_4 111.8(10) . . ?
N16_4 O15_4 B7_4 111.6(10) . . ?
C17_4 N16_4 O15_4 118.0(11) . . ?
C17_4 N16_4 Fe4 118.3(8) . . ?
O15_4 N16_4 Fe4 123.7(8) . . ?
N16_4 C17_4 C17A_4 121.3(10) . . ?
N16_4 C17_4 C18_4 113.2(10) . . ?
C17A_4 C17_4 C18_4 125.4(11) . . ?
N19_4 C18_4 C17_4 110.2(10) . . ?
N19_4 C18_4 C18A_4 123.1(11) . . ?
C17_4 C18_4 C18A_4 126.7(11) . . ?
C18_4 N19_4 O20_4 118.3(11) . . ?
C18_4 N19_4 Fe4 120.4(8) . . ?
O20_4 N19_4 Fe4 121.3(9) . . ?
N19_4 O20_4 B14_4 114.8(11) . . ?
N22_4 O21_4 B7_4 115.5(9) . . ?
C23_4 N22_4 O21_4 118.3(9) . . ?
C23_4 N22_4 Fe4 119.4(8) . . ?
O21_4 N22_4 Fe4 122.2(7) . . ?
N22_4 C23_4 C24_4 113.4(9) . . ?
N22_4 C23_4 C23A_4 125.2(10) . . ?
C24_4 C23_4 C23A_4 121.4(10) . . ?
N25_4 C24_4 C23_4 108.1(9) . . ?
N25_4 C24_4 C24A_4 126.1(10) . . ?
C23_4 C24_4 C24A_4 125.8(9) . . ?
C24_4 N25_4 O26_4 114.2(10) . . ?
C24_4 N25_4 Fe4 121.8(8) . . ?
O26_4 N25_4 Fe4 124.0(7) . . ?
N25_4 O26_4 B14_4 113.6(9) . . ?
C28_4 C27_4 C32_4 115.5(9) . . ?
C28_4 C27_4 B14_4 119.8(9) . . ?
C32_4 C27_4 B14_4 124.7(9) . . ?
N29_4 C28_4 C27_4 124.5(9) . . ?
N29_4 C28_4 H28_4 117.7 . . ?
C27_4 C28_4 H28_4 117.7 . . ?
C30_4 N29_4 C28_4 117.3(9) . . ?
C30_4 N29_4 Pd4 121.1(7) . 91_466 ?
C28_4 N29_4 Pd4 121.6(7) . 91_466 ?
N29_4 C30_4 C31_4 123.7(10) . . ?
N29_4 C30_4 H30_4 118.2 . . ?
C31_4 C30_4 H30_4 118.2 . . ?
C30_4 C31_4 C32_4 118.3(10) . . ?
C30_4 C31_4 H31_4 120.9 . . ?
C32_4 C31_4 H31_4 120.9 . . ?
C31_4 C32_4 C27_4 120.7(10) . . ?
C31_4 C32_4 H32_4 119.6 . . ?
C27_4 C32_4 H32_4 119.6 . . ?
C10_4 C10A_4 H10A_4 109.5 . . ?
C10_4 C10A_4 H10B_4 109.5 . . ?
H10A_4 C10A_4 H10B_4 109.5 . . ?
C10_4 C10A_4 H10C_4 109.5 . . ?
H10A_4 C10A_4 H10C_4 109.5 . . ?
H10B_4 C10A_4 H10C_4 109.5 . . ?
C11_4 C11A_4 H11A_4 109.5 . . ?
C11_4 C11A_4 H11B_4 109.5 . . ?
H11A_4 C11A_4 H11B_4 109.5 . . ?
C11_4 C11A_4 H11C_4 109.5 . . ?
H11A_4 C11A_4 H11C_4 109.5 . . ?
H11B_4 C11A_4 H11C_4 109.5 . . ?
C17_4 C17A_4 H17A_4 109.5 . . ?
C17_4 C17A_4 H17B_4 109.5 . . ?
H17A_4 C17A_4 H17B_4 109.5 . . ?
C17_4 C17A_4 H17C_4 109.5 . . ?
H17A_4 C17A_4 H17C_4 109.5 . . ?
H17B_4 C17A_4 H17C_4 109.5 . . ?
C18_4 C18A_4 H18A_4 109.5 . . ?
C18_4 C18A_4 H18B_4 109.5 . . ?
H18A_4 C18A_4 H18B_4 109.5 . . ?
C18_4 C18A_4 H18C_4 109.5 . . ?
H18A_4 C18A_4 H18C_4 109.5 . . ?
H18B_4 C18A_4 H18C_4 109.5 . . ?
C23_4 C23A_4 H23A_4 109.5 . . ?
C23_4 C23A_4 H23B_4 109.5 . . ?
H23A_4 C23A_4 H23B_4 109.5 . . ?
C23_4 C23A_4 H23C_4 109.5 . . ?
H23A_4 C23A_4 H23C_4 109.5 . . ?
H23B_4 C23A_4 H23C_4 109.5 . . ?
C24_4 C24A_4 H24A_4 109.5 . . ?
C24_4 C24A_4 H24B_4 109.5 . . ?
H24A_4 C24A_4 H24B_4 109.5 . . ?
C24_4 C24A_4 H24C_4 109.5 . . ?
H24A_4 C24A_4 H24C_4 109.5 . . ?
H24B_4 C24A_4 H24C_4 109.5 . . ?
F4_11 B1_11 F5_11 112.8(7) . . ?
F4_11 B1_11 F2_11 110.0(8) . . ?
F5_11 B1_11 F2_11 110.6(9) . . ?
F4_11 B1_11 F3_11 110.2(9) . . ?
F5_11 B1_11 F3_11 110.4(7) . . ?
F2_11 B1_11 F3_11 102.3(7) . . ?
F3_12 B1_12 F2_12 109.0(8) . . ?
F3_12 B1_12 F2_12 108.9(8) . 15_656 ?
F2_12 B1_12 F2_12 110.0(8) . 15_656 ?
F3_12 B1_12 F2_12 108.9(8) . 11_665 ?
F2_12 B1_12 F2_12 110.0(8) . 11_665 ?
F2_12 B1_12 F2_12 110.0(8) 15_656 11_665 ?
F2_13a B1_13a F3_13a 104(3) . . ?
F2_13a B1_13a F5_13a 108(3) . . ?
F3_13a B1_13a F5_13a 108(3) . . ?
F2_13a B1_13a F4_13a 105(3) . . ?
F3_13a B1_13a F4_13a 114(3) . . ?
F5_13a B1_13a F4_13a 118(4) . . ?
C2_21b O1_21b C4_21b 110.4(19) . . ?
O1_21b C2_21b C3_21b 111(2) . . ?
O1_21b C2_21b H2A_21b 109.5 . . ?
C3_21b C2_21b H2A_21b 109.5 . . ?
O1_21b C2_21b H2B_21b 109.5 . . ?
C3_21b C2_21b H2B_21b 109.5 . . ?
H2A_21b C2_21b H2B_21b 108.1 . . ?
C2_21b C3_21b H3A_21b 109.5 . . ?
C2_21b C3_21b H3B_21b 109.5 . . ?
H3A_21b C3_21b H3B_21b 109.5 . . ?
C2_21b C3_21b H3C_21b 109.5 . . ?
H3A_21b C3_21b H3C_21b 109.5 . . ?
H3B_21b C3_21b H3C_21b 109.5 . . ?
C5_21b C4_21b O1_21b 106(3) . . ?
C5_21b C4_21b H4A_21b 110.5 . . ?
O1_21b C4_21b H4A_21b 110.5 . . ?
C5_21b C4_21b H4B_21b 110.5 . . ?
O1_21b C4_21b H4B_21b 110.5 . . ?
H4A_21b C4_21b H4B_21b 108.7 . . ?
C4_21b C5_21b H5A_21b 109.5 . . ?
C4_21b C5_21b H5B_21b 109.5 . . ?
H5A_21b C5_21b H5B_21b 109.5 . . ?
C4_21b C5_21b H5C_21b 109.5 . . ?
H5A_21b C5_21b H5C_21b 109.5 . . ?
H5B_21b C5_21b H5C_21b 109.5 . . ?

loop_
_geom_torsion_atom_site_label_1
_geom_torsion_atom_site_label_2
_geom_torsion_atom_site_label_3
_geom_torsion_atom_site_label_4
_geom_torsion
_geom_torsion_site_symmetry_1
_geom_torsion_site_symmetry_2
_geom_torsion_site_symmetry_3
_geom_torsion_site_symmetry_4
_geom_torsion_publ_flag
C6_1 C1_1 C2_1 N3_1 1.6(9) . . . . ?
B7_1 C1_1 C2_1 N3_1 -176.4(6) . . . . ?
C1_1 C2_1 N3_1 C4_1 -1.5(9) . . . . ?
C1_1 C2_1 N3_1 Pd1 179.3(5) . . . . ?
C2_1 N3_1 C4_1 C5_1 1.4(10) . . . . ?
Pd1 N3_1 C4_1 C5_1 -179.5(5) . . . . ?
N3_1 C4_1 C5_1 C6_1 -1.4(11) . . . . ?
C4_1 C5_1 C6_1 C1_1 1.6(10) . . . . ?
C2_1 C1_1 C6_1 C5_1 -1.7(9) . . . . ?
B7_1 C1_1 C6_1 C5_1 176.3(6) . . . . ?
C2_1 C1_1 B7_1 O21_1 139.0(6) . . . . ?
C6_1 C1_1 B7_1 O21_1 -38.8(8) . . . . ?
C2_1 C1_1 B7_1 O15_1 18.0(7) . . . . ?
C6_1 C1_1 B7_1 O15_1 -159.7(5) . . . . ?
C2_1 C1_1 B7_1 O8_1 -100.7(6) . . . . ?
C6_1 C1_1 B7_1 O8_1 81.5(7) . . . . ?
O21_1 B7_1 O8_1 N9_1 -69.7(6) . . . . ?
O15_1 B7_1 O8_1 N9_1 53.5(6) . . . . ?
C1_1 B7_1 O8_1 N9_1 170.8(5) . . . . ?
B7_1 O8_1 N9_1 C10_1 -158.1(6) . . . . ?
B7_1 O8_1 N9_1 Fe1 14.6(7) . . . . ?
O8_1 N9_1 C10_1 C10A_1 -3.9(11) . . . . ?
Fe1 N9_1 C10_1 C10A_1 -176.7(7) . . . . ?
O8_1 N9_1 C10_1 C11_1 176.6(6) . . . . ?
Fe1 N9_1 C10_1 C11_1 3.8(8) . . . . ?
N9_1 C10_1 C11_1 N12_1 -7.9(9) . . . . ?
C10A_1 C10_1 C11_1 N12_1 172.6(8) . . . . ?
N9_1 C10_1 C11_1 C11A_1 171.8(8) . . . . ?
C10A_1 C10_1 C11_1 C11A_1 -7.7(12) . . . . ?
C10_1 C11_1 N12_1 O13_1 176.4(6) . . . . ?
C11A_1 C11_1 N12_1 O13_1 -3.3(11) . . . . ?
C10_1 C11_1 N12_1 Fe1 8.9(8) . . . . ?
C11A_1 C11_1 N12_1 Fe1 -170.8(7) . . . . ?
C11_1 N12_1 O13_1 B14_1 -150.6(7) . . . . ?
Fe1 N12_1 O13_1 B14_1 16.3(8) . . . . ?
N12_1 O13_1 B14_1 O20_1 -72.6(7) . . . . ?
N12_1 O13_1 B14_1 O26_1 52.9(7) . . . . ?
N12_1 O13_1 B14_1 C27_1 171.5(5) . . . . ?
O21_1 B7_1 O15_1 N16_1 53.6(6) . . . . ?
O8_1 B7_1 O15_1 N16_1 -69.0(6) . . . . ?
C1_1 B7_1 O15_1 N16_1 173.2(4) . . . . ?
B7_1 O15_1 N16_1 C17_1 -150.2(5) . . . . ?
B7_1 O15_1 N16_1 Fe1 13.9(6) . . . . ?
O15_1 N16_1 C17_1 C17A_1 -3.7(9) . . . . ?
Fe1 N16_1 C17_1 C17A_1 -168.4(6) . . . . ?
O15_1 N16_1 C17_1 C18_1 174.4(5) . . . . ?
Fe1 N16_1 C17_1 C18_1 9.7(7) . . . . ?
N16_1 C17_1 C18_1 N19_1 -8.4(8) . . . . ?
C17A_1 C17_1 C18_1 N19_1 169.7(7) . . . . ?
N16_1 C17_1 C18_1 C18A_1 168.3(7) . . . . ?
C17A_1 C17_1 C18_1 C18A_1 -13.6(11) . . . . ?
C18A_1 C18_1 N19_1 O20_1 -1.8(10) . . . . ?
C17_1 C18_1 N19_1 O20_1 175.0(5) . . . . ?
C18A_1 C18_1 N19_1 Fe1 -172.7(6) . . . . ?
C17_1 C18_1 N19_1 Fe1 4.1(8) . . . . ?
C18_1 N19_1 O20_1 B14_1 -159.4(6) . . . . ?
Fe1 N19_1 O20_1 B14_1 11.3(7) . . . . ?
O26_1 B14_1 O20_1 N19_1 -66.7(6) . . . . ?
O13_1 B14_1 O20_1 N19_1 56.6(6) . . . . ?
C27_1 B14_1 O20_1 N19_1 172.8(5) . . . . ?
O15_1 B7_1 O21_1 N22_1 -69.4(6) . . . . ?
O8_1 B7_1 O21_1 N22_1 52.8(6) . . . . ?
C1_1 B7_1 O21_1 N22_1 171.9(5) . . . . ?
B7_1 O21_1 N22_1 C23_1 -152.2(5) . . . . ?
B7_1 O21_1 N22_1 Fe1 14.8(6) . . . . ?
O21_1 N22_1 C23_1 C24_1 175.6(5) . . . . ?
Fe1 N22_1 C23_1 C24_1 8.2(7) . . . . ?
O21_1 N22_1 C23_1 C23A_1 -5.3(9) . . . . ?
Fe1 N22_1 C23_1 C23A_1 -172.7(5) . . . . ?
N22_1 C23_1 C24_1 N25_1 -8.3(8) . . . . ?
C23A_1 C23_1 C24_1 N25_1 172.6(6) . . . . ?
N22_1 C23_1 C24_1 C24A_1 174.6(6) . . . . ?
C23A_1 C23_1 C24_1 C24A_1 -4.5(10) . . . . ?
C23_1 C24_1 N25_1 O26_1 174.6(5) . . . . ?
C24A_1 C24_1 N25_1 O26_1 -8.2(9) . . . . ?
C23_1 C24_1 N25_1 Fe1 5.2(7) . . . . ?
C24A_1 C24_1 N25_1 Fe1 -177.6(5) . . . . ?
C24_1 N25_1 O26_1 B14_1 -154.2(6) . . . . ?
Fe1 N25_1 O26_1 B14_1 14.9(7) . . . . ?
O20_1 B14_1 O26_1 N25_1 52.2(7) . . . . ?
O13_1 B14_1 O26_1 N25_1 -70.4(6) . . . . ?
C27_1 B14_1 O26_1 N25_1 171.7(5) . . . . ?
O20_1 B14_1 C27_1 C32_1 33.7(8) . . . . ?
O26_1 B14_1 C27_1 C32_1 -89.9(8) . . . . ?
O13_1 B14_1 C27_1 C32_1 150.8(6) . . . . ?
O20_1 B14_1 C27_1 C28_1 -150.7(6) . . . . ?
O26_1 B14_1 C27_1 C28_1 85.6(7) . . . . ?
O13_1 B14_1 C27_1 C28_1 -33.7(8) . . . . ?
C32_1 C27_1 C28_1 N29_1 0.0(9) . . . . ?
B14_1 C27_1 C28_1 N29_1 -175.7(6) . . . . ?
C27_1 C28_1 N29_1 C30_1 0.5(9) . . . . ?
C27_1 C28_1 N29_1 Pd2 -176.1(5) . . . . ?
C28_1 N29_1 C30_1 C31_1 -0.5(10) . . . . ?
Pd2 N29_1 C30_1 C31_1 176.1(6) . . . . ?
N29_1 C30_1 C31_1 C32_1 0.1(11) . . . . ?
C28_1 C27_1 C32_1 C31_1 -0.5(10) . . . . ?
B14_1 C27_1 C32_1 C31_1 175.2(7) . . . . ?
C30_1 C31_1 C32_1 C27_1 0.4(11) . . . . ?
C6_2 C1_2 C2_2 N3_2 1.1(13) . . . . ?
B7_2 C1_2 C2_2 N3_2 -177.9(9) . . . . ?
C1_2 C2_2 N3_2 C4_2 0.2(13) . . . . ?
C1_2 C2_2 N3_2 Pd2 178.7(7) . . . . ?
C2_2 N3_2 C4_2 C5_2 -2.8(15) . . . . ?
Pd2 N3_2 C4_2 C5_2 178.7(9) . . . . ?
N3_2 C4_2 C5_2 C6_2 4.0(18) . . . . ?
C4_2 C5_2 C6_2 C1_2 -2.5(18) . . . . ?
C2_2 C1_2 C6_2 C5_2 0.1(15) . . . . ?
B7_2 C1_2 C6_2 C5_2 179.2(12) . . . . ?
C2_2 C1_2 B7_2 O15_2 73.5(11) . . . . ?
C6_2 C1_2 B7_2 O15_2 -105.5(11) . . . . ?
C2_2 C1_2 B7_2 O21_2 -47.0(14) . . . . ?
C6_2 C1_2 B7_2 O21_2 133.9(11) . . . . ?
C2_2 C1_2 B7_2 O8_2 -166.4(9) . . . . ?
C6_2 C1_2 B7_2 O8_2 14.6(13) . . . . ?
O15_2 B7_2 O8_2 N9_2 -71.0(10) . . . . ?
O21_2 B7_2 O8_2 N9_2 52.2(11) . . . . ?
C1_2 B7_2 O8_2 N9_2 171.3(8) . . . . ?
B7_2 O8_2 N9_2 C10_2 -159.5(9) . . . . ?
B7_2 O8_2 N9_2 Fe2 17.5(12) . . . . ?
O8_2 N9_2 C10_2 C11_2 -176.9(8) . . . . ?
Fe2 N9_2 C10_2 C11_2 5.9(11) . . . . ?
O8_2 N9_2 C10_2 C10A_2 0.5(13) . . . . ?
Fe2 N9_2 C10_2 C10A_2 -176.8(8) . . . . ?
N9_2 C10_2 C11_2 N12_2 -7.0(11) . . . . ?
C10A_2 C10_2 C11_2 N12_2 175.6(9) . . . . ?
N9_2 C10_2 C11_2 C11A_2 168.7(9) . . . . ?
C10A_2 C10_2 C11_2 C11A_2 -8.6(14) . . . . ?
C10_2 C11_2 N12_2 O13_2 -179.1(8) . . . . ?
C11A_2 C11_2 N12_2 O13_2 5.1(14) . . . . ?
C10_2 C11_2 N12_2 Fe2 5.4(11) . . . . ?
C11A_2 C11_2 N12_2 Fe2 -170.4(8) . . . . ?
C11_2 N12_2 O13_2 B14_2 -160.9(8) . . . . ?
Fe2 N12_2 O13_2 B14_2 14.6(11) . . . . ?
N12_2 O13_2 B14_2 O20_2 50.9(10) . . . . ?
N12_2 O13_2 B14_2 O26_2 -71.7(9) . . . . ?
N12_2 O13_2 B14_2 C27_2 170.3(7) . . . . ?
O21_2 B7_2 O15_2 N16_2 -70.6(10) . . . . ?
O8_2 B7_2 O15_2 N16_2 52.7(10) . . . . ?
C1_2 B7_2 O15_2 N16_2 168.9(7) . . . . ?
B7_2 O15_2 N16_2 C17_2 -160.8(10) . . . . ?
B7_2 O15_2 N16_2 Fe2 15.4(11) . . . . ?
O15_2 N16_2 C17_2 C18_2 -179.8(9) . . . . ?
Fe2 N16_2 C17_2 C18_2 3.9(11) . . . . ?
O15_2 N16_2 C17_2 C17A_2 2.9(16) . . . . ?
Fe2 N16_2 C17_2 C17A_2 -173.5(8) . . . . ?
N16_2 C17_2 C18_2 N19_2 -6.1(11) . . . . ?
C17A_2 C17_2 C18_2 N19_2 171.5(9) . . . . ?
N16_2 C17_2 C18_2 C18A_2 172.4(9) . . . . ?
C17A_2 C17_2 C18_2 C18A_2 -10.1(13) . . . . ?
C17_2 C18_2 N19_2 O20_2 -178.6(8) . . . . ?
C18A_2 C18_2 N19_2 O20_2 2.9(13) . . . . ?
C17_2 C18_2 N19_2 Fe2 5.8(10) . . . . ?
C18A_2 C18_2 N19_2 Fe2 -172.7(7) . . . . ?
C18_2 N19_2 O20_2 B14_2 -159.0(9) . . . . ?
Fe2 N19_2 O20_2 B14_2 16.5(13) . . . . ?
O26_2 B14_2 O20_2 N19_2 50.4(11) . . . . ?
O13_2 B14_2 O20_2 N19_2 -70.5(10) . . . . ?
C27_2 B14_2 O20_2 N19_2 174.6(8) . . . . ?
O15_2 B7_2 O21_2 N22_2 51.3(11) . . . . ?
O8_2 B7_2 O21_2 N22_2 -72.9(12) . . . . ?
C1_2 B7_2 O21_2 N22_2 170.6(9) . . . . ?
B7_2 O21_2 N22_2 C23_2 -156.4(11) . . . . ?
B7_2 O21_2 N22_2 Fe2 19.6(13) . . . . ?
O21_2 N22_2 C23_2 C24_2 -174.7(10) . . . . ?
Fe2 N22_2 C23_2 C24_2 9.3(13) . . . . ?
O21_2 N22_2 C23_2 C23A_2 4.9(17) . . . . ?
Fe2 N22_2 C23_2 C23A_2 -171.1(10) . . . . ?
N22_2 C23_2 C24_2 N25_2 -5.4(13) . . . . ?
C23A_2 C23_2 C24_2 N25_2 175.0(10) . . . . ?
N22_2 C23_2 C24_2 C24A_2 172.4(12) . . . . ?
C23A_2 C23_2 C24_2 C24A_2 -7.2(16) . . . . ?
C23_2 C24_2 N25_2 O26_2 -176.2(9) . . . . ?
C24A_2 C24_2 N25_2 O26_2 6.1(16) . . . . ?
C23_2 C24_2 N25_2 Fe2 -0.4(12) . . . . ?
C24A_2 C24_2 N25_2 Fe2 -178.1(10) . . . . ?
C24_2 N25_2 O26_2 B14_2 -169.6(9) . . . . ?
Fe2 N25_2 O26_2 B14_2 14.6(12) . . . . ?
O20_2 B14_2 O26_2 N25_2 -66.6(11) . . . . ?
O13_2 B14_2 O26_2 N25_2 55.9(10) . . . . ?
C27_2 B14_2 O26_2 N25_2 169.2(8) . . . . ?
O20_2 B14_2 C27_2 C32_2 49.5(12) . . . . ?
O26_2 B14_2 C27_2 C32_2 173.9(9) . . . . ?
O13_2 B14_2 C27_2 C32_2 -70.0(10) . . . . ?
O20_2 B14_2 C27_2 C28_2 -131.6(9) . . . . ?
O26_2 B14_2 C27_2 C28_2 -7.2(13) . . . . ?
O13_2 B14_2 C27_2 C28_2 108.9(9) . . . . ?
C32_2 C27_2 C28_2 N29_2 -0.3(11) . . . . ?
B14_2 C27_2 C28_2 N29_2 -179.3(8) . . . . ?
C27_2 C28_2 N29_2 C30_2 1.7(11) . . . . ?
C27_2 C28_2 N29_2 Pd3 177.9(6) . . . . ?
C28_2 N29_2 C30_2 C31_2 0.8(12) . . . . ?
Pd3 N29_2 C30_2 C31_2 -175.8(7) . . . . ?
N29_2 C30_2 C31_2 C32_2 -4.4(13) . . . . ?
C28_2 C27_2 C32_2 C31_2 -3.6(13) . . . . ?
B14_2 C27_2 C32_2 C31_2 175.4(9) . . . . ?
C30_2 C31_2 C32_2 C27_2 5.9(14) . . . . ?
C6_3 C1_3 C2_3 N3_3 1.8(13) . . . . ?
B7_3 C1_3 C2_3 N3_3 -177.5(10) . . . . ?
C1_3 C2_3 N3_3 C4_3 -4.7(13) . . . . ?
C1_3 C2_3 N3_3 Pd2 178.2(7) . . . . ?
C2_3 N3_3 C4_3 C5_3 4.7(13) . . . . ?
Pd2 N3_3 C4_3 C5_3 -178.3(8) . . . . ?
N3_3 C4_3 C5_3 C6_3 -2.1(15) . . . . ?
C4_3 C5_3 C6_3 C1_3 -0.8(16) . . . . ?
C2_3 C1_3 C6_3 C5_3 1.0(14) . . . . ?
B7_3 C1_3 C6_3 C5_3 -179.8(11) . . . . ?
C2_3 C1_3 B7_3 O15_3 -70.1(13) . . . . ?
C6_3 C1_3 B7_3 O15_3 110.7(11) . . . . ?
C2_3 C1_3 B7_3 O21_3 161.2(10) . . . . ?
C6_3 C1_3 B7_3 O21_3 -17.9(15) . . . . ?
C2_3 C1_3 B7_3 O8_3 47.3(14) . . . . ?
C6_3 C1_3 B7_3 O8_3 -131.9(11) . . . . ?
O15_3 B7_3 O8_3 N9_3 -67.7(12) . . . . ?
O21_3 B7_3 O8_3 N9_3 57.4(12) . . . . ?
C1_3 B7_3 O8_3 N9_3 174.1(9) . . . . ?
B7_3 O8_3 N9_3 C10_3 -165.7(11) . . . . ?
B7_3 O8_3 N9_3 Fe3 10.7(14) . . . . ?
O8_3 N9_3 C10_3 C11_3 179.6(10) . . . . ?
Fe3 N9_3 C10_3 C11_3 3.3(13) . . . . ?
O8_3 N9_3 C10_3 C10A_3 1.8(18) . . . . ?
Fe3 N9_3 C10_3 C10A_3 -174.5(10) . . . . ?
N9_3 C10_3 C11_3 N12_3 -4.9(13) . . . . ?
C10A_3 C10_3 C11_3 N12_3 173.1(11) . . . . ?
N9_3 C10_3 C11_3 C11A_3 172.0(11) . . . . ?
C10A_3 C10_3 C11_3 C11A_3 -10.0(17) . . . . ?
C11A_3 C11_3 N12_3 O13_3 2.3(16) . . . . ?
C10_3 C11_3 N12_3 O13_3 178.9(9) . . . . ?
C11A_3 C11_3 N12_3 Fe3 -171.8(10) . . . . ?
C10_3 C11_3 N12_3 Fe3 4.9(12) . . . . ?
C11_3 N12_3 O13_3 B14_3 -164.1(10) . . . . ?
Fe3 N12_3 O13_3 B14_3 9.7(13) . . . . ?
N12_3 O13_3 B14_3 O26_3 -66.5(10) . . . . ?
N12_3 O13_3 B14_3 O20_3 62.5(10) . . . . ?
N12_3 O13_3 B14_3 C27_3 178.4(9) . . . . ?
O21_3 B7_3 O15_3 N16_3 -64.5(13) . . . . ?
O8_3 B7_3 O15_3 N16_3 53.5(12) . . . . ?
C1_3 B7_3 O15_3 N16_3 170.9(9) . . . . ?
B7_3 O15_3 N16_3 C17_3 -165.5(10) . . . . ?
B7_3 O15_3 N16_3 Fe3 13.9(13) . . . . ?
O15_3 N16_3 C17_3 C17A_3 2.8(15) . . . . ?
Fe3 N16_3 C17_3 C17A_3 -176.6(8) . . . . ?
O15_3 N16_3 C17_3 C18_3 179.4(9) . . . . ?
Fe3 N16_3 C17_3 C18_3 0.1(11) . . . . ?
N16_3 C17_3 C18_3 N19_3 -5.4(12) . . . . ?
C17A_3 C17_3 C18_3 N19_3 171.6(9) . . . . ?
N16_3 C17_3 C18_3 C18A_3 177.3(11) . . . . ?
C17A_3 C17_3 C18_3 C18A_3 -5.8(15) . . . . ?
C18A_3 C18_3 N19_3 O20_3 -1.7(15) . . . . ?
C17_3 C18_3 N19_3 O20_3 -179.1(8) . . . . ?
C18A_3 C18_3 N19_3 Fe3 -174.3(9) . . . . ?
C17_3 C18_3 N19_3 Fe3 8.2(11) . . . . ?
C18_3 N19_3 O20_3 B14_3 -153.3(10) . . . . ?
Fe3 N19_3 O20_3 B14_3 18.9(11) . . . . ?
O26_3 B14_3 O20_3 N19_3 41.6(12) . . . . ?
O13_3 B14_3 O20_3 N19_3 -77.7(9) . . . . ?
C27_3 B14_3 O20_3 N19_3 166.5(8) . . . . ?
O15_3 B7_3 O21_3 N22_3 47.2(15) . . . . ?
O8_3 B7_3 O21_3 N22_3 -72.4(13) . . . . ?
C1_3 B7_3 O21_3 N22_3 171.7(10) . . . . ?
B7_3 O21_3 N22_3 C23_3 -154.4(12) . . . . ?
B7_3 O21_3 N22_3 Fe3 16.2(16) . . . . ?
O21_3 N22_3 C23_3 C24_3 -178.5(11) . . . . ?
Fe3 N22_3 C23_3 C24_3 11.3(14) . . . . ?
O21_3 N22_3 C23_3 C23A_3 0.5(18) . . . . ?
Fe3 N22_3 C23_3 C23A_3 -169.7(10) . . . . ?
N22_3 C23_3 C24_3 N25_3 -7.6(13) . . . . ?
C23A_3 C23_3 C24_3 N25_3 173.4(11) . . . . ?
N22_3 C23_3 C24_3 C24A_3 171.7(11) . . . . ?
C23A_3 C23_3 C24_3 C24A_3 -7.3(17) . . . . ?
C23_3 C24_3 N25_3 O26_3 179.7(9) . . . . ?
C24A_3 C24_3 N25_3 O26_3 0.4(15) . . . . ?
C23_3 C24_3 N25_3 Fe3 1.7(12) . . . . ?
C24A_3 C24_3 N25_3 Fe3 -177.6(9) . . . . ?
C24_3 N25_3 O26_3 B14_3 -169.5(10) . . . . ?
Fe3 N25_3 O26_3 B14_3 8.5(13) . . . . ?
O13_3 B14_3 O26_3 N25_3 58.0(12) . . . . ?
O20_3 B14_3 O26_3 N25_3 -58.5(14) . . . . ?
C27_3 B14_3 O26_3 N25_3 175.1(9) . . . . ?
O26_3 B14_3 C27_3 C28_3 84.6(12) . . . . ?
O13_3 B14_3 C27_3 C28_3 -159.5(9) . . . . ?
O20_3 B14_3 C27_3 C28_3 -48.7(13) . . . . ?
O26_3 B14_3 C27_3 C32_3 -88.8(12) . . . . ?
O13_3 B14_3 C27_3 C32_3 27.1(14) . . . . ?
O20_3 B14_3 C27_3 C32_3 137.9(10) . . . . ?
C32_3 C27_3 C28_3 N29_3 0.8(13) . . . . ?
B14_3 C27_3 C28_3 N29_3 -173.1(9) . . . . ?
C27_3 C28_3 N29_3 C30_3 -1.2(13) . . . . ?
C27_3 C28_3 N29_3 Pd2 -177.6(7) . . . 5_655 ?
C28_3 N29_3 C30_3 C31_3 -1.5(13) . . . . ?
Pd2 N29_3 C30_3 C31_3 174.9(8) 5_655 . . . ?
N29_3 C30_3 C31_3 C32_3 4.5(16) . . . . ?
C30_3 C31_3 C32_3 C27_3 -4.9(16) . . . . ?
C28_3 C27_3 C32_3 C31_3 2.3(14) . . . . ?
B14_3 C27_3 C32_3 C31_3 176.1(11) . . . . ?
C6_4 C1_4 C2_4 N3_4 -2.4(15) . . . . ?
B7_4 C1_4 C2_4 N3_4 175.4(13) . . . . ?
C1_4 C2_4 N3_4 C4_4 3.3(16) . . . . ?
C1_4 C2_4 N3_4 Pd4 177.6(9) . . . . ?
C2_4 N3_4 C4_4 C5_4 -2.4(15) . . . . ?
Pd4 N3_4 C4_4 C5_4 -177.1(8) . . . . ?
N3_4 C4_4 C5_4 C6_4 1.0(15) . . . . ?
C4_4 C5_4 C6_4 C1_4 -0.1(16) . . . . ?
C2_4 C1_4 C6_4 C5_4 0.7(15) . . . . ?
B7_4 C1_4 C6_4 C5_4 -177.0(13) . . . . ?
C2_4 C1_4 B7_4 O15_4 152.1(12) . . . . ?
C6_4 C1_4 B7_4 O15_4 -30.4(17) . . . . ?
C2_4 C1_4 B7_4 O8_4 -88.1(14) . . . . ?
C6_4 C1_4 B7_4 O8_4 89.4(15) . . . . ?
C2_4 C1_4 B7_4 O21_4 31.9(18) . . . . ?
C6_4 C1_4 B7_4 O21_4 -150.6(13) . . . . ?
O15_4 B7_4 O8_4 N9_4 -57.1(15) . . . . ?
O21_4 B7_4 O8_4 N9_4 63.6(16) . . . . ?
C1_4 B7_4 O8_4 N9_4 -177.6(11) . . . . ?
B7_4 O8_4 N9_4 C10_4 172.0(14) . . . . ?
B7_4 O8_4 N9_4 Fe4 -9.8(18) . . . . ?
O8_4 N9_4 C10_4 C11_4 177.4(13) . . . . ?
Fe4 N9_4 C10_4 C11_4 -0.8(15) . . . . ?
O8_4 N9_4 C10_4 C10A_4 0(2) . . . . ?
Fe4 N9_4 C10_4 C10A_4 -177.7(11) . . . . ?
N9_4 C10_4 C11_4 N12_4 6.4(15) . . . . ?
C10A_4 C10_4 C11_4 N12_4 -176.8(13) . . . . ?
N9_4 C10_4 C11_4 C11A_4 -178.0(13) . . . . ?
C10A_4 C10_4 C11_4 C11A_4 -1(2) . . . . ?
C11A_4 C11_4 N12_4 O13_4 2.2(19) . . . . ?
C10_4 C11_4 N12_4 O13_4 177.2(12) . . . . ?
C11A_4 C11_4 N12_4 Fe4 174.2(12) . . . . ?
C10_4 C11_4 N12_4 Fe4 -10.7(15) . . . . ?
N22_4 Fe4 N12_4 C11_4 -59.2(15) . . . . ?
N25_4 Fe4 N12_4 C11_4 -125.4(12) . . . . ?
N16_4 Fe4 N12_4 C11_4 81.0(13) . . . . ?
N9_4 Fe4 N12_4 C11_4 8.5(11) . . . . ?
N19_4 Fe4 N12_4 C11_4 151.5(12) . . . . ?
N22_4 Fe4 N12_4 O13_4 111.9(11) . . . . ?
N25_4 Fe4 N12_4 O13_4 45.7(12) . . . . ?
N16_4 Fe4 N12_4 O13_4 -108.0(12) . . . . ?
N19_4 Fe4 N12_4 O13_4 -37.4(12) . . . . ?
C11_4 N12_4 O13_4 B14_4 161.2(13) . . . . ?
Fe4 N12_4 O13_4 B14_4 -11.1(18) . . . . ?
N12_4 O13_4 B14_4 O20_4 66.2(16) . . . . ?
N12_4 O13_4 B14_4 O26_4 -50.1(17) . . . . ?
N12_4 O13_4 B14_4 C27_4 -172.4(12) . . . . ?
O8_4 B7_4 O15_4 N16_4 67.2(13) . . . . ?
O21_4 B7_4 O15_4 N16_4 -54.7(15) . . . . ?
C1_4 B7_4 O15_4 N16_4 -174.9(11) . . . . ?
B7_4 O15_4 N16_4 C17_4 166.9(13) . . . . ?
B7_4 O15_4 N16_4 Fe4 -10.7(16) . . . . ?
O15_4 N16_4 C17_4 C17A_4 -2.9(17) . . . . ?
Fe4 N16_4 C17_4 C17A_4 174.8(11) . . . . ?
O15_4 N16_4 C17_4 C18_4 176.5(11) . . . . ?
Fe4 N16_4 C17_4 C18_4 -5.8(14) . . . . ?
N16_4 C17_4 C18_4 N19_4 6.8(15) . . . . ?
C17A_4 C17_4 C18_4 N19_4 -173.8(14) . . . . ?
N16_4 C17_4 C18_4 C18A_4 -173.7(13) . . . . ?
C17A_4 C17_4 C18_4 C18A_4 6(2) . . . . ?
C17_4 C18_4 N19_4 O20_4 175.8(12) . . . . ?
C18A_4 C18_4 N19_4 O20_4 -4(2) . . . . ?
C17_4 C18_4 N19_4 Fe4 -5.1(15) . . . . ?
C18A_4 C18_4 N19_4 Fe4 175.4(11) . . . . ?
C18_4 N19_4 O20_4 B14_4 166.7(14) . . . . ?
Fe4 N19_4 O20_4 B14_4 -12.4(18) . . . . ?
O26_4 B14_4 O20_4 N19_4 70.1(15) . . . . ?
O13_4 B14_4 O20_4 N19_4 -50.5(16) . . . . ?
C27_4 B14_4 O20_4 N19_4 -172.9(11) . . . . ?
O15_4 B7_4 O21_4 N22_4 67.3(18) . . . . ?
O8_4 B7_4 O21_4 N22_4 -53.9(18) . . . . ?
C1_4 B7_4 O21_4 N22_4 -171.2(13) . . . . ?
B7_4 O21_4 N22_4 C23_4 170.7(15) . . . . ?
B7_4 O21_4 N22_4 Fe4 -8(2) . . . . ?
O21_4 N22_4 C23_4 C24_4 177.9(16) . . . . ?
Fe4 N22_4 C23_4 C24_4 -3.4(19) . . . . ?
O21_4 N22_4 C23_4 C23A_4 -2(2) . . . . ?
Fe4 N22_4 C23_4 C23A_4 176.8(15) . . . . ?
N22_4 C23_4 C24_4 N25_4 5.0(19) . . . . ?
C23A_4 C23_4 C24_4 N25_4 -175.2(16) . . . . ?
N22_4 C23_4 C24_4 C24A_4 -175.0(17) . . . . ?
C23A_4 C23_4 C24_4 C24A_4 5(2) . . . . ?
C23_4 C24_4 N25_4 O26_4 177.9(15) . . . . ?
C24A_4 C24_4 N25_4 O26_4 -2(2) . . . . ?
C23_4 C24_4 N25_4 Fe4 -4.9(17) . . . . ?
C24A_4 C24_4 N25_4 Fe4 175.2(14) . . . . ?
C24_4 N25_4 O26_4 B14_4 167.8(14) . . . . ?
Fe4 N25_4 O26_4 B14_4 -9.4(19) . . . . ?
O20_4 B14_4 O26_4 N25_4 -58.2(15) . . . . ?
O13_4 B14_4 O26_4 N25_4 59.4(17) . . . . ?
C27_4 B14_4 O26_4 N25_4 -176.5(12) . . . . ?
O20_4 B14_4 C27_4 C28_4 -41.4(16) . . . . ?
O26_4 B14_4 C27_4 C28_4 73.9(16) . . . . ?
O13_4 B14_4 C27_4 C28_4 -161.5(12) . . . . ?
O20_4 B14_4 C27_4 C32_4 139.9(13) . . . . ?
O26_4 B14_4 C27_4 C32_4 -104.8(14) . . . . ?
O13_4 B14_4 C27_4 C32_4 19.8(18) . . . . ?
C32_4 C27_4 C28_4 N29_4 -0.7(15) . . . . ?
B14_4 C27_4 C28_4 N29_4 -179.5(12) . . . . ?
C27_4 C28_4 N29_4 C30_4 -0.4(15) . . . . ?
C27_4 C28_4 N29_4 Pd4 179.5(8) . . . 91_466 ?
C28_4 N29_4 C30_4 C31_4 0.9(16) . . . . ?
Pd4 N29_4 C30_4 C31_4 -178.9(9) 91_466 . . . ?
N29_4 C30_4 C31_4 C32_4 -0.4(17) . . . . ?
C30_4 C31_4 C32_4 C27_4 -0.7(17) . . . . ?
C28_4 C27_4 C32_4 C31_4 1.2(15) . . . . ?
B14_4 C27_4 C32_4 C31_4 179.9(13) . . . . ?
C4_21b O1_21b C2_21b C3_21b 172(2) . . . . ?
C2_21b O1_21b C4_21b C5_21b -180(3) . . . . ?

_refine_diff_density_max         3.178
_refine_diff_density_min         -0.583
_refine_diff_density_rms         0.118


_database_code_depnum_ccdc_archive 'CCDC 1024737'
#######################################################################
#
#                 Cambridge Crystallographic Data Centre
#                                CCDC 
# 
#######################################################################
# 
#  This CIF contains data from an original supplementary publication
#  deposited with the CCDC, and may include chemical, crystal,
#  experimental, refinement, atomic coordinates,
#  anisotropic displacement parameters and molecular geometry data,
#  as required by the journal to which it was submitted.
#
#  This CIF is provided on the understanding that it is used for bona
#  fide research purposes only. It may contain copyright material
#  of the CCDC or of third parties, and may not be copied or further
#  disseminated in any form, whether machine-readable or not,
#  except for the purpose of generating routine backup copies
#  on your local computer system.
# 
#  For further information on the CCDC, data deposition and
#  data retrieval see:
#                         www.ccdc.cam.ac.uk
#
#  Bona fide researchers may freely download Mercury and enCIFer
#  from this site to visualise CIF-encoded structures and 
#  to carry out CIF format checking respectively.
#
data_cage5

_audit_creation_method           SHELXL-2014/6
_chemical_name_systematic        ?
_chemical_name_common            ?
_chemical_melting_point          ?
_chemical_formula_moiety         
'C264 H312 B24 Fe12 N96 O72 Pd6, 14(C7 H8), 10(N O3), 12(C2 H3 N), 4(O)'
_chemical_formula_sum            'C193 H230 B12 Fe6 N59 O53 Pd3'
_chemical_formula_weight         5008.37

loop_
_atom_type_symbol
_atom_type_description
_atom_type_scat_dispersion_real
_atom_type_scat_dispersion_imag
_atom_type_scat_source
C C 0.0033 0.0016 'International Tables Vol C Tables 4.2.6.8 and 6.1.1.4'
H H 0.0000 0.0000 'International Tables Vol C Tables 4.2.6.8 and 6.1.1.4'
Fe Fe 0.3463 0.8444 'International Tables Vol C Tables 4.2.6.8 and 6.1.1.4'
Pd Pd -0.9988 1.0072 'International Tables Vol C Tables 4.2.6.8 and 6.1.1.4'
B B 0.0013 0.0007 'International Tables Vol C Tables 4.2.6.8 and 6.1.1.4'
O O 0.0106 0.0060 'International Tables Vol C Tables 4.2.6.8 and 6.1.1.4'
N N 0.0061 0.0033 'International Tables Vol C Tables 4.2.6.8 and 6.1.1.4'

_space_group_crystal_system      triclinic
_space_group_IT_number           2
_space_group_name_H-M_alt        'P -1'
_space_group_name_Hall           '-P 1'

_shelx_space_group_comment       
;
The symmetry employed for this shelxl refinement is uniquely defined
by the following loop, which should always be used as a source of
symmetry information in preference to the above space-group names.
They are only intended as comments.
;

loop_
_space_group_symop_operation_xyz
'x, y, z'
'-x, -y, -z'

_cell_length_a                   24.070(5)
_cell_length_b                   25.090(5)
_cell_length_c                   26.260(5)
_cell_angle_alpha                111.25(3)
_cell_angle_beta                 101.84(3)
_cell_angle_gamma                110.60(3)
_cell_volume                     12790(6)
_cell_formula_units_Z            2
_cell_measurement_temperature    100(2)
_cell_measurement_reflns_used    877170
_cell_measurement_theta_min      0.905
_cell_measurement_theta_max      28.755

_exptl_crystal_description       prismatic
_exptl_crystal_colour            'dark red'
_exptl_crystal_density_meas      ?
_exptl_crystal_density_method    ?
_exptl_crystal_density_diffrn    1.300
_exptl_crystal_F_000             5158
_exptl_transmission_factor_min   ?
_exptl_transmission_factor_max   ?
_exptl_crystal_size_max          0.200
_exptl_crystal_size_mid          0.100
_exptl_crystal_size_min          0.050
_exptl_absorpt_coefficient_mu    0.615
_shelx_estimated_absorpt_T_min   0.887
_shelx_estimated_absorpt_T_max   0.970
_exptl_absorpt_correction_type   none
_exptl_absorpt_correction_T_min  ?
_exptl_absorpt_correction_T_max  ?
_exptl_absorpt_process_details   ?
_exptl_absorpt_special_details   ?
_diffrn_ambient_temperature      100(2)
_diffrn_radiation_wavelength     0.715
_diffrn_radiation_type           synchrotron
_diffrn_source                   
'Swiss Norwegian beamline @ ESRF, Grenoble, France'
_diffrn_measurement_device_type  
'Pilatus 2M, Dectris-CrysAlisPro-abstract goniometer imported dectris images'
_diffrn_measurement_method       '\p scans'
_diffrn_detector_area_resol_mean ?
_diffrn_reflns_number            877170
_diffrn_reflns_av_unetI/netI     0.0198
_diffrn_reflns_av_R_equivalents  0.0680
_diffrn_reflns_limit_h_min       -32
_diffrn_reflns_limit_h_max       32
_diffrn_reflns_limit_k_min       -30
_diffrn_reflns_limit_k_max       33
_diffrn_reflns_limit_l_min       -35
_diffrn_reflns_limit_l_max       35
_diffrn_reflns_theta_min         0.905
_diffrn_reflns_theta_max         28.755
_diffrn_reflns_theta_full        25.077
_diffrn_measured_fraction_theta_max 0.930
_diffrn_measured_fraction_theta_full 0.983
_diffrn_reflns_Laue_measured_fraction_max 0.930
_diffrn_reflns_Laue_measured_fraction_full 0.983
_diffrn_reflns_point_group_measured_fraction_max 0.930
_diffrn_reflns_point_group_measured_fraction_full 0.983
_reflns_number_total             60736
_reflns_number_gt                57514
_reflns_threshold_expression     'I > 2\s(I)'
_reflns_Friedel_coverage         0.000
_reflns_Friedel_fraction_max     .
_reflns_Friedel_fraction_full    .

_reflns_special_details          
;
 Reflections were merged by SHELXL according to the crystal
 class for the calculation of statistics and refinement.
 
 Structure factors included contributions from the .fab file.
 
 _reflns_Friedel_fraction is defined as the number of unique
 Friedel pairs measured divided by the number that would be
 possible theoretically, ignoring centric projections and
 systematic absences.
;

_computing_data_collection       'Pylatus software (Dyadkin 2013)'
_computing_cell_refinement       
'XDS (Kabsch 2013) and autoPROC (Vonrhein 2013)'
_computing_data_reduction        
'XDS (Kabsch 2013) and autoPROC (Vonrhein 2013)'
_computing_structure_solution    'SHELXT (Sheldrick, 2014)'
_computing_structure_refinement  'SHELXL-2014/6 (Sheldrick, 2014)'
_computing_refinement_gui        'shelXle (Huebschle, 2014)'
_computing_molecular_graphics    'shelXle (Huebschle, 2014)'
_computing_publication_material  'enCIFer 1.3, CCDC, 2008'
_refine_special_details          SQUEEZE
_refine_ls_structure_factor_coef Fsqd
_refine_ls_matrix_type           full
_refine_ls_weighting_scheme      calc
_refine_ls_weighting_details     
'w=1/[\s^2^(Fo^2^)+(0.0928P)^2^+26.2909P] where P=(Fo^2^+2Fc^2^)/3'
_atom_sites_solution_primary     ?
_atom_sites_solution_secondary   ?
_atom_sites_solution_hydrogens   geom
_refine_ls_hydrogen_treatment    constr
_refine_ls_extinction_method     none
_refine_ls_extinction_coef       .
_refine_ls_number_reflns         60736
_refine_ls_number_parameters     3304
_refine_ls_number_restraints     9072
_refine_ls_R_factor_all          0.0593
_refine_ls_R_factor_gt           0.0557
_refine_ls_wR_factor_ref         0.1690
_refine_ls_wR_factor_gt          0.1600
_refine_ls_goodness_of_fit_ref   1.021
_refine_ls_restrained_S_all      0.984
_refine_ls_shift/su_max          0.006
_refine_ls_shift/su_mean         0.000

loop_
_atom_site_label
_atom_site_type_symbol
_atom_site_fract_x
_atom_site_fract_y
_atom_site_fract_z
_atom_site_U_iso_or_equiv
_atom_site_adp_type
_atom_site_occupancy
_atom_site_site_symmetry_order
_atom_site_calc_flag
_atom_site_refinement_flags_posn
_atom_site_refinement_flags_adp
_atom_site_refinement_flags_occupancy
_atom_site_disorder_assembly
_atom_site_disorder_group
Pd1 Pd 1.15304(2) 0.98633(2) 0.92887(2) 0.02340(5) Uani 1 1 d . . . . .
Pd2 Pd 0.49518(2) 0.70523(2) 0.42842(2) 0.02649(5) Uani 1 1 d . . . . .
Pd3 Pd 1.00731(2) 0.54560(2) 0.26070(2) 0.02426(5) Uani 1 1 d . . . . .
Fe1_1 Fe 1.30491(2) 0.90157(2) 0.40888(2) 0.02916(9) Uani 1 1 d . . . . .
C1_1 C 1.41670(14) 1.10273(13) 0.42872(12) 0.0345(6) Uani 1 1 d D U . . .
C2_1 C 1.43924(13) 1.15806(13) 0.48213(12) 0.0310(6) Uani 1 1 d D U . . .
H2_1 H 1.4276 1.1533 0.5133 0.037 Uiso 1 1 calc R U . . .
N3_1 N 1.47644(12) 1.21761(12) 0.49189(11) 0.0305(5) Uani 1 1 d D U . . .
C4_1 C 1.49349(15) 1.22499(16) 0.44832(14) 0.0355(6) Uani 1 1 d D U . . .
H4_1 H 1.5212 1.2671 0.4557 0.043 Uiso 1 1 calc R U . . .
C5_1 C 1.47209(17) 1.17339(16) 0.39319(15) 0.0414(7) Uani 1 1 d D U . . .
H5_1 H 1.4838 1.1798 0.3627 0.050 Uiso 1 1 calc R U . . .
C6_1 C 1.43296(17) 1.11177(16) 0.38346(15) 0.0400(7) Uani 1 1 d D U . . .
H6_1 H 1.4172 1.0756 0.3457 0.048 Uiso 1 1 calc R U . . .
B7_1 B 1.37663(17) 1.03318(17) 0.42217(16) 0.0347(7) Uani 1 1 d D U . . .
O8_1 O 1.40416(11) 1.03426(11) 0.47942(10) 0.0362(5) Uani 1 1 d D U . . .
N9_1 N 1.37904(12) 0.97389(13) 0.47491(12) 0.0329(5) Uani 1 1 d D U . . .
C10_1 C 1.41352(14) 0.96427(15) 0.51248(13) 0.0322(6) Uani 1 1 d D U . . .
C11_1 C 1.38491(14) 0.89656(15) 0.49854(13) 0.0325(6) Uani 1 1 d D U . . .
N12_1 N 1.33567(12) 0.86090(12) 0.44819(11) 0.0303(5) Uani 1 1 d D U . . .
O13_1 O 1.30195(10) 0.79641(11) 0.43233(10) 0.0332(4) Uani 1 1 d D U . . .
B14_1 B 1.23277(16) 0.76928(17) 0.39505(16) 0.0325(6) Uani 1 1 d D U . . .
O15_1 O 1.38464(10) 0.98605(11) 0.37355(10) 0.0344(4) Uani 1 1 d D U . . .
N16_1 N 1.34506(12) 0.92331(12) 0.35890(11) 0.0309(5) Uani 1 1 d D U . . .
C17_1 C 1.32627(14) 0.87971(15) 0.30429(13) 0.0316(6) Uani 1 1 d D U . . .
C18_1 C 1.28009(14) 0.81718(15) 0.29292(13) 0.0317(6) Uani 1 1 d D U . . .
N19_1 N 1.26364(11) 0.82145(12) 0.33812(11) 0.0302(5) Uani 1 1 d D U . . .
O20_1 O 1.22535(10) 0.76396(10) 0.33513(10) 0.0329(4) Uani 1 1 d D U . . .
O21_1 O 1.30819(11) 1.01781(11) 0.40838(11) 0.0369(5) Uani 1 1 d D U . . .
N22_1 N 1.27380(13) 0.96209(13) 0.41077(13) 0.0353(5) Uani 1 1 d D U . . .
C23_1 C 1.22526(16) 0.95871(16) 0.42612(17) 0.0416(7) Uani 1 1 d D U . . .
C24_1 C 1.19624(16) 0.90031(17) 0.43163(18) 0.0432(7) Uani 1 1 d D U . . .
N25_1 N 1.23033(13) 0.86992(13) 0.42644(13) 0.0351(5) Uani 1 1 d D U . . .
O26_1 O 1.20550(11) 0.81080(10) 0.42497(11) 0.0349(5) Uani 1 1 d D U . . .
C27_1 C 1.19413(12) 0.69756(14) 0.38369(12) 0.0318(6) Uani 1 1 d D U . . .
C28_1 C 1.13185(12) 0.65940(13) 0.34094(12) 0.0267(5) Uani 1 1 d D U . . .
H28_1 H 1.1130 0.6792 0.3235 0.032 Uiso 1 1 calc R U . . .
N29_1 N 1.09736(11) 0.59652(12) 0.32323(10) 0.0277(5) Uani 1 1 d D U . . .
C30_1 C 1.12310(14) 0.56790(14) 0.34782(13) 0.0290(5) Uani 1 1 d D U . . .
H30_1 H 1.0992 0.5229 0.3344 0.035 Uiso 1 1 calc R U . . .
C31_1 C 1.18377(14) 0.60247(15) 0.39233(14) 0.0333(6) Uani 1 1 d D U . . .
H31_1 H 1.2007 0.5818 0.4102 0.040 Uiso 1 1 calc R U . . .
C32_1 C 1.21930(14) 0.66753(15) 0.41025(14) 0.0327(6) Uani 1 1 d D U . . .
H32_1 H 1.2609 0.6918 0.4407 0.039 Uiso 1 1 calc R U . . .
C10A_1 C 1.47506(15) 1.01634(17) 0.56276(14) 0.0391(7) Uani 1 1 d D U . . .
H10A_1 H 1.5016 0.9972 0.5737 0.059 Uiso 1 1 calc R U . . .
H10B_1 H 1.4659 1.0385 0.5967 0.059 Uiso 1 1 calc R U . . .
H10C_1 H 1.4981 1.0475 0.5509 0.059 Uiso 1 1 calc R U . . .
C11A_1 C 1.40773(16) 0.87096(17) 0.53706(15) 0.0385(7) Uani 1 1 d D U . . .
H11A_1 H 1.3866 0.8731 0.5654 0.058 Uiso 1 1 calc R U . . .
H11B_1 H 1.4543 0.8970 0.5585 0.058 Uiso 1 1 calc R U . . .
H11C_1 H 1.3972 0.8259 0.5126 0.058 Uiso 1 1 calc R U . . .
C17A_1 C 1.35070(16) 0.89540(17) 0.26100(15) 0.0381(7) Uani 1 1 d D U . . .
H17A_1 H 1.3276 0.8573 0.2218 0.057 Uiso 1 1 calc R U . . .
H17B_1 H 1.3967 0.9081 0.2735 0.057 Uiso 1 1 calc R U . . .
H17C_1 H 1.3439 0.9311 0.2593 0.057 Uiso 1 1 calc R U . . .
C18A_1 C 1.25508(17) 0.75464(16) 0.23819(14) 0.0387(7) Uani 1 1 d D U . . .
H18A_1 H 1.2084 0.7360 0.2191 0.058 Uiso 1 1 calc R U . . .
H18B_1 H 1.2652 0.7245 0.2486 0.058 Uiso 1 1 calc R U . . .
H18C_1 H 1.2752 0.7624 0.2110 0.058 Uiso 1 1 calc R U . . .
C23A_1 C 1.2026(2) 1.0087(2) 0.4376(3) 0.0603(11) Uani 1 1 d D U . . .
H23A_1 H 1.1740 1.0006 0.4001 0.090 Uiso 1 1 calc R U . . .
H23B_1 H 1.2396 1.0518 0.4563 0.090 Uiso 1 1 calc R U . . .
H23C_1 H 1.1793 1.0066 0.4639 0.090 Uiso 1 1 calc R U . . .
C24A_1 C 1.1348(2) 0.8782(2) 0.4415(3) 0.0617(12) Uani 1 1 d D U . . .
H24A_1 H 1.1059 0.8900 0.4214 0.092 Uiso 1 1 calc R U . . .
H24B_1 H 1.1440 0.8990 0.4839 0.092 Uiso 1 1 calc R U . . .
H24C_1 H 1.1145 0.8311 0.4256 0.092 Uiso 1 1 calc R U . . .
C1_2 C 0.94110(16) 0.89658(16) 0.03142(13) 0.0359(6) Uani 1 1 d D U . . .
C17_2 C 0.9370(2) 0.8142(2) 0.16817(17) 0.0502(9) Uani 1 1 d D U . . .
Fe2_2 Fe 0.99488(2) 0.76663(2) 0.09381(2) 0.02944(9) Uani 1 1 d . . . . .
C2_2 C 0.91138(14) 0.93178(14) 0.05597(12) 0.0289(5) Uani 1 1 d D U . . .
H2_2 H 0.9050 0.9325 0.0907 0.035 Uiso 1 1 calc R U . . .
N3_2 N 0.89125(12) 0.96480(12) 0.03315(10) 0.0276(5) Uani 1 1 d D U . . .
C4_2 C 0.8997(2) 0.9643(2) -0.01575(15) 0.0439(8) Uani 1 1 d D U . . .
H4_2 H 0.8852 0.9874 -0.0320 0.053 Uiso 1 1 calc R U . . .
C5_2 C 0.9292(3) 0.9310(2) -0.04316(18) 0.0607(11) Uani 1 1 d D U . . .
H5_2 H 0.9351 0.9311 -0.0778 0.073 Uiso 1 1 calc R U . . .
C6_2 C 0.9500(2) 0.8975(2) -0.01911(17) 0.0550(10) Uani 1 1 d D U . . .
H6_2 H 0.9707 0.8747 -0.0373 0.066 Uiso 1 1 calc R U . . .
B7_2 B 0.9608(2) 0.85332(19) 0.05572(16) 0.0359(7) Uani 1 1 d D U . . .
O8_2 O 0.91175(12) 0.78470(12) 0.01236(10) 0.0392(5) Uani 1 1 d D U . . .
N9_2 N 0.93064(14) 0.74194(14) 0.02173(12) 0.0346(5) Uani 1 1 d D U . . .
C10_2 C 0.91239(15) 0.68768(15) -0.02453(13) 0.0329(6) Uani 1 1 d D U . . .
C11_2 C 0.93859(15) 0.64897(15) -0.00936(13) 0.0323(6) Uani 1 1 d D U . . .
N12_2 N 0.98044(13) 0.68162(13) 0.04478(11) 0.0323(5) Uani 1 1 d D U . . .
O13_2 O 1.00484(11) 0.64826(11) 0.06605(10) 0.0345(5) Uani 1 1 d D U . . .
B14_2 B 1.02875(18) 0.67959(18) 0.13167(16) 0.0333(6) Uani 1 1 d D U . . .
O15_2 O 0.95800(14) 0.86873(13) 0.11511(11) 0.0437(6) Uani 1 1 d D U . . .
N16_2 N 0.96351(16) 0.82357(15) 0.13149(12) 0.0402(6) Uani 1 1 d D U . . .
C18_2 C 0.9410(2) 0.7614(2) 0.17770(18) 0.0524(9) Uani 1 1 d D U . . .
N19_2 N 0.96466(16) 0.73326(16) 0.14340(13) 0.0413(6) Uani 1 1 d D U . . .
O20_2 O 0.97727(13) 0.68702(13) 0.15215(11) 0.0413(5) Uani 1 1 d D U . . .
O21_2 O 1.02532(12) 0.86501(12) 0.05656(11) 0.0389(5) Uani 1 1 d D U . . .
N22_2 N 1.04855(13) 0.83366(14) 0.08189(12) 0.0351(5) Uani 1 1 d D U . . .
C23_2 C 1.11051(16) 0.85897(16) 0.10649(15) 0.0376(7) Uani 1 1 d D U . . .
C24_2 C 1.12746(16) 0.82366(17) 0.13518(16) 0.0416(7) Uani 1 1 d D U . . .
N25_2 N 1.07762(14) 0.78213(13) 0.13628(12) 0.0358(6) Uani 1 1 d D U . . .
O26_2 O 1.08751(12) 0.74241(12) 0.15801(10) 0.0384(5) Uani 1 1 d D U . . .
C27_2 C 1.04905(14) 0.63397(14) 0.15185(12) 0.0308(6) Uani 1 1 d D U . . .
C28_2 C 1.02512(15) 0.61134(15) 0.18787(12) 0.0307(6) Uani 1 1 d D U . . .
H28_2 H 0.9953 0.6235 0.2009 0.037 Uiso 1 1 calc R U . . .
N29_2 N 1.04194(11) 0.57307(12) 0.20533(10) 0.0264(4) Uani 1 1 d D U . . .
C30_2 C 1.08413(14) 0.55561(14) 0.18768(13) 0.0289(5) Uani 1 1 d D U . . .
H30_2 H 1.0959 0.5285 0.1999 0.035 Uiso 1 1 calc R U . . .
C31_2 C 1.11104(15) 0.57601(15) 0.15205(13) 0.0316(6) Uani 1 1 d D U . . .
H31_2 H 1.1411 0.5635 0.1402 0.038 Uiso 1 1 calc R U . . .
C32_2 C 1.09299(15) 0.61507(15) 0.13419(13) 0.0329(6) Uani 1 1 d D U . . .
H32_2 H 1.1108 0.6292 0.1095 0.040 Uiso 1 1 calc R U . . .
C10A_2 C 0.86985(17) 0.66713(17) -0.08503(14) 0.0399(7) Uani 1 1 d D U . . .
H10A_2 H 0.8830 0.6424 -0.1141 0.060 Uiso 1 1 calc R U . . .
H10B_2 H 0.8732 0.7054 -0.0889 0.060 Uiso 1 1 calc R U . . .
H10C_2 H 0.8253 0.6400 -0.0920 0.060 Uiso 1 1 calc R U . . .
C11A_2 C 0.91928(18) 0.58068(17) -0.05100(15) 0.0424(7) Uani 1 1 d D U . . .
H11A_2 H 0.8759 0.5525 -0.0561 0.064 Uiso 1 1 calc R U . . .
H11B_2 H 0.9495 0.5675 -0.0350 0.064 Uiso 1 1 calc R U . . .
H11C_2 H 0.9197 0.5771 -0.0893 0.064 Uiso 1 1 calc R U . . .
C17A_2 C 0.9046(3) 0.8511(3) 0.1962(2) 0.0705(14) Uani 1 1 d D U . . .
H17A_2 H 0.8915 0.8701 0.1724 0.106 Uiso 1 1 calc R U . . .
H17B_2 H 0.9345 0.8856 0.2362 0.106 Uiso 1 1 calc R U . . .
H17C_2 H 0.8667 0.8217 0.1985 0.106 Uiso 1 1 calc R U . . .
C18A_2 C 0.9201(3) 0.7430(3) 0.2215(2) 0.0702(14) Uani 1 1 d D U . . .
H18A_2 H 0.8731 0.7192 0.2059 0.105 Uiso 1 1 calc R U . . .
H18B_2 H 0.9353 0.7822 0.2588 0.105 Uiso 1 1 calc R U . . .
H18C_2 H 0.9380 0.7156 0.2284 0.105 Uiso 1 1 calc R U . . .
C23A_2 C 1.15814(19) 0.91582(19) 0.1062(2) 0.0502(9) Uani 1 1 d D U . . .
H23A_2 H 1.1792 0.9015 0.0798 0.075 Uiso 1 1 calc R U . . .
H23B_2 H 1.1904 0.9463 0.1463 0.075 Uiso 1 1 calc R U . . .
H23C_2 H 1.1362 0.9371 0.0922 0.075 Uiso 1 1 calc R U . . .
C24A_2 C 1.19403(19) 0.8332(2) 0.1590(2) 0.0596(11) Uani 1 1 d D U . . .
H24A_2 H 1.1950 0.7923 0.1392 0.089 Uiso 1 1 calc R U . . .
H24B_2 H 1.2076 0.8477 0.2016 0.089 Uiso 1 1 calc R U . . .
H24C_2 H 1.2233 0.8659 0.1520 0.089 Uiso 1 1 calc R U . . .
C1_3 C 0.50026(14) 0.56734(14) 0.27809(12) 0.0337(6) Uani 1 1 d D U . . .
C2_3 C 0.51477(14) 0.61778(14) 0.33234(12) 0.0316(6) Uani 1 1 d D U . . .
H2_3 H 0.5585 0.6449 0.3585 0.038 Uiso 1 1 calc R U . . .
Fe3_3 Fe 0.65436(2) 0.52043(2) 0.22674(2) 0.03297(10) Uani 1 1 d . . . . .
N3_3 N 0.46943(11) 0.62990(12) 0.34943(11) 0.0288(5) Uani 1 1 d D U . . .
C4_3 C 0.40728(14) 0.59191(15) 0.31329(13) 0.0320(6) Uani 1 1 d D U . . .
H4_3 H 0.3754 0.5999 0.3258 0.038 Uiso 1 1 calc R U . . .
C5_3 C 0.38894(15) 0.54153(17) 0.25838(15) 0.0395(7) Uani 1 1 d D U . . .
H5_3 H 0.3449 0.5154 0.2330 0.047 Uiso 1 1 calc R U . . .
C6_3 C 0.43552(15) 0.52955(17) 0.24078(15) 0.0397(7) Uani 1 1 d D U . . .
H6_3 H 0.4233 0.4952 0.2028 0.048 Uiso 1 1 calc R U . . .
B7_3 B 0.55449(17) 0.55177(19) 0.26050(16) 0.0362(7) Uani 1 1 d D U . . .
O8_3 O 0.53656(12) 0.52899(14) 0.19627(11) 0.0435(6) Uani 1 1 d D U . . .
N9_3 N 0.58525(14) 0.52306(15) 0.17898(12) 0.0393(6) Uani 1 1 d D U . . .
C10_3 C 0.58834(17) 0.52938(19) 0.13245(15) 0.0434(7) Uani 1 1 d D U . . .
C11_3 C 0.64477(19) 0.5277(2) 0.12245(16) 0.0469(8) Uani 1 1 d D U . . .
N12_3 N 0.68142(15) 0.52608(16) 0.16527(14) 0.0430(6) Uani 1 1 d D U . . .
O13_3 O 0.73378(13) 0.51836(14) 0.15839(12) 0.0476(6) Uani 1 1 d D U . . .
B14_3 B 0.75447(18) 0.4893(2) 0.19360(18) 0.0425(8) Uani 1 1 d D U . . .
O15_3 O 0.61707(11) 0.61067(12) 0.29583(11) 0.0382(5) Uani 1 1 d D U . . .
N16_3 N 0.66710(12) 0.59883(13) 0.28786(12) 0.0337(5) Uani 1 1 d D U . . .
C17_3 C 0.72349(16) 0.63981(17) 0.32902(15) 0.0407(7) Uani 1 1 d D U . . .
C18_3 C 0.77072(16) 0.61758(18) 0.31934(16) 0.0470(8) Uani 1 1 d D U . . .
N19_3 N 0.74306(14) 0.55923(15) 0.27485(13) 0.0419(6) Uani 1 1 d D U . . .
O20_3 O 0.78320(12) 0.53501(14) 0.25797(11) 0.0469(6) Uani 1 1 d D U . . .
O21_3 O 0.55538(12) 0.49957(13) 0.27478(12) 0.0428(5) Uani 1 1 d D U . . .
N22_3 N 0.59488(14) 0.47686(14) 0.25427(14) 0.0394(6) Uani 1 1 d D U . . .
C23_3 C 0.58415(17) 0.41974(17) 0.24613(17) 0.0443(7) Uani 1 1 d D U . . .
C24_3 C 0.62476(18) 0.39887(18) 0.21909(18) 0.0465(8) Uani 1 1 d D U . . .
N25_3 N 0.65662(14) 0.44012(15) 0.20364(14) 0.0429(6) Uani 1 1 d D U . . .
O26_3 O 0.69982(12) 0.42796(13) 0.18069(12) 0.0467(6) Uani 1 1 d D U . . .
C27_3 C 0.80689(13) 0.47095(16) 0.17497(14) 0.0412(7) Uani 1 1 d D U . . .
C28_3 C 0.87163(12) 0.50903(14) 0.21075(13) 0.0308(6) Uani 1 1 d D U . . .
H28_3 H 0.8843 0.5477 0.2455 0.037 Uiso 1 1 calc R U . . .
N29_3 N 0.91724(12) 0.49375(13) 0.19856(11) 0.0303(5) Uani 1 1 d D U . . .
C30_3 C 0.90031(16) 0.43968(16) 0.14950(14) 0.0373(7) Uani 1 1 d D U . . .
H30_3 H 0.9327 0.4293 0.1406 0.045 Uiso 1 1 calc R U . . .
C31_3 C 0.83684(17) 0.39858(19) 0.11159(16) 0.0486(9) Uani 1 1 d D U . . .
H31_3 H 0.8255 0.3603 0.0771 0.058 Uiso 1 1 calc R U . . .
C32_3 C 0.79004(17) 0.4142(2) 0.12477(16) 0.0498(9) Uani 1 1 d D U . . .
H32_3 H 0.7462 0.3861 0.0995 0.060 Uiso 1 1 calc R U . . .
C10A_3 C 0.5396(2) 0.5378(3) 0.09493(19) 0.0596(11) Uani 1 1 d D U . . .
H10A_3 H 0.5615 0.5739 0.0878 0.089 Uiso 1 1 calc R U . . .
H10B_3 H 0.5116 0.5470 0.1153 0.089 Uiso 1 1 calc R U . . .
H10C_3 H 0.5137 0.4981 0.0571 0.089 Uiso 1 1 calc R U . . .
C11A_3 C 0.6590(3) 0.5289(3) 0.0700(2) 0.0647(12) Uani 1 1 d D U . . .
H11A_3 H 0.6920 0.5151 0.0663 0.097 Uiso 1 1 calc R U . . .
H11B_3 H 0.6745 0.5729 0.0751 0.097 Uiso 1 1 calc R U . . .
H11C_3 H 0.6198 0.4995 0.0342 0.097 Uiso 1 1 calc R U . . .
C17A_3 C 0.73773(19) 0.70082(19) 0.38058(17) 0.0492(9) Uani 1 1 d D U . . .
H17A_3 H 0.7335 0.7312 0.3669 0.074 Uiso 1 1 calc R U . . .
H17B_3 H 0.7816 0.7202 0.4089 0.074 Uiso 1 1 calc R U . . .
H17C_3 H 0.7074 0.6911 0.3998 0.074 Uiso 1 1 calc R U . . .
C18A_3 C 0.84124(19) 0.6562(2) 0.3537(2) 0.0681(14) Uani 1 1 d D U . . .
H18A_3 H 0.8609 0.6817 0.3356 0.102 Uiso 1 1 calc R U . . .
H18B_3 H 0.8596 0.6270 0.3537 0.102 Uiso 1 1 calc R U . . .
H18C_3 H 0.8496 0.6853 0.3945 0.102 Uiso 1 1 calc R U . . .
C23A_3 C 0.5338(2) 0.3778(2) 0.2595(3) 0.0626(12) Uani 1 1 d D U . . .
H23A_3 H 0.4968 0.3448 0.2227 0.094 Uiso 1 1 calc R U . . .
H23B_3 H 0.5202 0.4044 0.2864 0.094 Uiso 1 1 calc R U . . .
H23C_3 H 0.5515 0.3567 0.2781 0.094 Uiso 1 1 calc R U . . .
C24A_3 C 0.6299(2) 0.3391(2) 0.2109(2) 0.0598(11) Uani 1 1 d D U . . .
H24A_3 H 0.6003 0.3038 0.1712 0.090 Uiso 1 1 calc R U . . .
H24B_3 H 0.6189 0.3272 0.2405 0.090 Uiso 1 1 calc R U . . .
H24C_3 H 0.6740 0.3470 0.2156 0.090 Uiso 1 1 calc R U . . .
C1_4 C 1.18983(13) 0.85292(13) 0.80340(12) 0.0300(6) Uani 1 1 d D U . . .
C2_4 C 1.16593(13) 0.89249(13) 0.83236(11) 0.0272(5) Uani 1 1 d D U . . .
H2_4 H 1.1273 0.8894 0.8102 0.033 Uiso 1 1 calc R U . . .
N3_4 N 1.19492(11) 0.93502(12) 0.89039(10) 0.0273(5) Uani 1 1 d D U . . .
Fe4_4 Fe 1.07973(2) 0.69885(2) 0.60890(2) 0.02534(8) Uani 1 1 d . . . . .
C4_4 C 1.24930(15) 0.94055(16) 0.92268(13) 0.0361(7) Uani 1 1 d D U . . .
H4_4 H 1.2694 0.9706 0.9637 0.043 Uiso 1 1 calc R U . . .
C5_4 C 1.27681(17) 0.90346(19) 0.89764(15) 0.0474(9) Uani 1 1 d D U . . .
H5_4 H 1.3155 0.9078 0.9210 0.057 Uiso 1 1 calc R U . . .
C6_4 C 1.24685(16) 0.85972(17) 0.83771(14) 0.0420(8) Uani 1 1 d D U . . .
H6_4 H 1.2654 0.8341 0.8199 0.050 Uiso 1 1 calc R U . . .
B7_4 B 1.15078(16) 0.80028(16) 0.73536(13) 0.0298(6) Uani 1 1 d D U . . .
O8_4 O 1.08335(10) 0.76065(10) 0.72773(9) 0.0326(4) Uani 1 1 d D U . . .
N9_4 N 1.04999(12) 0.70726(12) 0.67218(10) 0.0292(5) Uani 1 1 d D U . . .
C10_4 C 1.00182(13) 0.65819(14) 0.66673(12) 0.0282(5) Uani 1 1 d D U . . .
C11_4 C 0.97481(13) 0.60339(14) 0.60797(12) 0.0277(5) Uani 1 1 d D U . . .
N12_4 N 1.00966(12) 0.61454(12) 0.57748(10) 0.0273(5) Uani 1 1 d D U . . .
O13_4 O 0.98636(10) 0.56793(10) 0.51971(9) 0.0305(4) Uani 1 1 d D U . . .
B14_4 B 1.00863(16) 0.59701(16) 0.48252(13) 0.0304(6) Uani 1 1 d D U . . .
O15_4 O 1.15038(11) 0.83332(10) 0.69857(9) 0.0336(4) Uani 1 1 d D U . . .
N16_4 N 1.10988(13) 0.78973(13) 0.64028(11) 0.0321(5) Uani 1 1 d D U . . .
C17_4 C 1.08153(16) 0.81107(15) 0.61064(14) 0.0362(6) Uani 1 1 d D U . . .
C18_4 C 1.03758(17) 0.75955(16) 0.55126(14) 0.0380(7) Uani 1 1 d D U . . .
N19_4 N 1.03000(13) 0.70353(12) 0.54556(11) 0.0315(5) Uani 1 1 d D U . . .
O20_4 O 0.99297(11) 0.65117(11) 0.49009(9) 0.0339(4) Uani 1 1 d D U . . .
O21_4 O 1.18341(11) 0.75957(11) 0.72134(9) 0.0327(4) Uani 1 1 d D U . . .
N22_4 N 1.15877(12) 0.71740(12) 0.66213(10) 0.0292(5) Uani 1 1 d D U . . .
C23_4 C 1.19667(14) 0.69729(15) 0.64199(13) 0.0320(6) Uani 1 1 d D U . . .
C24_4 C 1.16752(14) 0.65794(14) 0.57812(13) 0.0307(6) Uani 1 1 d D U . . .
N25_4 N 1.11412(12) 0.65854(12) 0.55670(10) 0.0291(5) Uani 1 1 d D U . . .
O26_4 O 1.07874(10) 0.61903(11) 0.49688(9) 0.0325(4) Uani 1 1 d D U . . .
C27_4 C 0.97466(13) 0.54338(13) 0.41471(11) 0.0287(5) Uani 1 1 d D U . . .
C28_4 C 0.99236(13) 0.56033(14) 0.37336(11) 0.0274(5) Uani 1 1 d D U . . .
H28_4 H 1.0196 0.6046 0.3861 0.033 Uiso 1 1 calc R U . . .
N29_4 N 0.97305(11) 0.51745(11) 0.31636(10) 0.0257(4) Uani 1 1 d D U . . .
C30_4 C 0.93289(14) 0.45520(14) 0.29757(12) 0.0289(5) Uani 1 1 d D U . . .
H30_4 H 0.9190 0.4247 0.2573 0.035 Uiso 1 1 calc R U . . .
C31_4 C 0.91107(15) 0.43409(15) 0.33496(13) 0.0332(6) Uani 1 1 d D U . . .
H31_4 H 0.8817 0.3900 0.3205 0.040 Uiso 1 1 calc R U . . .
C32_4 C 0.93281(14) 0.47851(14) 0.39409(13) 0.0319(6) Uani 1 1 d D U . . .
H32_4 H 0.9191 0.4646 0.4206 0.038 Uiso 1 1 calc R U . . .
C10A_4 C 0.97698(16) 0.65723(17) 0.71437(14) 0.0362(7) Uani 1 1 d D U . . .
H10A_4 H 0.9302 0.6392 0.6982 0.054 Uiso 1 1 calc R U . . .
H10B_4 H 0.9961 0.7014 0.7467 0.054 Uiso 1 1 calc R U . . .
H10C_4 H 0.9884 0.6304 0.7293 0.054 Uiso 1 1 calc R U . . .
C11A_4 C 0.91548(14) 0.54144(15) 0.58436(14) 0.0332(6) Uani 1 1 d D U . . .
H11A_4 H 0.8886 0.5296 0.5446 0.050 Uiso 1 1 calc R U . . .
H11B_4 H 0.8916 0.5466 0.6103 0.050 Uiso 1 1 calc R U . . .
H11C_4 H 0.9271 0.5073 0.5826 0.050 Uiso 1 1 calc R U . . .
C17A_4 C 1.0908(2) 0.87852(17) 0.63439(18) 0.0493(9) Uani 1 1 d D U . . .
H17A_4 H 1.1202 0.9023 0.6204 0.074 Uiso 1 1 calc R U . . .
H17B_4 H 1.1089 0.8999 0.6777 0.074 Uiso 1 1 calc R U . . .
H17C_4 H 1.0493 0.8777 0.6207 0.074 Uiso 1 1 calc R U . . .
C18A_4 C 1.0059(2) 0.7692(2) 0.50262(18) 0.0576(11) Uani 1 1 d D U . . .
H18A_4 H 1.0153 0.7495 0.4680 0.086 Uiso 1 1 calc R U . . .
H18B_4 H 1.0223 0.8156 0.5157 0.086 Uiso 1 1 calc R U . . .
H18C_4 H 0.9594 0.7488 0.4922 0.086 Uiso 1 1 calc R U . . .
C23A_4 C 1.26179(16) 0.7141(2) 0.68029(16) 0.0453(8) Uani 1 1 d D U . . .
H23A_4 H 1.2825 0.6956 0.6556 0.068 Uiso 1 1 calc R U . . .
H23B_4 H 1.2578 0.6964 0.7078 0.068 Uiso 1 1 calc R U . . .
H23C_4 H 1.2879 0.7612 0.7026 0.068 Uiso 1 1 calc R U . . .
C24A_4 C 1.19552(16) 0.62153(17) 0.54284(15) 0.0405(7) Uani 1 1 d D U . . .
H24A_4 H 1.1708 0.6030 0.5006 0.061 Uiso 1 1 calc R U . . .
H24B_4 H 1.1939 0.5867 0.5521 0.061 Uiso 1 1 calc R U . . .
H24C_4 H 1.2402 0.6510 0.5526 0.061 Uiso 1 1 calc R U . . .
C1_5 C 0.97234(12) 0.81442(12) 0.84012(11) 0.0266(5) Uani 1 1 d D U . . .
C2_5 C 1.02233(12) 0.87644(12) 0.86232(11) 0.0258(5) Uani 1 1 d D U . . .
H2_5 H 1.0163 0.9026 0.8454 0.031 Uiso 1 1 calc R U . . .
N3_5 N 1.07860(10) 0.90108(11) 0.90653(10) 0.0240(4) Uani 1 1 d D U . . .
C4_5 C 1.08750(14) 0.86510(15) 0.93193(13) 0.0310(6) Uani 1 1 d D U . . .
H4_5 H 1.1269 0.8827 0.9636 0.037 Uiso 1 1 calc R U . . .
Fe5_5 Fe 0.78088(2) 0.73361(2) 0.69016(2) 0.02594(8) Uani 1 1 d . . . . .
C5_5 C 1.04075(14) 0.80351(16) 0.91288(14) 0.0342(6) Uani 1 1 d D U . . .
H5_5 H 1.0476 0.7789 0.9315 0.041 Uiso 1 1 calc R U . . .
C6_5 C 0.98352(14) 0.77769(15) 0.86624(13) 0.0332(6) Uani 1 1 d D U . . .
H6_5 H 0.9516 0.7346 0.8519 0.040 Uiso 1 1 calc R U . . .
B7_5 B 0.90621(15) 0.78748(16) 0.78747(14) 0.0283(6) Uani 1 1 d D U . . .
O8_5 O 0.89178(10) 0.84201(11) 0.79321(10) 0.0350(5) Uani 1 1 d D U . . .
N9_5 N 0.83072(12) 0.81979(13) 0.75458(12) 0.0335(5) Uani 1 1 d D U . . .
C10_5 C 0.80371(15) 0.85665(15) 0.76798(14) 0.0362(6) Uani 1 1 d D U . . .
C11_5 C 0.73752(15) 0.82487(16) 0.72708(14) 0.0375(7) Uani 1 1 d D U . . .
N12_5 N 0.71929(12) 0.76485(13) 0.69072(12) 0.0344(5) Uani 1 1 d D U . . .
O13_5 O 0.65876(10) 0.73061(12) 0.64670(10) 0.0379(5) Uani 1 1 d D U . . .
B14_5 B 0.65506(15) 0.67908(17) 0.59307(15) 0.0323(6) Uani 1 1 d D U . . .
O15_5 O 0.85642(10) 0.73817(11) 0.79415(9) 0.0345(5) Uani 1 1 d D U . . .
N16_5 N 0.79920(12) 0.70466(13) 0.74626(11) 0.0320(5) Uani 1 1 d D U . . .
C17_5 C 0.76109(15) 0.64722(15) 0.73557(13) 0.0338(6) Uani 1 1 d D U . . .
C18_5 C 0.70477(15) 0.61598(15) 0.68229(14) 0.0365(7) Uani 1 1 d D U . . .
N19_5 N 0.71044(12) 0.64895(13) 0.65363(12) 0.0336(5) Uani 1 1 d D U . . .
O20_5 O 0.65834(11) 0.62572(11) 0.60353(10) 0.0367(5) Uani 1 1 d D U . . .
O21_5 O 0.91310(10) 0.75894(12) 0.73013(9) 0.0341(5) Uani 1 1 d D U . . .
N22_5 N 0.86005(12) 0.74114(13) 0.68314(11) 0.0317(5) Uani 1 1 d D U . . .
C23_5 C 0.86945(15) 0.74201(17) 0.63617(14) 0.0350(6) Uani 1 1 d D U . . .
C24_5 C 0.81126(15) 0.72771(17) 0.59209(14) 0.0370(6) Uani 1 1 d D U . . .
N25_5 N 0.76609(12) 0.72501(14) 0.61278(11) 0.0333(5) Uani 1 1 d D U . . .
O26_5 O 0.70675(10) 0.70641(12) 0.57338(10) 0.0366(5) Uani 1 1 d D U . . .
C27_5 C 0.58593(13) 0.64898(14) 0.54315(13) 0.0323(6) Uani 1 1 d D U . . .
C28_5 C 0.57342(13) 0.67794(14) 0.50910(12) 0.0302(6) Uani 1 1 d D U . . .
H28_5 H 0.6080 0.7151 0.5139 0.036 Uiso 1 1 calc R U . . .
N29_5 N 0.51479(11) 0.65593(12) 0.46968(11) 0.0291(5) Uani 1 1 d D U . . .
C30_5 C 0.46539(13) 0.60275(15) 0.46099(14) 0.0330(6) Uani 1 1 d D U . . .
H30_5 H 0.4242 0.5870 0.4326 0.040 Uiso 1 1 calc R U . . .
C31_5 C 0.47325(15) 0.57036(16) 0.49260(16) 0.0398(7) Uani 1 1 d D U . . .
H31_5 H 0.4380 0.5327 0.4861 0.048 Uiso 1 1 calc R U . . .
C32_5 C 0.53354(15) 0.59405(16) 0.53392(16) 0.0402(7) Uani 1 1 d D U . . .
H32_5 H 0.5394 0.5727 0.5564 0.048 Uiso 1 1 calc R U . . .
C10A_5 C 0.8357(2) 0.92378(18) 0.81839(17) 0.0511(9) Uani 1 1 d D U . . .
H10A_5 H 0.8271 0.9525 0.8045 0.077 Uiso 1 1 calc R U . . .
H10B_5 H 0.8822 0.9392 0.8343 0.077 Uiso 1 1 calc R U . . .
H10C_5 H 0.8190 0.9237 0.8494 0.077 Uiso 1 1 calc R U . . .
C11A_5 C 0.69674(19) 0.8579(2) 0.72862(18) 0.0511(9) Uani 1 1 d D U . . .
H11A_5 H 0.7169 0.8957 0.7231 0.077 Uiso 1 1 calc R U . . .
H11B_5 H 0.6922 0.8718 0.7669 0.077 Uiso 1 1 calc R U . . .
H11C_5 H 0.6543 0.8279 0.6969 0.077 Uiso 1 1 calc R U . . .
C17A_5 C 0.77341(17) 0.61667(17) 0.77305(15) 0.0394(7) Uani 1 1 d D U . . .
H17A_5 H 0.7484 0.5695 0.7494 0.059 Uiso 1 1 calc R U . . .
H17B_5 H 0.7607 0.6315 0.8066 0.059 Uiso 1 1 calc R U . . .
H17C_5 H 0.8192 0.6289 0.7878 0.059 Uiso 1 1 calc R U . . .
C18A_5 C 0.64709(17) 0.55346(18) 0.66320(18) 0.0505(10) Uani 1 1 d D U . . .
H18A_5 H 0.6090 0.5514 0.6386 0.076 Uiso 1 1 calc R U . . .
H18B_5 H 0.6408 0.5509 0.6981 0.076 Uiso 1 1 calc R U . . .
H18C_5 H 0.6537 0.5172 0.6404 0.076 Uiso 1 1 calc R U . . .
C23A_5 C 0.93248(17) 0.7572(2) 0.62896(17) 0.0501(9) Uani 1 1 d D U . . .
H23A_5 H 0.9290 0.7187 0.5974 0.075 Uiso 1 1 calc R U . . .
H23B_5 H 0.9658 0.7705 0.6661 0.075 Uiso 1 1 calc R U . . .
H23C_5 H 0.9439 0.7924 0.6186 0.075 Uiso 1 1 calc R U . . .
C24A_5 C 0.80350(19) 0.7171(2) 0.53079(16) 0.0504(9) Uani 1 1 d D U . . .
H24A_5 H 0.7893 0.6714 0.5048 0.076 Uiso 1 1 calc R U . . .
H24B_5 H 0.8447 0.7438 0.5309 0.076 Uiso 1 1 calc R U . . .
H24C_5 H 0.7714 0.7293 0.5165 0.076 Uiso 1 1 calc R U . . .
C1_6 C 0.48805(14) 0.80153(15) 0.32352(14) 0.0335(6) Uani 1 1 d D U . . .
C2_6 C 0.50179(14) 0.76850(15) 0.35274(14) 0.0330(6) Uani 1 1 d D U . . .
H2_6 H 0.5349 0.7570 0.3489 0.040 Uiso 1 1 calc R U . . .
N3_6 N 0.47073(11) 0.75199(12) 0.38611(11) 0.0286(5) Uani 1 1 d D U . . .
C4_6 C 0.42372(14) 0.76775(15) 0.39191(13) 0.0303(6) Uani 1 1 d D U . . .
H4_6 H 0.4016 0.7560 0.4153 0.036 Uiso 1 1 calc R U . . .
C5_6 C 0.40689(15) 0.80052(17) 0.36464(14) 0.0360(6) Uani 1 1 d D U . . .
H5_6 H 0.3735 0.8114 0.3692 0.043 Uiso 1 1 calc R U . . .
Fe6_6 Fe 0.58880(2) 0.84000(2) 0.20062(2) 0.03593(10) Uani 1 1 d . . . . .
C6_6 C 0.43932(15) 0.81755(16) 0.33041(14) 0.0345(6) Uani 1 1 d D U . . .
H6_6 H 0.4281 0.8403 0.3116 0.041 Uiso 1 1 calc R U . . .
B7_6 B 0.52393(18) 0.81665(19) 0.28156(17) 0.0371(7) Uani 1 1 d D U . . .
B14_6 B 0.6537(2) 0.8623(2) 0.11955(18) 0.0467(8) Uani 1 1 d D U . . .
C27_6 C 0.68623(17) 0.87035(16) 0.07358(15) 0.0471(8) Uani 1 1 d D U . . .
C28_6 C 0.74289(14) 0.92369(14) 0.08806(13) 0.0337(6) Uani 1 1 d D U . . .
H28_6 H 0.7642 0.9574 0.1278 0.040 Uiso 1 1 calc R U . . .
N29_6 N 0.76933(12) 0.93022(12) 0.04868(11) 0.0300(5) Uani 1 1 d D U . . .
C30_6 C 0.74037(17) 0.88346(16) -0.00741(14) 0.0412(8) Uani 1 1 d D U . . .
H30_6 H 0.7588 0.8885 -0.0351 0.049 Uiso 1 1 calc R U . . .
C31_6 C 0.6837(2) 0.82746(19) -0.02641(17) 0.0610(12) Uani 1 1 d D U . . .
H31_6 H 0.6638 0.7942 -0.0663 0.073 Uiso 1 1 calc R U . . .
C32_6 C 0.6576(2) 0.8220(2) 0.01467(18) 0.0669(13) Uani 1 1 d D U . . .
H32_6 H 0.6191 0.7842 0.0026 0.080 Uiso 1 1 calc R U . . .
O8_6a O 0.57385(19) 0.7950(2) 0.28639(18) 0.0375(7) Uani 0.652(3) 1 d D U P A 1
N9_6a N 0.6003(3) 0.7967(3) 0.2447(2) 0.0399(10) Uani 0.652(3) 1 d D U P A 1
C10_6a C 0.6227(4) 0.7556(4) 0.2279(3) 0.0475(14) Uani 0.652(3) 1 d D U P A 1
C11_6a C 0.6406(4) 0.7550(4) 0.1778(3) 0.0481(14) Uani 0.652(3) 1 d D U P A 1
N12_6a N 0.6254(3) 0.7919(3) 0.1602(3) 0.0432(11) Uani 0.652(3) 1 d D U P A 1
O13_6a O 0.6473(2) 0.8018(2) 0.1183(2) 0.0452(9) Uani 0.652(3) 1 d D U P A 1
O15_6a O 0.5532(2) 0.88747(19) 0.30157(19) 0.0394(8) Uani 0.652(3) 1 d D U P A
1
N16_6a N 0.5911(3) 0.9036(3) 0.2709(3) 0.0416(12) Uani 0.652(3) 1 d D U P A 1
C17_6a C 0.6418(5) 0.9611(4) 0.2997(4) 0.0560(19) Uani 0.652(3) 1 d D U P A 1
C18_6a C 0.6800(4) 0.9709(4) 0.2643(4) 0.0465(17) Uani 0.652(3) 1 d D U P A 1
N19_6a N 0.6632(3) 0.9165(4) 0.2191(3) 0.0439(16) Uani 0.652(3) 1 d D U P A 1
O20_6a O 0.6944(2) 0.9185(2) 0.1802(2) 0.0462(10) Uani 0.652(3) 1 d D U P A 1
O21_6a O 0.47421(17) 0.7800(2) 0.22125(17) 0.0369(8) Uani 0.652(3) 1 d D U P A
1
N22_6a N 0.4982(3) 0.7956(3) 0.1826(3) 0.0399(12) Uani 0.652(3) 1 d D U P A 1
C23_6a C 0.4586(4) 0.7947(5) 0.1401(4) 0.0484(15) Uani 0.652(3) 1 d D U P A 1
C24_6a C 0.4913(3) 0.8163(4) 0.1045(3) 0.0439(14) Uani 0.652(3) 1 d D U P A 1
N25_6a N 0.5531(3) 0.8417(3) 0.1300(2) 0.0394(11) Uani 0.652(3) 1 d D U P A 1
O26_6a O 0.5890(2) 0.8596(2) 0.09885(18) 0.0446(9) Uani 0.652(3) 1 d D U P A 1
C10A_6a C 0.6262(6) 0.7134(5) 0.2551(5) 0.058(2) Uani 0.652(3) 1 d D U P A 1
H10A_6a H 0.5835 0.6768 0.2399 0.087 Uiso 0.652(3) 1 calc R U P A 1
H10B_6a H 0.6412 0.7385 0.2981 0.087 Uiso 0.652(3) 1 calc R U P A 1
H10C_6a H 0.6562 0.6973 0.2452 0.087 Uiso 0.652(3) 1 calc R U P A 1
C11A_6a C 0.6757(5) 0.7205(5) 0.1521(5) 0.056(2) Uani 0.652(3) 1 d D U P A 1
H11A_6a H 0.6560 0.6991 0.1088 0.083 Uiso 0.652(3) 1 calc R U P A 1
H11B_6a H 0.6732 0.6880 0.1651 0.083 Uiso 0.652(3) 1 calc R U P A 1
H11C_6a H 0.7207 0.7517 0.1655 0.083 Uiso 0.652(3) 1 calc R U P A 1
C17A_6a C 0.6588(6) 1.0122(6) 0.3612(5) 0.060(3) Uani 0.652(3) 1 d D U P A 1
H17A_6a H 0.6544 1.0489 0.3592 0.090 Uiso 0.652(3) 1 calc R U P A 1
H17B_6a H 0.7032 1.0270 0.3857 0.090 Uiso 0.652(3) 1 calc R U P A 1
H17C_6a H 0.6299 0.9940 0.3785 0.090 Uiso 0.652(3) 1 calc R U P A 1
C18A_6a C 0.7316(6) 1.0356(6) 0.2801(6) 0.062(3) Uani 0.652(3) 1 d D U P A 1
H18A_6a H 0.7472 1.0320 0.2480 0.093 Uiso 0.652(3) 1 calc R U P A 1
H18B_6a H 0.7672 1.0508 0.3165 0.093 Uiso 0.652(3) 1 calc R U P A 1
H18C_6a H 0.7144 1.0665 0.2862 0.093 Uiso 0.652(3) 1 calc R U P A 1
C23A_6a C 0.3895(5) 0.7769(10) 0.1295(7) 0.059(3) Uani 0.652(3) 1 d D U P A 1
H23A_6a H 0.3623 0.7382 0.0912 0.088 Uiso 0.652(3) 1 calc R U P A 1
H23B_6a H 0.3817 0.8127 0.1296 0.088 Uiso 0.652(3) 1 calc R U P A 1
H23C_6a H 0.3793 0.7683 0.1609 0.088 Uiso 0.652(3) 1 calc R U P A 1
C24A_6a C 0.4582(5) 0.8104(5) 0.0464(3) 0.057(2) Uani 0.652(3) 1 d D U P A 1
H24A_6a H 0.4471 0.7682 0.0145 0.086 Uiso 0.652(3) 1 calc R U P A 1
H24B_6a H 0.4868 0.8449 0.0408 0.086 Uiso 0.652(3) 1 calc R U P A 1
H24C_6a H 0.4189 0.8141 0.0460 0.086 Uiso 0.652(3) 1 calc R U P A 1
O8_6b O 0.5378(4) 0.7624(4) 0.2549(4) 0.0473(14) Uani 0.348(3) 1 d D U P A 2
N9_6b N 0.5765(5) 0.7751(6) 0.2239(5) 0.0458(18) Uani 0.348(3) 1 d D U P A 2
C10_6b C 0.6105(6) 0.7446(7) 0.2180(6) 0.047(2) Uani 0.348(3) 1 d D U P A 2
C11_6b C 0.6537(6) 0.7648(7) 0.1889(6) 0.046(2) Uani 0.348(3) 1 d D U P A 2
N12_6b N 0.6491(6) 0.8099(6) 0.1790(5) 0.0462(19) Uani 0.348(3) 1 d D U P A 2
O13_6b O 0.6813(4) 0.8281(4) 0.1458(4) 0.0504(15) Uani 0.348(3) 1 d D U P A 2
O15_6b O 0.5809(4) 0.8786(4) 0.3150(4) 0.0501(17) Uani 0.348(3) 1 d D U P A 2
N16_6b N 0.6109(6) 0.8986(6) 0.2809(6) 0.048(2) Uani 0.348(3) 1 d D U P A 2
C17_6b C 0.6403(8) 0.9602(7) 0.2976(7) 0.054(3) Uani 0.348(3) 1 d D U P A 2
C18_6b C 0.6693(8) 0.9725(8) 0.2563(7) 0.047(3) Uani 0.348(3) 1 d D U P A 2
N19_6b N 0.6466(7) 0.9196(7) 0.2077(6) 0.045(3) Uani 0.348(3) 1 d D U P A 2
O20_6b O 0.6712(5) 0.9253(4) 0.1657(4) 0.0493(18) Uani 0.348(3) 1 d D U P A 2
O21_6b O 0.4789(4) 0.8181(5) 0.2332(4) 0.0467(15) Uani 0.348(3) 1 d D U P A 2
N22_6b N 0.5029(6) 0.8205(6) 0.1900(5) 0.046(2) Uani 0.348(3) 1 d D U P A 2
C23_6b C 0.4611(8) 0.7976(10) 0.1377(6) 0.048(2) Uani 0.348(3) 1 d D U P A 2
C24_6b C 0.4923(6) 0.8010(7) 0.0953(6) 0.048(2) Uani 0.348(3) 1 d D U P A 2
N25_6b N 0.5515(5) 0.8148(6) 0.1183(5) 0.046(2) Uani 0.348(3) 1 d D U P A 2
O26_6b O 0.5859(4) 0.8210(5) 0.0840(4) 0.0539(17) Uani 0.348(3) 1 d D U P A 2
C10A_6b C 0.6085(11) 0.6972(8) 0.2404(9) 0.050(4) Uani 0.348(3) 1 d D U P A 2
H10A_6b H 0.5663 0.6588 0.2184 0.076 Uiso 0.348(3) 1 calc R U P A 2
H10B_6b H 0.6160 0.7172 0.2825 0.076 Uiso 0.348(3) 1 calc R U P A 2
H10C_6b H 0.6419 0.6846 0.2348 0.076 Uiso 0.348(3) 1 calc R U P A 2
C11A_6b C 0.6944(8) 0.7343(10) 0.1700(9) 0.053(3) Uani 0.348(3) 1 d D U P A 2
H11A_6b H 0.6687 0.6871 0.1499 0.079 Uiso 0.348(3) 1 calc R U P A 2
H11B_6b H 0.7310 0.7478 0.2048 0.079 Uiso 0.348(3) 1 calc R U P A 2
H11C_6b H 0.7101 0.7480 0.1430 0.079 Uiso 0.348(3) 1 calc R U P A 2
C17A_6b C 0.6425(12) 1.0133(10) 0.3500(9) 0.066(5) Uani 0.348(3) 1 d D U P A 2
H17A_6b H 0.6360 1.0446 0.3389 0.099 Uiso 0.348(3) 1 calc R U P A 2
H17B_6b H 0.6843 1.0351 0.3823 0.099 Uiso 0.348(3) 1 calc R U P A 2
H17C_6b H 0.6085 0.9948 0.3629 0.099 Uiso 0.348(3) 1 calc R U P A 2
C18A_6b C 0.7177(12) 1.0371(10) 0.2681(12) 0.060(5) Uani 0.348(3) 1 d D U P A 2
H18A_6b H 0.7556 1.0342 0.2618 0.090 Uiso 0.348(3) 1 calc R U P A 2
H18B_6b H 0.7304 1.0691 0.3090 0.090 Uiso 0.348(3) 1 calc R U P A 2
H18C_6b H 0.6989 1.0502 0.2411 0.090 Uiso 0.348(3) 1 calc R U P A 2
C23A_6b C 0.3898(8) 0.7685(19) 0.1203(13) 0.061(5) Uani 0.348(3) 1 d D U P A 2
H23A_6b H 0.3693 0.7574 0.0790 0.091 Uiso 0.348(3) 1 calc R U P A 2
H23B_6b H 0.3792 0.7997 0.1458 0.091 Uiso 0.348(3) 1 calc R U P A 2
H23C_6b H 0.3743 0.7293 0.1247 0.091 Uiso 0.348(3) 1 calc R U P A 2
C24A_6b C 0.4619(12) 0.7920(11) 0.0350(7) 0.063(5) Uani 0.348(3) 1 d D U P A 2
H24A_6b H 0.4726 0.7634 0.0066 0.095 Uiso 0.348(3) 1 calc R U P A 2
H24B_6b H 0.4780 0.8341 0.0357 0.095 Uiso 0.348(3) 1 calc R U P A 2
H24C_6b H 0.4152 0.7727 0.0233 0.095 Uiso 0.348(3) 1 calc R U P A 2
O1_10 O 0.7913(6) 0.9995(7) 0.3961(5) 0.253(6) Uani 1 1 d . U . . .
O2_10 O 0.82362(15) 0.54351(15) 0.67255(14) 0.0567(7) Uani 1 1 d . U . . .
C1_20 C 0.5053(5) 0.2176(5) 0.2629(4) 0.174(4) Uani 1 1 d D U . . .
C2_20 C 0.4624(5) 0.2409(5) 0.2780(5) 0.162(3) Uani 1 1 d D U . . .
H2_20 H 0.4202 0.2238 0.2507 0.195 Uiso 1 1 calc R U . . .
C3_20 C 0.4852(5) 0.2891(4) 0.3336(5) 0.141(3) Uani 1 1 d D U . . .
H3_20 H 0.4577 0.3065 0.3445 0.169 Uiso 1 1 calc R U . . .
C4_20 C 0.5437(5) 0.3143(4) 0.3749(4) 0.125(2) Uani 1 1 d D U . . .
H4_20 H 0.5567 0.3488 0.4130 0.150 Uiso 1 1 calc R U . . .
C5_20 C 0.5851(4) 0.2893(4) 0.3612(4) 0.145(3) Uani 1 1 d D U . . .
H5_20 H 0.6256 0.3038 0.3901 0.175 Uiso 1 1 calc R U . . .
C6_20 C 0.5643(4) 0.2423(4) 0.3033(4) 0.149(3) Uani 1 1 d D U . . .
H6_20 H 0.5929 0.2268 0.2917 0.179 Uiso 1 1 calc R U . . .
C7_20 C 0.4796(8) 0.1657(8) 0.1989(5) 0.309(9) Uani 1 1 d D U . . .
H7A_20 H 0.4670 0.1823 0.1724 0.463 Uiso 1 1 calc R U . . .
H7B_20 H 0.4422 0.1273 0.1917 0.463 Uiso 1 1 calc R U . . .
H7C_20 H 0.5130 0.1541 0.1915 0.463 Uiso 1 1 calc R U . . .
C1_21c C 0.2692(6) 0.2505(6) 0.1450(6) 0.115(4) Uani 0.546(10) 1 d D U P B 3
C2_21c C 0.3329(6) 0.2976(6) 0.1782(5) 0.114(4) Uani 0.546(10) 1 d D U P B 3
H2_21c H 0.3572 0.2981 0.2120 0.136 Uiso 0.546(10) 1 calc R U P B 3
C3_21c C 0.3605(6) 0.3436(6) 0.1619(6) 0.114(4) Uani 0.546(10) 1 d D U P B 3
H3_21c H 0.4043 0.3749 0.1841 0.137 Uiso 0.546(10) 1 calc R U P B 3
C4_21c C 0.3257(7) 0.3452(7) 0.1138(6) 0.120(4) Uani 0.546(10) 1 d D U P B 3
H4_21c H 0.3455 0.3772 0.1030 0.145 Uiso 0.546(10) 1 calc R U P B 3
C5_21c C 0.2631(7) 0.3004(7) 0.0823(6) 0.123(4) Uani 0.546(10) 1 d D U P B 3
H5_21c H 0.2389 0.3007 0.0490 0.147 Uiso 0.546(10) 1 calc R U P B 3
C6_21c C 0.2344(6) 0.2542(6) 0.0987(5) 0.108(4) Uani 0.546(10) 1 d D U P B 3
H6_21c H 0.1899 0.2246 0.0777 0.130 Uiso 0.546(10) 1 calc R U P B 3
C7_21c C 0.2448(11) 0.1944(9) 0.1569(10) 0.204(9) Uani 0.546(10) 1 d D U P B 3
H7A_21c H 0.2055 0.1590 0.1234 0.306 Uiso 0.546(10) 1 calc R U P B 3
H7B_21c H 0.2356 0.2076 0.1928 0.306 Uiso 0.546(10) 1 calc R U P B 3
H7C_21c H 0.2774 0.1799 0.1622 0.306 Uiso 0.546(10) 1 calc R U P B 3
C1_22d C 0.2631(5) 0.2567(5) 0.1384(5) 0.072(3) Uani 0.454(10) 1 d D U P B 4
C2_22d C 0.3060(5) 0.2708(5) 0.1912(5) 0.077(3) Uani 0.454(10) 1 d D U P B 4
H2_22d H 0.2944 0.2419 0.2071 0.092 Uiso 0.454(10) 1 calc R U P B 4
C3_22d C 0.3653(5) 0.3255(6) 0.2217(6) 0.084(3) Uani 0.454(10) 1 d D U P B 4
H3_22d H 0.3933 0.3347 0.2585 0.101 Uiso 0.454(10) 1 calc R U P B 4
C4_22d C 0.3830(6) 0.3666(6) 0.1979(7) 0.091(4) Uani 0.454(10) 1 d D U P B 4
H4_22d H 0.4232 0.4047 0.2185 0.109 Uiso 0.454(10) 1 calc R U P B 4
C5_22d C 0.3424(6) 0.3522(6) 0.1444(7) 0.094(4) Uani 0.454(10) 1 d D U P B 4
H5_22d H 0.3557 0.3796 0.1273 0.113 Uiso 0.454(10) 1 calc R U P B 4
C6_22d C 0.2826(6) 0.2988(5) 0.1149(6) 0.083(3) Uani 0.454(10) 1 d D U P B 4
H6_22d H 0.2546 0.2905 0.0786 0.100 Uiso 0.454(10) 1 calc R U P B 4
C7_22d C 0.1996(5) 0.1980(6) 0.1068(5) 0.090(4) Uani 0.454(10) 1 d D U P B 4
H7A_22d H 0.1782 0.1935 0.0684 0.135 Uiso 0.454(10) 1 calc R U P B 4
H7B_22d H 0.1732 0.2018 0.1304 0.135 Uiso 0.454(10) 1 calc R U P B 4
H7C_22d H 0.2056 0.1598 0.1008 0.135 Uiso 0.454(10) 1 calc R U P B 4
C1_28 C 0.5264(4) 0.3552(3) 0.0296(3) 0.132(3) Uani 1 1 d D U . . .
C2_28 C 0.5890(4) 0.3643(4) 0.0421(3) 0.139(3) Uani 1 1 d D U . . .
H2_28 H 0.6122 0.3695 0.0790 0.167 Uiso 1 1 calc R U . . .
C3_28 C 0.6184(4) 0.3659(4) 0.0020(3) 0.141(3) Uani 1 1 d D U . . .
H3_28 H 0.6609 0.3712 0.0106 0.170 Uiso 1 1 calc R U . . .
C4_28 C 0.5844(4) 0.3598(3) -0.0507(3) 0.133(3) Uani 1 1 d D U . . .
H4_28 H 0.6042 0.3617 -0.0783 0.160 Uiso 1 1 calc R U . . .
C5_28 C 0.5224(4) 0.3510(3) -0.0642(3) 0.128(3) Uani 1 1 d D U . . .
H5_28 H 0.4996 0.3465 -0.1009 0.154 Uiso 1 1 calc R U . . .
C6_28 C 0.4932(4) 0.3486(3) -0.0236(3) 0.135(3) Uani 1 1 d D U . . .
H6_28 H 0.4504 0.3423 -0.0328 0.163 Uiso 1 1 calc R U . . .
C7_28 C 0.4944(5) 0.3525(4) 0.0732(4) 0.158(4) Uani 1 1 d D U . . .
H7A_28 H 0.4520 0.3495 0.0583 0.237 Uiso 1 1 calc R U . . .
H7B_28 H 0.5210 0.3917 0.1114 0.237 Uiso 1 1 calc R U . . .
H7C_28 H 0.4896 0.3145 0.0783 0.237 Uiso 1 1 calc R U . . .
C1_23 C 0.8680(3) 0.3498(3) -0.0116(2) 0.0809(13) Uani 1 1 d D U . . .
C2_23 C 0.9103(3) 0.4153(3) 0.0147(3) 0.0848(14) Uani 1 1 d D U . . .
H2_23 H 0.9530 0.4310 0.0402 0.102 Uiso 1 1 calc R U . . .
C3_23 C 0.8927(3) 0.4584(3) 0.0050(3) 0.0918(16) Uani 1 1 d D U . . .
H3_23 H 0.9225 0.5031 0.0239 0.110 Uiso 1 1 calc R U . . .
C4_23 C 0.8292(3) 0.4347(3) -0.0336(3) 0.0878(15) Uani 1 1 d D U . . .
H4_23 H 0.8162 0.4637 -0.0412 0.105 Uiso 1 1 calc R U . . .
C5_23 C 0.7863(3) 0.3698(3) -0.0604(3) 0.0811(14) Uani 1 1 d D U . . .
H5_23 H 0.7436 0.3542 -0.0860 0.097 Uiso 1 1 calc R U . . .
C6_23 C 0.8047(3) 0.3276(3) -0.0504(3) 0.0826(14) Uani 1 1 d D U . . .
H6_23 H 0.7749 0.2829 -0.0696 0.099 Uiso 1 1 calc R U . . .
C7_23 C 0.8889(3) 0.3046(3) 0.0011(3) 0.0845(16) Uani 1 1 d D U . . .
H7A_23 H 0.8518 0.2685 -0.0026 0.127 Uiso 1 1 calc R U . . .
H7B_23 H 0.9214 0.3279 0.0413 0.127 Uiso 1 1 calc R U . . .
H7C_23 H 0.9071 0.2879 -0.0273 0.127 Uiso 1 1 calc R U . . .
C1_24 C 0.7587(2) 0.5266(2) 0.4832(2) 0.0676(11) Uani 1 1 d D U . . .
C2_24 C 0.8114(3) 0.5586(3) 0.4716(3) 0.0806(13) Uani 1 1 d D U . . .
H2_24 H 0.8476 0.5970 0.5029 0.097 Uiso 1 1 calc R U . . .
C3_24 C 0.8113(3) 0.5347(3) 0.4146(3) 0.0868(15) Uani 1 1 d D U . . .
H3_24 H 0.8471 0.5569 0.4072 0.104 Uiso 1 1 calc R U . . .
C4_24 C 0.7596(3) 0.4793(3) 0.3695(3) 0.0877(15) Uani 1 1 d D U . . .
H4_24 H 0.7590 0.4632 0.3305 0.105 Uiso 1 1 calc R U . . .
C5_24 C 0.7080(3) 0.4467(3) 0.3809(2) 0.0811(14) Uani 1 1 d D U . . .
H5_24 H 0.6724 0.4076 0.3498 0.097 Uiso 1 1 calc R U . . .
C6_24 C 0.7080(2) 0.4707(3) 0.4371(2) 0.0687(11) Uani 1 1 d D U . . .
H6_24 H 0.6720 0.4480 0.4441 0.082 Uiso 1 1 calc R U . . .
C7_24 C 0.7573(4) 0.5524(3) 0.5443(2) 0.0868(17) Uani 1 1 d D U . . .
H7A_24 H 0.7303 0.5741 0.5461 0.130 Uiso 1 1 calc R U . . .
H7B_24 H 0.8010 0.5834 0.5734 0.130 Uiso 1 1 calc R U . . .
H7C_24 H 0.7397 0.5166 0.5529 0.130 Uiso 1 1 calc R U . . .
C1_25e C 1.2710(2) 0.5897(2) 0.2270(2) 0.0486(13) Uani 0.759(8) 1 d D . P C 5
C2_25e C 1.3241(3) 0.6358(3) 0.2265(3) 0.0533(14) Uani 0.759(8) 1 d D . P C 5
H2_25e H 1.3460 0.6786 0.2584 0.064 Uiso 0.759(8) 1 calc R U P C 5
C3_25e C 1.3459(3) 0.6206(3) 0.1807(3) 0.0653(17) Uani 0.759(8) 1 d D . P C 5
H3_25e H 1.3822 0.6526 0.1812 0.078 Uiso 0.759(8) 1 calc R U P C 5
C4_25e C 1.3134(3) 0.5574(3) 0.1338(3) 0.0632(17) Uani 0.759(8) 1 d D . P C 5
H4_25e H 1.3275 0.5462 0.1021 0.076 Uiso 0.759(8) 1 calc R U P C 5
C5_25e C 1.2611(3) 0.5115(3) 0.1337(2) 0.0561(15) Uani 0.759(8) 1 d D . P C 5
H5_25e H 1.2393 0.4687 0.1017 0.067 Uiso 0.759(8) 1 calc R U P C 5
C6_25e C 1.2396(2) 0.5266(3) 0.1798(2) 0.0479(13) Uani 0.759(8) 1 d D . P C 5
H6_25e H 1.2036 0.4941 0.1792 0.057 Uiso 0.759(8) 1 calc R U P C 5
C7_25e C 1.2495(3) 0.6071(3) 0.2783(2) 0.0552(15) Uani 0.759(8) 1 d D . P C 5
H7A_25e H 1.2283 0.6337 0.2761 0.083 Uiso 0.759(8) 1 calc R U P C 5
H7B_25e H 1.2869 0.6315 0.3156 0.083 Uiso 0.759(8) 1 calc R U P C 5
H7C_25e H 1.2193 0.5675 0.2764 0.083 Uiso 0.759(8) 1 calc R U P C 5
C1_26a C 0.5729(4) 1.0320(4) 0.2044(4) 0.088(2) Uani 0.652(3) 1 d D U P A 1
C2_26a C 0.5250(4) 0.9752(4) 0.1935(4) 0.086(2) Uani 0.652(3) 1 d D U P A 1
H2_26a H 0.5103 0.9370 0.1576 0.103 Uiso 0.652(3) 1 calc R U P A 1
C3_26a C 0.4978(4) 0.9731(4) 0.2341(4) 0.090(2) Uani 0.652(3) 1 d D U P A 1
H3_26a H 0.4671 0.9323 0.2271 0.108 Uiso 0.652(3) 1 calc R U P A 1
C4_26a C 0.5130(4) 1.0271(4) 0.2844(4) 0.0722(18) Uani 0.652(3) 1 d D U P A 1
H4_26a H 0.4918 1.0243 0.3109 0.087 Uiso 0.652(3) 1 calc R U P A 1
C5_26a C 0.5589(4) 1.0844(4) 0.2954(4) 0.082(2) Uani 0.652(3) 1 d D U P A 1
H5_26a H 0.5703 1.1230 0.3298 0.099 Uiso 0.652(3) 1 calc R U P A 1
C6_26a C 0.5893(4) 1.0866(4) 0.2559(4) 0.096(3) Uani 0.652(3) 1 d D U P A 1
H6_26a H 0.6225 1.1269 0.2646 0.115 Uiso 0.652(3) 1 calc R U P A 1
C7_26a C 0.6042(7) 1.0321(6) 0.1603(6) 0.124(4) Uani 0.652(3) 1 d D U P A 1
H7A_26a H 0.5902 1.0527 0.1387 0.186 Uiso 0.652(3) 1 calc R U P A 1
H7B_26a H 0.5918 0.9874 0.1325 0.186 Uiso 0.652(3) 1 calc R U P A 1
H7C_26a H 0.6510 1.0561 0.1811 0.186 Uiso 0.652(3) 1 calc R U P A 1
C1_27b C 1.1084(6) 0.8516(5) 0.2908(4) 0.107(4) Uani 0.348(3) 1 d D U P A 2
C2_27b C 1.0684(7) 0.8804(7) 0.2980(6) 0.125(5) Uani 0.348(3) 1 d D U P A 2
H2_27b H 1.0349 0.8631 0.3102 0.150 Uiso 0.348(3) 1 calc R U P A 2
C3_27b C 1.0743(8) 0.9324(8) 0.2884(7) 0.131(5) Uani 0.348(3) 1 d D U P A 2
H3_27b H 1.0446 0.9488 0.2924 0.158 Uiso 0.348(3) 1 calc R U P A 2
C4_27b C 1.1256(9) 0.9609(8) 0.2724(8) 0.137(5) Uani 0.348(3) 1 d D U P A 2
H4_27b H 1.1293 0.9942 0.2621 0.164 Uiso 0.348(3) 1 calc R U P A 2
C5_27b C 1.1699(8) 0.9378(7) 0.2726(6) 0.122(5) Uani 0.348(3) 1 d D U P A 2
H5_27b H 1.2074 0.9592 0.2667 0.147 Uiso 0.348(3) 1 calc R U P A 2
C6_27b C 1.1619(6) 0.8841(6) 0.2811(4) 0.099(4) Uani 0.348(3) 1 d D U P A 2
H6_27b H 1.1934 0.8696 0.2803 0.119 Uiso 0.348(3) 1 calc R U P A 2
C7_27b C 1.0945(4) 0.7902(4) 0.2927(3) 0.0264(15) Uiso 0.348(3) 1 d D U P A 2
H7A_27b H 1.0486 0.7664 0.2839 0.040 Uiso 0.348(3) 1 calc R U P A 2
H7B_27b H 1.1196 0.7995 0.3322 0.040 Uiso 0.348(3) 1 calc R U P A 2
H7C_27b H 1.1062 0.7639 0.2633 0.040 Uiso 0.348(3) 1 calc R U P A 2
N1_30 N 1.27100(18) 1.0371(2) 0.08105(16) 0.0638(10) Uani 1 1 d D U . . .
O2_30 O 1.21631(15) 1.00180(18) 0.04608(14) 0.0632(8) Uani 1 1 d D U . . .
O3_30 O 1.3159(2) 1.0316(4) 0.0694(2) 0.134(2) Uani 1 1 d D U . . .
O4_30g O 1.2828(3) 1.0849(3) 0.1248(2) 0.148(3) Uani 1 1 d D U . D 7
N1_31 N 1.32924(14) 0.61521(17) 0.43306(17) 0.0477(7) Uani 1 1 d D U . . .
O2_31 O 1.30763(15) 0.56351(17) 0.38537(16) 0.0619(8) Uani 1 1 d D U . . .
O3_31 O 1.31213(17) 0.61230(19) 0.47375(15) 0.0657(8) Uani 1 1 d D U . . .
O4_31 O 1.36617(14) 0.66563(17) 0.43763(19) 0.0699(9) Uani 1 1 d D U . . .
N1_32 N 1.04521(15) 0.40438(15) 0.18595(13) 0.0397(6) Uani 1 1 d D U . . .
O2_32 O 1.02001(15) 0.42808(14) 0.21828(14) 0.0514(6) Uani 1 1 d D U . . .
O3_32 O 1.01106(16) 0.35984(16) 0.13460(14) 0.0654(8) Uani 1 1 d D U . . .
O4_32 O 1.10454(15) 0.4276(2) 0.20443(15) 0.0697(9) Uani 1 1 d D U . . .
N1_33 N 0.6722(4) 0.7969(5) 0.4451(4) 0.189(4) Uani 1 1 d D U . . .
O2_33 O 0.6411(5) 0.7850(6) 0.4006(5) 0.248(4) Uani 1 1 d D U . . .
O3_33 O 0.6436(4) 0.7527(5) 0.4476(4) 0.214(4) Uani 1 1 d D U . . .
O4_33 O 0.7294(3) 0.8298(4) 0.4677(4) 0.197(4) Uani 1 1 d D U . . .
N1_34 N 0.9969(2) 0.7045(2) 0.3412(2) 0.0651(10) Uani 1 1 d D U . . .
O2_34 O 0.9745(3) 0.6591(2) 0.2951(2) 0.1123(17) Uani 1 1 d D U . . .
O3_34 O 0.9819(2) 0.74840(18) 0.35536(18) 0.0749(10) Uani 1 1 d D U . . .
O4_34 O 1.0411(2) 0.7107(2) 0.3848(2) 0.0973(13) Uani 1 1 d D U . . .
N1_40 N 0.8988(4) 1.0114(3) 0.1962(3) 0.1033(19) Uani 1 1 d D U . . .
C2_40 C 0.9511(5) 1.0335(5) 0.2256(4) 0.128(3) Uani 1 1 d D U . . .
C3_40 C 1.0224(6) 1.0527(8) 0.2589(7) 0.215(6) Uani 1 1 d D U . . .
H3A_40 H 1.0362 1.0257 0.2326 0.323 Uiso 1 1 calc R U . . .
H3B_40 H 1.0260 1.0462 0.2938 0.323 Uiso 1 1 calc R U . . .
H3C_40 H 1.0498 1.0983 0.2713 0.323 Uiso 1 1 calc R U . . .
N1_41 N 0.7970(3) 0.3137(3) 0.1977(3) 0.0977(16) Uani 1 1 d D U . . .
C2_41 C 0.8287(3) 0.2940(3) 0.1740(3) 0.0799(15) Uani 1 1 d D U . . .
C3_41 C 0.8666(3) 0.2700(3) 0.1463(4) 0.0954(19) Uani 1 1 d D U . . .
H3A_41 H 0.8401 0.2384 0.1046 0.143 Uiso 1 1 calc R U . . .
H3B_41 H 0.8827 0.2491 0.1664 0.143 Uiso 1 1 calc R U . . .
H3C_41 H 0.9030 0.3060 0.1489 0.143 Uiso 1 1 calc R U . . .
N1_42 N 0.4916(4) 0.2139(5) 0.0876(4) 0.187(4) Uani 1 1 d D U . . .
C2_42 C 0.4608(5) 0.1597(6) 0.0560(5) 0.155(4) Uani 1 1 d D U . . .
C3_42 C 0.4220(5) 0.0887(6) 0.0151(5) 0.185(5) Uani 1 1 d D U . . .
H3A_42 H 0.4039 0.0813 -0.0253 0.278 Uiso 1 1 calc R U . . .
H3B_42 H 0.3870 0.0704 0.0272 0.278 Uiso 1 1 calc R U . . .
H3C_42 H 0.4494 0.0679 0.0167 0.278 Uiso 1 1 calc R U . . .
N1_43 N 0.5281(3) 0.4841(3) 0.3961(3) 0.108(2) Uani 1 1 d D U . . .
C2_43 C 0.5765(3) 0.5239(3) 0.4068(2) 0.0693(13) Uani 1 1 d D U . . .
C3_43 C 0.6379(2) 0.5757(3) 0.4197(2) 0.0641(11) Uani 1 1 d D U . . .
H3A_43 H 0.6660 0.5575 0.4079 0.096 Uiso 1 1 calc R U . . .
H3B_43 H 0.6581 0.6060 0.4622 0.096 Uiso 1 1 calc R U . . .
H3C_43 H 0.6311 0.5986 0.3977 0.096 Uiso 1 1 calc R U . . .
C3_44 C 1.1803(5) 0.7849(5) 0.5299(4) 0.129(3) Uani 1 1 d D U . . .
H3A_44 H 1.1747 0.7703 0.4883 0.154 Uiso 1 1 calc R U . . .
H3B_44 H 1.1803 0.8268 0.5463 0.154 Uiso 1 1 calc R U . . .
H3C_44 H 1.1450 0.7532 0.5329 0.154 Uiso 1 1 calc R U . . .
C2_44 C 1.2367(6) 0.7912(4) 0.5606(5) 0.125(3) Uani 1 1 d D U . . .
N1_44 N 1.2842(5) 0.7949(4) 0.5864(5) 0.161(4) Uani 1 1 d D U . . .
N1_47 N 0.8129(4) 0.5990(5) 0.0208(4) 0.151(3) Uani 1 1 d D U . . .
C3_47 C 0.8376(4) 0.5630(4) 0.0987(4) 0.125(3) Uani 1 1 d D U . . .
H3A_47 H 0.8763 0.5983 0.1330 0.187 Uiso 1 1 calc R U . . .
H3B_47 H 0.8446 0.5252 0.0819 0.187 Uiso 1 1 calc R U . . .
H3C_47 H 0.8013 0.5516 0.1110 0.187 Uiso 1 1 calc R U . . .
C2_47 C 0.8244(4) 0.5827(5) 0.0560(4) 0.119(3) Uani 1 1 d D U . . .
C1_25f C 1.3027(9) 0.5969(9) 0.1872(8) 0.086(8) Uiso 0.241(8) 1 d D . P C 6
C2_25f C 1.2552(9) 0.5340(8) 0.1649(7) 0.066(7) Uiso 0.241(8) 1 d D . P C 6
H2_25f H 1.2459 0.5025 0.1264 0.079 Uiso 0.241(8) 1 calc R U P C 6
C3_25f C 1.2211(7) 0.5163(7) 0.1976(7) 0.052(4) Uiso 0.241(8) 1 d D . P C 6
H3_25f H 1.1896 0.4728 0.1824 0.062 Uiso 0.241(8) 1 calc R U P C 6
C4_25f C 1.2336(8) 0.5632(9) 0.2529(7) 0.064(5) Uiso 0.241(8) 1 d D . P C 6
H4_25f H 1.2106 0.5518 0.2758 0.077 Uiso 0.241(8) 1 calc R U P C 6
C5_25f C 1.2793(10) 0.6264(9) 0.2751(8) 0.089(9) Uiso 0.241(8) 1 d D . P C 6
H5_25f H 1.2868 0.6584 0.3127 0.106 Uiso 0.241(8) 1 calc R U P C 6
C6_25f C 1.3141(10) 0.6431(8) 0.2425(9) 0.083(10) Uiso 0.241(8) 1 d D . P C 6
H6_25f H 1.3461 0.6865 0.2582 0.100 Uiso 0.241(8) 1 calc R U P C 6
C7_25f C 1.3438(18) 0.6136(17) 0.1531(15) 0.17(2) Uiso 0.241(8) 1 d D . P C 6
H7A_25f H 1.3299 0.5749 0.1159 0.249 Uiso 0.241(8) 1 calc R U P C 6
H7B_25f H 1.3889 0.6296 0.1768 0.249 Uiso 0.241(8) 1 calc R U P C 6
H7C_25f H 1.3392 0.6472 0.1447 0.249 Uiso 0.241(8) 1 calc R U P C 6

loop_
_atom_site_aniso_label
_atom_site_aniso_U_11
_atom_site_aniso_U_22
_atom_site_aniso_U_33
_atom_site_aniso_U_23
_atom_site_aniso_U_13
_atom_site_aniso_U_12
Pd1 0.02622(10) 0.02287(11) 0.02146(9) 0.01088(8) 0.00865(7) 0.01170(8)
Pd2 0.02357(10) 0.02611(11) 0.03231(11) 0.01696(9) 0.01011(8) 0.01125(8)
Pd3 0.02693(10) 0.02440(11) 0.02480(9) 0.01416(8) 0.01071(8) 0.01233(8)
Fe1_1 0.02535(19) 0.0246(2) 0.0338(2) 0.01413(17) 0.00911(16) 0.00875(16)
C1_1 0.0307(13) 0.0296(14) 0.0392(14) 0.0174(12) 0.0094(11) 0.0110(11)
C2_1 0.0274(13) 0.0256(14) 0.0378(14) 0.0167(11) 0.0108(11) 0.0092(10)
N3_1 0.0272(11) 0.0280(12) 0.0350(12) 0.0167(10) 0.0105(9) 0.0107(9)
C4_1 0.0367(15) 0.0296(15) 0.0385(15) 0.0186(12) 0.0145(12) 0.0111(12)
C5_1 0.0484(18) 0.0351(17) 0.0401(16) 0.0211(13) 0.0187(14) 0.0146(14)
C6_1 0.0427(16) 0.0315(16) 0.0372(15) 0.0157(12) 0.0116(13) 0.0111(13)
B7_1 0.0313(14) 0.0279(15) 0.0387(15) 0.0164(12) 0.0086(12) 0.0094(12)
O8_1 0.0348(11) 0.0236(11) 0.0382(11) 0.0149(9) 0.0080(9) 0.0044(8)
N9_1 0.0317(12) 0.0245(12) 0.0345(12) 0.0133(10) 0.0097(10) 0.0074(10)
C10_1 0.0277(13) 0.0292(14) 0.0325(13) 0.0146(11) 0.0091(10) 0.0074(11)
C11_1 0.0288(13) 0.0337(15) 0.0338(13) 0.0178(11) 0.0107(11) 0.0122(11)
N12_1 0.0276(11) 0.0244(12) 0.0353(12) 0.0152(10) 0.0103(9) 0.0085(9)
O13_1 0.0305(10) 0.0278(11) 0.0391(11) 0.0184(9) 0.0104(8) 0.0103(8)
B14_1 0.0303(14) 0.0308(16) 0.0365(15) 0.0166(12) 0.0121(12) 0.0140(12)
O15_1 0.0305(10) 0.0250(10) 0.0400(11) 0.0159(9) 0.0103(9) 0.0063(8)
N16_1 0.0266(11) 0.0251(12) 0.0374(12) 0.0161(10) 0.0096(9) 0.0085(9)
C17_1 0.0291(13) 0.0317(14) 0.0355(13) 0.0179(11) 0.0099(11) 0.0151(11)
C18_1 0.0307(13) 0.0299(14) 0.0333(13) 0.0161(11) 0.0079(11) 0.0144(11)
N19_1 0.0250(11) 0.0257(12) 0.0362(12) 0.0163(10) 0.0075(9) 0.0088(9)
O20_1 0.0298(10) 0.0231(10) 0.0369(10) 0.0137(8) 0.0076(8) 0.0066(8)
O21_1 0.0313(10) 0.0257(11) 0.0478(12) 0.0178(9) 0.0113(9) 0.0091(8)
N22_1 0.0303(12) 0.0276(13) 0.0455(14) 0.0189(11) 0.0118(11) 0.0109(10)
C23_1 0.0355(15) 0.0265(15) 0.0575(19) 0.0166(14) 0.0189(14) 0.0118(12)
C24_1 0.0380(16) 0.0349(17) 0.061(2) 0.0230(15) 0.0250(15) 0.0176(13)
N25_1 0.0347(13) 0.0286(13) 0.0420(14) 0.0172(11) 0.0170(11) 0.0131(10)
O26_1 0.0323(10) 0.0222(10) 0.0471(12) 0.0160(9) 0.0179(9) 0.0087(8)
C27_1 0.0296(13) 0.0336(15) 0.0346(13) 0.0177(11) 0.0129(11) 0.0154(11)
C28_1 0.0260(12) 0.0186(12) 0.0312(12) 0.0123(10) 0.0097(10) 0.0061(10)
N29_1 0.0272(11) 0.0324(13) 0.0295(11) 0.0185(10) 0.0127(9) 0.0150(9)
C30_1 0.0292(13) 0.0266(14) 0.0338(13) 0.0175(11) 0.0124(11) 0.0120(11)
C31_1 0.0320(14) 0.0356(16) 0.0383(14) 0.0216(12) 0.0132(11) 0.0177(12)
C32_1 0.0274(13) 0.0328(15) 0.0365(14) 0.0174(12) 0.0106(11) 0.0125(11)
C10A_1 0.0327(15) 0.0364(17) 0.0348(15) 0.0169(13) 0.0067(12) 0.0058(13)
C11A_1 0.0352(15) 0.0355(17) 0.0378(15) 0.0200(13) 0.0068(12) 0.0108(13)
C17A_1 0.0392(16) 0.0387(18) 0.0391(16) 0.0232(14) 0.0143(13) 0.0164(14)
C18A_1 0.0453(17) 0.0290(16) 0.0342(15) 0.0133(12) 0.0101(13) 0.0144(13)
C23A_1 0.058(2) 0.043(2) 0.097(3) 0.036(2) 0.044(2) 0.0310(19)
C24A_1 0.052(2) 0.046(2) 0.108(4) 0.042(2) 0.051(2) 0.0277(19)
C1_2 0.0503(17) 0.0393(16) 0.0322(13) 0.0212(12) 0.0171(12) 0.0299(14)
C17_2 0.079(2) 0.063(2) 0.0472(18) 0.0368(17) 0.0391(17) 0.053(2)
Fe2_2 0.0416(2) 0.0311(2) 0.02678(19) 0.01729(17) 0.01503(17) 0.02348(19)
C2_2 0.0374(14) 0.0261(14) 0.0274(12) 0.0142(10) 0.0116(11) 0.0179(11)
N3_2 0.0329(11) 0.0302(13) 0.0264(10) 0.0155(9) 0.0122(9) 0.0187(10)
C4_2 0.070(2) 0.064(2) 0.0405(16) 0.0382(16) 0.0342(15) 0.0537(19)
C5_2 0.106(3) 0.094(3) 0.0535(19) 0.056(2) 0.055(2) 0.084(3)
C6_2 0.091(3) 0.080(3) 0.0494(18) 0.0452(18) 0.0445(19) 0.071(2)
B7_2 0.0524(18) 0.0377(17) 0.0335(15) 0.0216(13) 0.0192(13) 0.0305(14)
O8_2 0.0501(13) 0.0410(13) 0.0386(11) 0.0227(10) 0.0152(10) 0.0305(11)
N9_2 0.0435(14) 0.0361(14) 0.0351(12) 0.0211(11) 0.0150(11) 0.0251(12)
C10_2 0.0368(14) 0.0334(15) 0.0341(13) 0.0200(11) 0.0131(11) 0.0182(12)
C11_2 0.0358(14) 0.0286(14) 0.0352(13) 0.0184(11) 0.0116(11) 0.0156(12)
N12_2 0.0389(13) 0.0325(13) 0.0346(12) 0.0207(10) 0.0140(10) 0.0210(11)
O13_2 0.0445(12) 0.0326(12) 0.0350(10) 0.0206(9) 0.0136(9) 0.0229(10)
B14_2 0.0441(16) 0.0352(16) 0.0346(14) 0.0227(13) 0.0185(13) 0.0242(13)
O15_2 0.0710(16) 0.0477(14) 0.0393(12) 0.0280(11) 0.0272(11) 0.0441(13)
N16_2 0.0613(17) 0.0481(16) 0.0364(13) 0.0273(12) 0.0251(12) 0.0401(14)
C18_2 0.077(2) 0.069(2) 0.0544(19) 0.0431(18) 0.0414(18) 0.054(2)
N19_2 0.0571(17) 0.0515(17) 0.0440(14) 0.0335(13) 0.0285(13) 0.0381(14)
O20_2 0.0570(14) 0.0481(14) 0.0475(13) 0.0349(11) 0.0292(11) 0.0359(12)
O21_2 0.0501(13) 0.0387(13) 0.0427(12) 0.0270(10) 0.0174(10) 0.0281(11)
N22_2 0.0430(13) 0.0349(14) 0.0397(13) 0.0244(11) 0.0158(11) 0.0237(11)
C23_2 0.0430(16) 0.0307(16) 0.0402(15) 0.0201(13) 0.0110(12) 0.0177(13)
C24_2 0.0418(16) 0.0316(16) 0.0469(17) 0.0214(14) 0.0052(13) 0.0162(13)
N25_2 0.0434(14) 0.0298(13) 0.0365(13) 0.0191(11) 0.0083(11) 0.0197(11)
O26_2 0.0457(12) 0.0333(12) 0.0405(12) 0.0226(10) 0.0097(10) 0.0212(10)
C27_2 0.0411(14) 0.0299(14) 0.0299(13) 0.0186(11) 0.0145(11) 0.0201(12)
C28_2 0.0380(14) 0.0328(15) 0.0313(13) 0.0197(11) 0.0149(11) 0.0210(12)
N29_2 0.0320(11) 0.0262(12) 0.0265(10) 0.0165(9) 0.0126(9) 0.0142(9)
C30_2 0.0354(14) 0.0267(14) 0.0311(13) 0.0171(11) 0.0148(11) 0.0164(11)
C31_2 0.0416(15) 0.0314(15) 0.0334(13) 0.0194(12) 0.0202(12) 0.0216(12)
C32_2 0.0439(16) 0.0336(16) 0.0322(13) 0.0210(12) 0.0197(12) 0.0208(13)
C10A_2 0.0458(18) 0.0363(18) 0.0342(15) 0.0169(13) 0.0086(13) 0.0192(14)
C11A_2 0.0486(19) 0.0333(17) 0.0402(16) 0.0155(13) 0.0092(14) 0.0202(15)
C17A_2 0.115(4) 0.091(4) 0.077(3) 0.058(3) 0.067(3) 0.084(3)
C18A_2 0.104(4) 0.097(4) 0.078(3) 0.066(3) 0.066(3) 0.074(3)
C23A_2 0.0471(19) 0.041(2) 0.063(2) 0.0339(18) 0.0122(17) 0.0159(16)
C24A_2 0.0405(19) 0.051(2) 0.084(3) 0.041(2) 0.0075(19) 0.0173(17)
C1_3 0.0327(13) 0.0337(15) 0.0384(14) 0.0180(12) 0.0137(11) 0.0182(12)
C2_3 0.0270(12) 0.0308(15) 0.0380(14) 0.0175(12) 0.0106(11) 0.0141(11)
Fe3_3 0.0291(2) 0.0343(2) 0.0317(2) 0.01164(18) 0.00851(16) 0.01677(18)
N3_3 0.0272(11) 0.0272(12) 0.0346(12) 0.0170(10) 0.0109(9) 0.0134(9)
C4_3 0.0262(12) 0.0333(15) 0.0368(14) 0.0183(12) 0.0093(11) 0.0138(11)
C5_3 0.0295(14) 0.0404(17) 0.0407(15) 0.0167(13) 0.0073(12) 0.0143(13)
C6_3 0.0363(15) 0.0392(17) 0.0371(15) 0.0135(13) 0.0092(12) 0.0185(13)
B7_3 0.0342(15) 0.0390(17) 0.0377(15) 0.0171(13) 0.0135(12) 0.0208(13)
O8_3 0.0374(12) 0.0576(15) 0.0387(12) 0.0198(11) 0.0133(9) 0.0293(11)
N9_3 0.0354(13) 0.0487(17) 0.0347(13) 0.0163(12) 0.0125(10) 0.0247(12)
C10_3 0.0454(17) 0.051(2) 0.0389(16) 0.0214(14) 0.0155(13) 0.0278(15)
C11_3 0.0516(18) 0.056(2) 0.0455(17) 0.0261(16) 0.0229(15) 0.0329(17)
N12_3 0.0418(14) 0.0500(17) 0.0452(15) 0.0231(13) 0.0199(12) 0.0270(13)
O13_3 0.0426(13) 0.0584(16) 0.0487(13) 0.0237(12) 0.0211(11) 0.0303(12)
B14_3 0.0341(15) 0.0446(19) 0.0418(17) 0.0114(14) 0.0112(13) 0.0226(14)
O15_3 0.0338(11) 0.0369(12) 0.0427(12) 0.0140(10) 0.0160(9) 0.0197(9)
N16_3 0.0331(12) 0.0349(14) 0.0366(12) 0.0166(11) 0.0148(10) 0.0190(10)
C17_3 0.0348(14) 0.0369(17) 0.0390(15) 0.0106(13) 0.0099(12) 0.0152(13)
C18_3 0.0354(15) 0.0462(19) 0.0425(17) 0.0086(14) 0.0090(13) 0.0181(14)
N19_3 0.0360(13) 0.0466(16) 0.0394(14) 0.0148(12) 0.0118(11) 0.0229(12)
O20_3 0.0364(12) 0.0534(15) 0.0439(13) 0.0127(11) 0.0115(10) 0.0267(11)
O21_3 0.0405(12) 0.0434(13) 0.0579(14) 0.0281(11) 0.0259(11) 0.0249(11)
N22_3 0.0361(13) 0.0378(15) 0.0483(15) 0.0207(12) 0.0177(12) 0.0203(11)
C23_3 0.0414(17) 0.0382(17) 0.057(2) 0.0239(15) 0.0193(15) 0.0209(14)
C24_3 0.0433(17) 0.0410(18) 0.0548(19) 0.0209(15) 0.0167(15) 0.0224(15)
N25_3 0.0375(14) 0.0437(16) 0.0469(15) 0.0179(13) 0.0142(12) 0.0232(12)
O26_3 0.0392(12) 0.0464(14) 0.0517(14) 0.0162(11) 0.0163(11) 0.0252(11)
C27_3 0.0349(14) 0.0462(18) 0.0382(15) 0.0132(13) 0.0111(12) 0.0233(13)
C28_3 0.0298(13) 0.0296(15) 0.0329(13) 0.0144(11) 0.0114(11) 0.0144(11)
N29_3 0.0344(12) 0.0354(13) 0.0292(11) 0.0185(10) 0.0133(9) 0.0206(10)
C30_3 0.0361(15) 0.0379(17) 0.0331(14) 0.0106(12) 0.0116(12) 0.0198(13)
C31_3 0.0417(17) 0.051(2) 0.0384(16) 0.0061(14) 0.0108(13) 0.0241(15)
C32_3 0.0341(16) 0.055(2) 0.0393(16) 0.0068(15) 0.0062(13) 0.0200(15)
C10A_3 0.063(2) 0.089(3) 0.048(2) 0.038(2) 0.0222(19) 0.052(3)
C11A_3 0.075(3) 0.093(4) 0.059(2) 0.046(2) 0.039(2) 0.054(3)
C17A_3 0.0426(18) 0.043(2) 0.0436(18) 0.0064(15) 0.0103(15) 0.0186(16)
C18A_3 0.0372(19) 0.059(3) 0.063(3) -0.003(2) 0.0025(17) 0.0194(18)
C23A_3 0.060(2) 0.053(3) 0.098(4) 0.046(3) 0.045(3) 0.032(2)
C24A_3 0.060(2) 0.050(2) 0.079(3) 0.031(2) 0.027(2) 0.034(2)
C1_4 0.0313(13) 0.0260(14) 0.0286(12) 0.0095(10) 0.0126(10) 0.0121(11)
C2_4 0.0295(12) 0.0251(13) 0.0252(11) 0.0112(10) 0.0108(10) 0.0116(10)
N3_4 0.0292(11) 0.0266(12) 0.0257(10) 0.0107(9) 0.0112(9) 0.0138(9)
Fe4_4 0.02864(19) 0.0222(2) 0.02502(18) 0.01119(15) 0.01219(15) 0.01060(15)
C4_4 0.0317(14) 0.0361(16) 0.0301(13) 0.0073(12) 0.0068(11) 0.0168(12)
C5_4 0.0373(16) 0.050(2) 0.0378(16) 0.0038(14) 0.0042(13) 0.0257(15)
C6_4 0.0369(15) 0.0382(17) 0.0369(15) 0.0041(13) 0.0093(12) 0.0202(13)
B7_4 0.0329(14) 0.0253(15) 0.0278(13) 0.0096(11) 0.0121(11) 0.0128(11)
O8_4 0.0350(10) 0.0266(10) 0.0263(9) 0.0063(8) 0.0127(8) 0.0103(8)
N9_4 0.0325(11) 0.0263(12) 0.0250(10) 0.0094(9) 0.0115(9) 0.0126(9)
C10_4 0.0298(12) 0.0267(14) 0.0290(12) 0.0138(10) 0.0145(10) 0.0117(10)
C11_4 0.0292(12) 0.0255(13) 0.0290(12) 0.0144(10) 0.0134(10) 0.0106(10)
N12_4 0.0304(11) 0.0213(11) 0.0248(10) 0.0088(9) 0.0113(9) 0.0082(9)
O13_4 0.0346(10) 0.0245(10) 0.0241(9) 0.0082(8) 0.0129(8) 0.0080(8)
B14_4 0.0339(14) 0.0301(15) 0.0265(13) 0.0138(11) 0.0134(11) 0.0127(12)
O15_4 0.0375(11) 0.0233(10) 0.0287(10) 0.0087(8) 0.0086(8) 0.0088(8)
N16_4 0.0379(13) 0.0256(12) 0.0286(11) 0.0112(9) 0.0117(10) 0.0128(10)
C17_4 0.0413(15) 0.0271(15) 0.0366(14) 0.0148(12) 0.0109(12) 0.0149(12)
C18_4 0.0451(16) 0.0289(15) 0.0349(14) 0.0155(12) 0.0094(12) 0.0151(13)
N19_4 0.0350(12) 0.0261(12) 0.0286(11) 0.0118(9) 0.0109(10) 0.0113(10)
O20_4 0.0390(11) 0.0284(11) 0.0261(9) 0.0101(8) 0.0084(8) 0.0128(9)
O21_4 0.0363(11) 0.0311(11) 0.0250(9) 0.0075(8) 0.0104(8) 0.0164(9)
N22_4 0.0327(12) 0.0268(12) 0.0258(11) 0.0101(9) 0.0119(9) 0.0137(10)
C23_4 0.0323(13) 0.0279(14) 0.0331(13) 0.0110(11) 0.0142(11) 0.0138(11)
C24_4 0.0287(12) 0.0258(14) 0.0325(13) 0.0100(11) 0.0145(10) 0.0099(10)
N25_4 0.0304(11) 0.0237(12) 0.0259(10) 0.0080(9) 0.0128(9) 0.0080(9)
O26_4 0.0331(10) 0.0293(11) 0.0241(9) 0.0071(8) 0.0121(8) 0.0083(8)
C27_4 0.0307(13) 0.0281(14) 0.0274(12) 0.0140(10) 0.0135(10) 0.0115(11)
C28_4 0.0291(12) 0.0248(13) 0.0265(12) 0.0118(10) 0.0121(10) 0.0104(10)
N29_4 0.0272(10) 0.0260(12) 0.0255(10) 0.0138(9) 0.0115(8) 0.0114(9)
C30_4 0.0322(13) 0.0239(13) 0.0277(12) 0.0120(10) 0.0127(10) 0.0097(11)
C31_4 0.0352(14) 0.0244(14) 0.0330(13) 0.0139(11) 0.0121(11) 0.0071(11)
C32_4 0.0327(14) 0.0291(14) 0.0312(13) 0.0147(11) 0.0147(11) 0.0097(11)
C10A_4 0.0410(16) 0.0348(17) 0.0339(14) 0.0167(12) 0.0207(13) 0.0147(13)
C11A_4 0.0336(14) 0.0292(15) 0.0336(14) 0.0151(12) 0.0157(12) 0.0098(12)
C17A_4 0.059(2) 0.0276(17) 0.049(2) 0.0150(14) 0.0076(17) 0.0191(16)
C18A_4 0.076(3) 0.038(2) 0.0454(19) 0.0209(16) 0.0013(18) 0.024(2)
C23A_4 0.0362(16) 0.049(2) 0.0397(17) 0.0099(15) 0.0115(13) 0.0215(15)
C24A_4 0.0354(15) 0.0373(18) 0.0373(16) 0.0069(13) 0.0163(13) 0.0151(13)
C1_5 0.0246(11) 0.0260(13) 0.0268(11) 0.0110(10) 0.0086(9) 0.0115(10)
C2_5 0.0240(11) 0.0237(13) 0.0261(12) 0.0114(10) 0.0065(9) 0.0097(10)
N3_5 0.0222(10) 0.0202(11) 0.0253(10) 0.0103(8) 0.0073(8) 0.0071(8)
C4_5 0.0292(13) 0.0334(15) 0.0318(13) 0.0177(11) 0.0092(10) 0.0149(11)
Fe5_5 0.02380(18) 0.0248(2) 0.02674(18) 0.01257(15) 0.00666(14) 0.01020(15)
C5_5 0.0333(14) 0.0343(16) 0.0402(15) 0.0235(12) 0.0109(12) 0.0167(12)
C6_5 0.0310(13) 0.0310(15) 0.0377(14) 0.0175(12) 0.0111(11) 0.0146(11)
B7_5 0.0261(13) 0.0266(15) 0.0278(13) 0.0115(11) 0.0069(10) 0.0110(11)
O8_5 0.0279(10) 0.0295(11) 0.0355(11) 0.0100(9) 0.0018(8) 0.0125(8)
N9_5 0.0290(11) 0.0302(13) 0.0331(12) 0.0114(10) 0.0046(10) 0.0132(10)
C10_5 0.0352(14) 0.0308(15) 0.0361(14) 0.0109(12) 0.0079(12) 0.0172(12)
C11_5 0.0352(14) 0.0375(16) 0.0374(15) 0.0140(12) 0.0087(12) 0.0213(13)
N12_5 0.0263(11) 0.0350(13) 0.0360(12) 0.0143(10) 0.0065(10) 0.0141(10)
O13_5 0.0252(10) 0.0360(12) 0.0406(11) 0.0140(9) 0.0026(8) 0.0120(9)
B14_5 0.0276(13) 0.0292(16) 0.0352(14) 0.0166(12) 0.0048(11) 0.0108(12)
O15_5 0.0272(10) 0.0348(12) 0.0307(10) 0.0159(9) 0.0031(8) 0.0076(8)
N16_5 0.0256(11) 0.0328(13) 0.0314(12) 0.0164(10) 0.0057(9) 0.0090(10)
C17_5 0.0325(14) 0.0298(15) 0.0325(13) 0.0161(11) 0.0063(11) 0.0098(11)
C18_5 0.0333(14) 0.0295(15) 0.0362(14) 0.0170(12) 0.0033(11) 0.0081(12)
N19_5 0.0298(12) 0.0277(13) 0.0330(12) 0.0144(10) 0.0025(10) 0.0082(10)
O20_5 0.0310(10) 0.0296(11) 0.0364(11) 0.0170(9) -0.0011(9) 0.0072(9)
O21_5 0.0278(10) 0.0438(13) 0.0299(10) 0.0170(9) 0.0084(8) 0.0178(9)
N22_5 0.0288(11) 0.0377(14) 0.0292(11) 0.0166(10) 0.0090(9) 0.0165(10)
C23_5 0.0316(14) 0.0415(17) 0.0338(13) 0.0202(12) 0.0125(11) 0.0164(12)
C24_5 0.0339(14) 0.0449(18) 0.0322(14) 0.0207(13) 0.0108(11) 0.0169(13)
N25_5 0.0286(11) 0.0363(14) 0.0325(12) 0.0179(10) 0.0067(9) 0.0138(10)
O26_5 0.0282(10) 0.0420(13) 0.0343(11) 0.0203(9) 0.0041(8) 0.0131(9)
C27_5 0.0269(12) 0.0309(15) 0.0353(13) 0.0179(11) 0.0061(10) 0.0104(11)
C28_5 0.0249(12) 0.0272(14) 0.0342(13) 0.0155(11) 0.0063(10) 0.0097(10)
N29_5 0.0251(11) 0.0277(12) 0.0331(12) 0.0157(10) 0.0082(9) 0.0112(9)
C30_5 0.0232(12) 0.0297(15) 0.0402(15) 0.0181(12) 0.0057(11) 0.0083(11)
C31_5 0.0277(14) 0.0319(16) 0.0503(17) 0.0255(14) 0.0050(12) 0.0035(12)
C32_5 0.0318(14) 0.0352(17) 0.0478(17) 0.0267(14) 0.0044(12) 0.0086(12)
C10A_5 0.051(2) 0.0362(19) 0.0471(19) 0.0054(15) 0.0033(16) 0.0242(16)
C11A_5 0.0464(19) 0.047(2) 0.053(2) 0.0135(17) 0.0081(16) 0.0316(17)
C17A_5 0.0400(16) 0.0375(18) 0.0370(15) 0.0215(14) 0.0084(13) 0.0139(14)
C18A_5 0.0393(17) 0.0366(19) 0.051(2) 0.0261(16) -0.0048(15) 0.0002(14)
C23A_5 0.0386(17) 0.081(3) 0.0440(18) 0.0367(19) 0.0215(15) 0.0312(19)
C24A_5 0.0417(18) 0.072(3) 0.0377(17) 0.0313(18) 0.0146(14) 0.0214(18)
C1_6 0.0340(14) 0.0327(15) 0.0407(14) 0.0236(12) 0.0170(11) 0.0147(12)
C2_6 0.0317(13) 0.0351(16) 0.0429(15) 0.0252(13) 0.0185(12) 0.0171(12)
N3_6 0.0269(11) 0.0274(12) 0.0331(11) 0.0165(10) 0.0113(9) 0.0123(9)
C4_6 0.0279(12) 0.0318(15) 0.0350(14) 0.0194(12) 0.0134(11) 0.0134(11)
C5_6 0.0334(14) 0.0455(18) 0.0413(15) 0.0260(14) 0.0169(12) 0.0237(13)
Fe6_6 0.0371(2) 0.0331(2) 0.0404(2) 0.0226(2) 0.01896(19) 0.01158(19)
C6_6 0.0365(14) 0.0350(16) 0.0389(15) 0.0228(13) 0.0145(12) 0.0180(12)
B7_6 0.0379(15) 0.0396(17) 0.0460(15) 0.0284(13) 0.0224(12) 0.0187(13)
B14_6 0.0510(18) 0.0369(17) 0.0456(16) 0.0209(13) 0.0255(14) 0.0088(14)
C27_6 0.0536(19) 0.0340(17) 0.0452(16) 0.0178(13) 0.0265(15) 0.0086(14)
C28_6 0.0398(15) 0.0285(15) 0.0317(13) 0.0161(11) 0.0171(12) 0.0111(12)
N29_6 0.0330(12) 0.0218(12) 0.0290(11) 0.0117(9) 0.0129(9) 0.0063(9)
C30_6 0.0423(16) 0.0298(16) 0.0312(14) 0.0069(12) 0.0154(12) 0.0034(13)
C31_6 0.060(2) 0.0345(19) 0.0420(18) 0.0004(15) 0.0213(17) -0.0085(16)
C32_6 0.065(2) 0.045(2) 0.051(2) 0.0091(17) 0.0289(18) -0.0035(19)
O8_6a 0.0389(17) 0.049(2) 0.0445(18) 0.0335(16) 0.0264(14) 0.0232(15)
N9_6a 0.041(2) 0.051(3) 0.046(2) 0.033(2) 0.0262(19) 0.024(2)
C10_6a 0.050(3) 0.053(3) 0.060(3) 0.037(2) 0.031(2) 0.029(2)
C11_6a 0.050(3) 0.048(3) 0.059(3) 0.031(2) 0.032(2) 0.024(2)
N12_6a 0.047(3) 0.042(3) 0.049(3) 0.027(2) 0.030(2) 0.018(2)
O13_6a 0.051(2) 0.040(2) 0.0445(19) 0.0217(16) 0.0302(17) 0.0133(16)
O15_6a 0.0431(19) 0.0401(18) 0.0482(19) 0.0287(14) 0.0293(16) 0.0184(15)
N16_6a 0.045(2) 0.036(2) 0.048(2) 0.0246(17) 0.028(2) 0.0125(18)
C17_6a 0.056(3) 0.041(3) 0.052(3) 0.015(2) 0.029(2) 0.006(2)
C18_6a 0.049(3) 0.038(2) 0.045(3) 0.019(2) 0.023(2) 0.010(2)
N19_6a 0.043(3) 0.039(2) 0.044(2) 0.0228(19) 0.026(2) 0.005(2)
O20_6a 0.046(2) 0.042(2) 0.0429(19) 0.0211(15) 0.0248(16) 0.0072(17)
O21_6a 0.0364(16) 0.0372(19) 0.0423(16) 0.0269(15) 0.0209(13) 0.0108(15)
N22_6a 0.040(2) 0.040(3) 0.044(2) 0.027(2) 0.0197(16) 0.012(2)
C23_6a 0.043(2) 0.054(3) 0.045(2) 0.029(2) 0.0176(19) 0.013(2)
C24_6a 0.047(2) 0.045(3) 0.040(2) 0.025(2) 0.0189(19) 0.015(2)
N25_6a 0.047(2) 0.034(3) 0.042(2) 0.024(2) 0.0238(17) 0.0129(19)
O26_6a 0.0532(19) 0.039(2) 0.0427(18) 0.0261(16) 0.0265(15) 0.0113(16)
C10A_6a 0.069(6) 0.068(5) 0.077(6) 0.051(5) 0.044(5) 0.044(5)
C11A_6a 0.058(5) 0.054(5) 0.067(5) 0.030(4) 0.034(4) 0.030(4)
C17A_6a 0.054(5) 0.048(4) 0.052(4) 0.013(3) 0.025(3) 0.007(3)
C18A_6a 0.063(6) 0.046(3) 0.058(6) 0.020(3) 0.032(4) 0.006(3)
C23A_6a 0.043(3) 0.073(6) 0.046(5) 0.023(5) 0.013(3) 0.018(3)
C24A_6a 0.057(4) 0.068(6) 0.044(3) 0.034(4) 0.019(3) 0.020(4)
O8_6b 0.051(3) 0.049(3) 0.056(3) 0.033(2) 0.031(2) 0.024(2)
N9_6b 0.049(4) 0.051(4) 0.055(4) 0.034(3) 0.031(3) 0.026(3)
C10_6b 0.050(4) 0.048(4) 0.058(4) 0.033(3) 0.030(3) 0.025(3)
C11_6b 0.050(4) 0.049(4) 0.056(4) 0.031(3) 0.030(3) 0.026(3)
N12_6b 0.050(4) 0.047(4) 0.055(4) 0.030(3) 0.032(3) 0.022(3)
O13_6b 0.052(3) 0.048(3) 0.055(3) 0.028(2) 0.032(2) 0.018(3)
O15_6b 0.049(3) 0.048(3) 0.048(3) 0.026(2) 0.027(2) 0.010(2)
N16_6b 0.052(4) 0.040(3) 0.048(3) 0.023(3) 0.030(3) 0.008(3)
C17_6b 0.057(4) 0.039(3) 0.050(3) 0.018(3) 0.028(3) 0.007(3)
C18_6b 0.052(4) 0.037(3) 0.050(3) 0.021(3) 0.027(3) 0.013(3)
N19_6b 0.049(4) 0.037(3) 0.048(3) 0.024(3) 0.028(3) 0.010(3)
O20_6b 0.056(4) 0.038(3) 0.049(3) 0.022(2) 0.031(3) 0.009(3)
O21_6b 0.040(3) 0.054(3) 0.049(3) 0.032(2) 0.020(2) 0.015(3)
N22_6b 0.040(3) 0.052(4) 0.046(3) 0.030(3) 0.018(2) 0.013(3)
C23_6b 0.042(3) 0.053(4) 0.046(3) 0.027(3) 0.016(3) 0.016(3)
C24_6b 0.047(3) 0.050(4) 0.044(3) 0.027(3) 0.018(3) 0.016(3)
N25_6b 0.046(3) 0.044(4) 0.045(3) 0.025(3) 0.021(2) 0.013(3)
O26_6b 0.052(3) 0.049(3) 0.049(3) 0.024(3) 0.025(2) 0.009(3)
C10A_6b 0.060(8) 0.046(6) 0.058(7) 0.031(6) 0.028(6) 0.027(5)
C11A_6b 0.054(7) 0.056(7) 0.064(8) 0.031(6) 0.035(6) 0.031(6)
C17A_6b 0.071(10) 0.040(5) 0.058(7) 0.013(5) 0.037(7) 0.001(6)
C18A_6b 0.067(9) 0.040(5) 0.057(8) 0.020(5) 0.033(7) 0.008(5)
C23A_6b 0.043(5) 0.077(9) 0.049(8) 0.029(7) 0.016(4) 0.017(5)
C24A_6b 0.068(7) 0.063(9) 0.046(5) 0.028(6) 0.011(5) 0.022(6)
O1_10 0.217(11) 0.393(18) 0.242(12) 0.211(13) 0.108(9) 0.164(12)
O2_10 0.0567(17) 0.0526(17) 0.0556(16) 0.0221(14) 0.0266(14) 0.0210(14)
C1_20 0.166(6) 0.130(6) 0.185(6) 0.073(5) 0.078(5) 0.023(5)
C2_20 0.159(6) 0.132(6) 0.190(6) 0.102(5) 0.080(5) 0.027(5)
C3_20 0.147(5) 0.120(5) 0.186(6) 0.111(4) 0.082(5) 0.043(4)
C4_20 0.142(5) 0.106(5) 0.160(6) 0.088(4) 0.093(4) 0.047(4)
C5_20 0.130(5) 0.108(5) 0.185(6) 0.064(4) 0.086(5) 0.033(4)
C6_20 0.136(5) 0.116(5) 0.178(6) 0.058(4) 0.103(5) 0.030(4)
C7_20 0.289(14) 0.236(13) 0.195(8) 0.010(9) 0.076(9) 0.019(11)
C1_21c 0.141(8) 0.110(7) 0.085(6) 0.015(5) 0.039(5) 0.084(6)
C2_21c 0.146(8) 0.107(7) 0.077(6) 0.019(5) 0.022(5) 0.085(6)
C3_21c 0.138(8) 0.104(7) 0.081(6) 0.020(5) 0.011(5) 0.077(6)
C4_21c 0.134(8) 0.114(7) 0.087(6) 0.029(5) 0.014(5) 0.066(6)
C5_21c 0.129(8) 0.123(7) 0.085(6) 0.023(5) 0.016(5) 0.068(6)
C6_21c 0.117(7) 0.106(7) 0.086(6) 0.012(4) 0.031(5) 0.075(6)
C7_21c 0.222(15) 0.164(11) 0.163(13) 0.074(10) 0.020(12) 0.060(10)
C1_22d 0.088(5) 0.078(5) 0.081(6) 0.035(4) 0.052(4) 0.062(4)
C2_22d 0.083(5) 0.090(6) 0.087(6) 0.045(5) 0.051(4) 0.055(4)
C3_22d 0.081(5) 0.095(6) 0.099(6) 0.053(5) 0.042(5) 0.052(5)
C4_22d 0.092(6) 0.093(6) 0.100(7) 0.055(5) 0.035(5) 0.046(5)
C5_22d 0.098(7) 0.088(6) 0.101(7) 0.050(5) 0.030(5) 0.046(5)
C6_22d 0.092(6) 0.083(6) 0.091(6) 0.043(5) 0.036(5) 0.057(5)
C7_22d 0.098(7) 0.095(7) 0.072(6) 0.025(5) 0.051(5) 0.045(5)
C1_28 0.159(5) 0.061(3) 0.080(3) 0.016(3) -0.027(3) 0.011(4)
C2_28 0.158(5) 0.079(4) 0.076(3) 0.016(3) -0.033(3) 0.015(4)
C3_28 0.163(5) 0.084(4) 0.084(4) 0.017(3) -0.025(3) 0.027(4)
C4_28 0.167(5) 0.067(4) 0.084(4) 0.013(3) -0.017(4) 0.032(4)
C5_28 0.169(5) 0.065(3) 0.078(3) 0.016(3) -0.025(3) 0.039(4)
C6_28 0.163(5) 0.069(4) 0.086(3) 0.015(3) -0.024(3) 0.026(4)
C7_28 0.185(7) 0.065(4) 0.099(5) 0.016(4) -0.005(5) -0.013(5)
C1_23 0.090(3) 0.109(3) 0.071(3) 0.051(3) 0.049(2) 0.054(3)
C2_23 0.086(3) 0.114(4) 0.071(3) 0.050(3) 0.045(2) 0.049(3)
C3_23 0.099(3) 0.104(4) 0.081(3) 0.051(3) 0.044(3) 0.042(3)
C4_23 0.085(3) 0.103(4) 0.088(3) 0.052(3) 0.047(3) 0.042(3)
C5_23 0.073(3) 0.104(4) 0.080(3) 0.052(3) 0.036(2) 0.043(3)
C6_23 0.087(3) 0.102(4) 0.077(3) 0.048(3) 0.045(2) 0.048(3)
C7_23 0.093(4) 0.127(5) 0.066(3) 0.048(3) 0.048(3) 0.072(4)
C1_24 0.075(3) 0.068(3) 0.073(2) 0.039(2) 0.025(2) 0.043(2)
C2_24 0.074(3) 0.082(3) 0.101(3) 0.055(3) 0.025(2) 0.043(2)
C3_24 0.083(3) 0.105(4) 0.114(3) 0.071(3) 0.050(3) 0.059(3)
C4_24 0.102(3) 0.114(4) 0.086(3) 0.061(3) 0.046(3) 0.071(3)
C5_24 0.085(3) 0.095(4) 0.073(3) 0.041(2) 0.026(2) 0.053(3)
C6_24 0.068(3) 0.074(3) 0.075(2) 0.038(2) 0.030(2) 0.040(2)
C7_24 0.120(5) 0.080(4) 0.071(3) 0.034(3) 0.029(3) 0.064(4)
C1_25e 0.045(3) 0.054(3) 0.049(3) 0.027(2) 0.012(2) 0.026(2)
C2_25e 0.055(3) 0.044(3) 0.054(3) 0.023(3) 0.013(3) 0.020(3)
C3_25e 0.061(4) 0.060(4) 0.070(4) 0.038(3) 0.023(3) 0.017(3)
C4_25e 0.069(4) 0.068(4) 0.052(3) 0.032(3) 0.024(3) 0.027(3)
C5_25e 0.052(3) 0.051(3) 0.051(3) 0.022(3) 0.009(2) 0.017(2)
C6_25e 0.036(2) 0.052(3) 0.048(3) 0.023(2) 0.008(2) 0.018(2)
C7_25e 0.053(3) 0.073(4) 0.054(3) 0.034(3) 0.024(3) 0.038(3)
C1_26a 0.096(5) 0.085(4) 0.128(5) 0.074(4) 0.071(4) 0.048(4)
C2_26a 0.099(5) 0.071(4) 0.125(5) 0.056(4) 0.079(4) 0.048(3)
C3_26a 0.094(5) 0.068(4) 0.121(5) 0.049(3) 0.072(4) 0.030(3)
C4_26a 0.074(4) 0.067(4) 0.101(4) 0.049(3) 0.052(4) 0.037(3)
C5_26a 0.078(4) 0.075(4) 0.101(5) 0.053(3) 0.036(4) 0.031(3)
C6_26a 0.089(5) 0.081(4) 0.125(5) 0.064(4) 0.053(4) 0.025(4)
C7_26a 0.140(9) 0.128(8) 0.152(8) 0.092(7) 0.105(7) 0.057(7)
C1_27b 0.095(7) 0.122(8) 0.026(4) -0.007(5) -0.021(5) 0.041(6)
C2_27b 0.094(7) 0.124(9) 0.065(6) -0.009(6) -0.020(5) 0.041(7)
C3_27b 0.104(8) 0.126(9) 0.081(7) -0.003(6) -0.018(6) 0.054(7)
C4_27b 0.113(8) 0.128(9) 0.087(7) 0.000(6) -0.013(6) 0.054(7)
C5_27b 0.118(8) 0.124(9) 0.056(6) 0.002(6) -0.010(6) 0.052(7)
C6_27b 0.101(7) 0.113(8) 0.019(4) -0.011(5) -0.014(5) 0.049(7)
N1_30 0.0496(18) 0.084(3) 0.0451(17) 0.0251(17) 0.0178(15) 0.0247(18)
O2_30 0.0502(15) 0.080(2) 0.0577(17) 0.0465(16) 0.0109(13) 0.0193(15)
O3_30 0.064(2) 0.220(6) 0.063(2) 0.017(3) 0.018(2) 0.065(3)
O4_30g 0.131(4) 0.148(5) 0.066(3) -0.007(3) 0.034(3) 0.028(4)
N1_31 0.0309(13) 0.0540(19) 0.071(2) 0.0417(16) 0.0210(13) 0.0200(13)
O2_31 0.0458(15) 0.067(2) 0.0712(19) 0.0303(16) 0.0251(14) 0.0255(14)
O3_31 0.0623(19) 0.081(2) 0.0650(18) 0.0466(18) 0.0283(15) 0.0303(17)
O4_31 0.0401(15) 0.068(2) 0.118(3) 0.059(2) 0.0351(17) 0.0231(14)
N1_32 0.0458(15) 0.0362(15) 0.0444(14) 0.0241(12) 0.0185(12) 0.0207(12)
O2_32 0.0618(17) 0.0464(16) 0.0646(17) 0.0295(13) 0.0334(14) 0.0357(14)
O3_32 0.0620(18) 0.0577(19) 0.0484(15) 0.0143(13) 0.0176(14) 0.0125(15)
O4_32 0.0457(15) 0.095(3) 0.0581(18) 0.0269(18) 0.0192(13) 0.0322(16)
N1_33 0.086(4) 0.176(6) 0.137(5) -0.021(5) 0.059(4) -0.019(4)
O2_33 0.155(5) 0.218(7) 0.189(6) 0.009(5) 0.029(5) 0.013(5)
O3_33 0.126(4) 0.195(6) 0.134(5) -0.023(4) 0.081(4) -0.026(4)
O4_33 0.102(4) 0.118(5) 0.219(7) -0.011(5) 0.047(4) 0.001(4)
N1_34 0.074(2) 0.052(2) 0.082(3) 0.0352(19) 0.043(2) 0.0314(19)
O2_34 0.150(4) 0.073(3) 0.101(3) 0.022(2) 0.064(3) 0.050(3)
O3_34 0.091(3) 0.056(2) 0.081(2) 0.0284(17) 0.037(2) 0.0390(19)
O4_34 0.093(3) 0.096(3) 0.121(3) 0.064(3) 0.047(3) 0.046(3)
N1_40 0.138(5) 0.132(5) 0.088(4) 0.059(4) 0.046(3) 0.103(4)
C2_40 0.154(6) 0.158(7) 0.102(5) 0.085(5) 0.034(4) 0.089(6)
C3_40 0.152(7) 0.254(13) 0.211(11) 0.149(10) 0.015(7) 0.055(8)
N1_41 0.117(4) 0.074(3) 0.073(3) 0.032(3) 0.026(3) 0.025(3)
C2_41 0.080(3) 0.066(3) 0.064(3) 0.036(3) 0.011(2) 0.010(3)
C3_41 0.092(4) 0.088(4) 0.135(6) 0.078(4) 0.059(4) 0.037(3)
N1_42 0.115(6) 0.175(7) 0.150(7) 0.087(6) -0.039(5) -0.015(5)
C2_42 0.100(6) 0.176(8) 0.130(7) 0.093(6) 0.007(5) 0.004(5)
C3_42 0.121(8) 0.176(8) 0.156(9) 0.073(7) 0.024(7) -0.012(6)
N1_43 0.117(4) 0.084(4) 0.082(3) 0.034(3) 0.052(3) 0.005(3)
C2_43 0.084(3) 0.066(3) 0.056(2) 0.034(2) 0.033(2) 0.024(2)
C3_43 0.063(3) 0.067(3) 0.060(3) 0.034(2) 0.018(2) 0.027(2)
C3_44 0.174(7) 0.123(6) 0.161(7) 0.091(6) 0.139(7) 0.075(6)
C2_44 0.142(6) 0.075(4) 0.192(8) 0.074(5) 0.125(7) 0.039(5)
N1_44 0.141(6) 0.101(5) 0.235(9) 0.083(6) 0.104(7) 0.029(5)
N1_47 0.144(6) 0.159(7) 0.130(6) 0.080(5) 0.070(5) 0.031(5)
C3_47 0.110(6) 0.115(6) 0.135(6) 0.065(5) 0.066(5) 0.023(5)
C2_47 0.112(5) 0.122(6) 0.114(5) 0.056(4) 0.076(4) 0.029(4)

_geom_special_details            
;
 All esds (except the esd in the dihedral angle between two l.s. planes)
 are estimated using the full covariance matrix.  The cell esds are taken
 into account individually in the estimation of esds in distances, angles
 and torsion angles; correlations between esds in cell parameters are only
 used when they are defined by crystal symmetry.  An approximate (isotropic)
 treatment of cell esds is used for estimating esds involving l.s. planes.
;

loop_
_geom_bond_atom_site_label_1
_geom_bond_atom_site_label_2
_geom_bond_distance
_geom_bond_site_symmetry_2
_geom_bond_publ_flag
Pd1 N3_4 2.021(2) . ?
Pd1 N3_5 2.023(3) . ?
Pd1 N3_2 2.026(2) 2_776 ?
Pd1 N29_6 2.030(3) 2_776 ?
Pd2 N3_3 2.016(3) . ?
Pd2 N29_5 2.025(2) . ?
Pd2 N3_6 2.029(2) . ?
Pd2 N3_1 2.035(3) 2_776 ?
Pd3 N29_3 2.020(3) . ?
Pd3 N29_1 2.024(3) . ?
Pd3 N29_2 2.026(2) . ?
Pd3 N29_4 2.037(2) . ?
Fe1_1 N19_1 1.900(3) . ?
Fe1_1 N16_1 1.903(3) . ?
Fe1_1 N22_1 1.905(3) . ?
Fe1_1 N12_1 1.907(3) . ?
Fe1_1 N9_1 1.911(3) . ?
Fe1_1 N25_1 1.915(3) . ?
C1_1 C2_1 1.391(3) . ?
C1_1 C6_1 1.393(4) . ?
C1_1 B7_1 1.592(4) . ?
C2_1 N3_1 1.337(4) . ?
C2_1 H2_1 0.9500 . ?
N3_1 C4_1 1.343(4) . ?
N3_1 Pd2 2.035(3) 2_776 ?
C4_1 C5_1 1.380(5) . ?
C4_1 H4_1 0.9500 . ?
C5_1 C6_1 1.390(4) . ?
C5_1 H5_1 0.9500 . ?
C6_1 H6_1 0.9500 . ?
B7_1 O21_1 1.483(4) . ?
B7_1 O15_1 1.494(4) . ?
B7_1 O8_1 1.500(4) . ?
O8_1 N9_1 1.367(4) . ?
N9_1 C10_1 1.303(4) . ?
C10_1 C11_1 1.455(4) . ?
C10_1 C10A_1 1.493(4) . ?
C11_1 N12_1 1.306(4) . ?
C11_1 C11A_1 1.493(4) . ?
N12_1 O13_1 1.378(3) . ?
O13_1 B14_1 1.498(4) . ?
B14_1 O26_1 1.494(4) . ?
B14_1 O20_1 1.497(4) . ?
B14_1 C27_1 1.585(4) . ?
O15_1 N16_1 1.374(3) . ?
N16_1 C17_1 1.306(4) . ?
C17_1 C18_1 1.444(4) . ?
C17_1 C17A_1 1.493(4) . ?
C18_1 N19_1 1.307(4) . ?
C18_1 C18A_1 1.495(4) . ?
N19_1 O20_1 1.374(3) . ?
O21_1 N22_1 1.384(4) . ?
N22_1 C23_1 1.297(4) . ?
C23_1 C24_1 1.459(5) . ?
C23_1 C23A_1 1.497(5) . ?
C24_1 N25_1 1.298(4) . ?
C24_1 C24A_1 1.498(5) . ?
N25_1 O26_1 1.372(4) . ?
C27_1 C28_1 1.394(3) . ?
C27_1 C32_1 1.396(4) . ?
C28_1 N29_1 1.335(4) . ?
C28_1 H28_1 0.9500 . ?
N29_1 C30_1 1.342(3) . ?
C30_1 C31_1 1.387(4) . ?
C30_1 H30_1 0.9500 . ?
C31_1 C32_1 1.383(4) . ?
C31_1 H31_1 0.9500 . ?
C32_1 H32_1 0.9500 . ?
C10A_1 H10A_1 0.9800 . ?
C10A_1 H10B_1 0.9800 . ?
C10A_1 H10C_1 0.9800 . ?
C11A_1 H11A_1 0.9800 . ?
C11A_1 H11B_1 0.9800 . ?
C11A_1 H11C_1 0.9800 . ?
C17A_1 H17A_1 0.9800 . ?
C17A_1 H17B_1 0.9800 . ?
C17A_1 H17C_1 0.9800 . ?
C18A_1 H18A_1 0.9800 . ?
C18A_1 H18B_1 0.9800 . ?
C18A_1 H18C_1 0.9800 . ?
C23A_1 H23A_1 0.9800 . ?
C23A_1 H23B_1 0.9800 . ?
C23A_1 H23C_1 0.9800 . ?
C24A_1 H24A_1 0.9800 . ?
C24A_1 H24B_1 0.9800 . ?
C24A_1 H24C_1 0.9800 . ?
C1_2 C2_2 1.389(3) . ?
C1_2 C6_2 1.394(4) . ?
C1_2 B7_2 1.597(4) . ?
C17_2 N16_2 1.304(4) . ?
C17_2 C18_2 1.467(5) . ?
C17_2 C17A_2 1.502(5) . ?
Fe2_2 N25_2 1.895(3) . ?
Fe2_2 N22_2 1.901(3) . ?
Fe2_2 N12_2 1.906(3) . ?
Fe2_2 N16_2 1.906(3) . ?
Fe2_2 N9_2 1.906(3) . ?
Fe2_2 N19_2 1.917(3) . ?
C2_2 N3_2 1.343(3) . ?
C2_2 H2_2 0.9500 . ?
N3_2 C4_2 1.338(4) . ?
N3_2 Pd1 2.026(2) 2_776 ?
C4_2 C5_2 1.384(4) . ?
C4_2 H4_2 0.9500 . ?
C5_2 C6_2 1.379(4) . ?
C5_2 H5_2 0.9500 . ?
C6_2 H6_2 0.9500 . ?
B7_2 O21_2 1.469(5) . ?
B7_2 O15_2 1.487(4) . ?
B7_2 O8_2 1.501(5) . ?
O8_2 N9_2 1.381(3) . ?
N9_2 C10_2 1.297(4) . ?
C10_2 C11_2 1.452(4) . ?
C10_2 C10A_2 1.485(4) . ?
C11_2 N12_2 1.302(4) . ?
C11_2 C11A_2 1.490(4) . ?
N12_2 O13_2 1.381(3) . ?
O13_2 B14_2 1.487(4) . ?
B14_2 O26_2 1.484(5) . ?
B14_2 O20_2 1.491(4) . ?
B14_2 C27_2 1.599(4) . ?
O15_2 N16_2 1.386(3) . ?
C18_2 N19_2 1.290(4) . ?
C18_2 C18A_2 1.500(5) . ?
N19_2 O20_2 1.380(4) . ?
O21_2 N22_2 1.382(3) . ?
N22_2 C23_2 1.298(4) . ?
C23_2 C24_2 1.460(4) . ?
C23_2 C23A_2 1.487(5) . ?
C24_2 N25_2 1.297(4) . ?
C24_2 C24A_2 1.492(5) . ?
N25_2 O26_2 1.378(3) . ?
C27_2 C28_2 1.390(3) . ?
C27_2 C32_2 1.398(4) . ?
C28_2 N29_2 1.346(3) . ?
C28_2 H28_2 0.9500 . ?
N29_2 C30_2 1.341(3) . ?
C30_2 C31_2 1.386(4) . ?
C30_2 H30_2 0.9500 . ?
C31_2 C32_2 1.385(4) . ?
C31_2 H31_2 0.9500 . ?
C32_2 H32_2 0.9500 . ?
C10A_2 H10A_2 0.9800 . ?
C10A_2 H10B_2 0.9800 . ?
C10A_2 H10C_2 0.9800 . ?
C11A_2 H11A_2 0.9800 . ?
C11A_2 H11B_2 0.9800 . ?
C11A_2 H11C_2 0.9800 . ?
C17A_2 H17A_2 0.9800 . ?
C17A_2 H17B_2 0.9800 . ?
C17A_2 H17C_2 0.9800 . ?
C18A_2 H18A_2 0.9800 . ?
C18A_2 H18B_2 0.9800 . ?
C18A_2 H18C_2 0.9800 . ?
C23A_2 H23A_2 0.9800 . ?
C23A_2 H23B_2 0.9800 . ?
C23A_2 H23C_2 0.9800 . ?
C24A_2 H24A_2 0.9800 . ?
C24A_2 H24B_2 0.9800 . ?
C24A_2 H24C_2 0.9800 . ?
C1_3 C2_3 1.390(3) . ?
C1_3 C6_3 1.396(4) . ?
C1_3 B7_3 1.595(4) . ?
C2_3 N3_3 1.349(3) . ?
C2_3 H2_3 0.9500 . ?
Fe3_3 N12_3 1.893(3) . ?
Fe3_3 N16_3 1.904(3) . ?
Fe3_3 N9_3 1.904(3) . ?
Fe3_3 N25_3 1.907(3) . ?
Fe3_3 N19_3 1.908(3) . ?
Fe3_3 N22_3 1.914(3) . ?
N3_3 C4_3 1.344(4) . ?
C4_3 C5_3 1.377(4) . ?
C4_3 H4_3 0.9500 . ?
C5_3 C6_3 1.382(4) . ?
C5_3 H5_3 0.9500 . ?
C6_3 H6_3 0.9500 . ?
B7_3 O15_3 1.477(5) . ?
B7_3 O8_3 1.479(4) . ?
B7_3 O21_3 1.493(5) . ?
O8_3 N9_3 1.376(3) . ?
N9_3 C10_3 1.301(4) . ?
C10_3 C11_3 1.447(5) . ?
C10_3 C10A_3 1.498(5) . ?
C11_3 N12_3 1.302(4) . ?
C11_3 C11A_3 1.494(5) . ?
N12_3 O13_3 1.378(4) . ?
O13_3 B14_3 1.481(5) . ?
B14_3 O20_3 1.486(5) . ?
B14_3 O26_3 1.492(5) . ?
B14_3 C27_3 1.594(4) . ?
O15_3 N16_3 1.375(3) . ?
N16_3 C17_3 1.295(4) . ?
C17_3 C18_3 1.459(5) . ?
C17_3 C17A_3 1.494(4) . ?
C18_3 N19_3 1.306(4) . ?
C18_3 C18A_3 1.488(5) . ?
N19_3 O20_3 1.376(4) . ?
O21_3 N22_3 1.374(4) . ?
N22_3 C23_3 1.289(5) . ?
C23_3 C24_3 1.452(5) . ?
C23_3 C23A_3 1.497(5) . ?
C24_3 N25_3 1.303(5) . ?
C24_3 C24A_3 1.490(5) . ?
N25_3 O26_3 1.373(4) . ?
C27_3 C28_3 1.387(3) . ?
C27_3 C32_3 1.394(4) . ?
C28_3 N29_3 1.344(3) . ?
C28_3 H28_3 0.9500 . ?
N29_3 C30_3 1.340(4) . ?
C30_3 C31_3 1.383(5) . ?
C30_3 H30_3 0.9500 . ?
C31_3 C32_3 1.384(4) . ?
C31_3 H31_3 0.9500 . ?
C32_3 H32_3 0.9500 . ?
C10A_3 H10A_3 0.9800 . ?
C10A_3 H10B_3 0.9800 . ?
C10A_3 H10C_3 0.9800 . ?
C11A_3 H11A_3 0.9800 . ?
C11A_3 H11B_3 0.9800 . ?
C11A_3 H11C_3 0.9800 . ?
C17A_3 H17A_3 0.9800 . ?
C17A_3 H17B_3 0.9800 . ?
C17A_3 H17C_3 0.9800 . ?
C18A_3 H18A_3 0.9800 . ?
C18A_3 H18B_3 0.9800 . ?
C18A_3 H18C_3 0.9800 . ?
C23A_3 H23A_3 0.9800 . ?
C23A_3 H23B_3 0.9800 . ?
C23A_3 H23C_3 0.9800 . ?
C24A_3 H24A_3 0.9800 . ?
C24A_3 H24B_3 0.9800 . ?
C24A_3 H24C_3 0.9800 . ?
C1_4 C2_4 1.389(3) . ?
C1_4 C6_4 1.393(4) . ?
C1_4 B7_4 1.596(4) . ?
C2_4 N3_4 1.345(3) . ?
C2_4 H2_4 0.9500 . ?
N3_4 C4_4 1.335(4) . ?
Fe4_4 N22_4 1.898(3) . ?
Fe4_4 N16_4 1.906(3) . ?
Fe4_4 N19_4 1.907(3) . ?
Fe4_4 N25_4 1.907(2) . ?
Fe4_4 N12_4 1.911(3) . ?
Fe4_4 N9_4 1.913(2) . ?
C4_4 C5_4 1.381(4) . ?
C4_4 H4_4 0.9500 . ?
C5_4 C6_4 1.388(4) . ?
C5_4 H5_4 0.9500 . ?
C6_4 H6_4 0.9500 . ?
B7_4 O15_4 1.485(4) . ?
B7_4 O21_4 1.485(4) . ?
B7_4 O8_4 1.500(4) . ?
O8_4 N9_4 1.383(3) . ?
N9_4 C10_4 1.296(4) . ?
C10_4 C11_4 1.455(4) . ?
C10_4 C10A_4 1.497(4) . ?
C11_4 N12_4 1.302(3) . ?
C11_4 C11A_4 1.489(4) . ?
N12_4 O13_4 1.374(3) . ?
O13_4 B14_4 1.493(4) . ?
B14_4 O20_4 1.491(4) . ?
B14_4 O26_4 1.492(4) . ?
B14_4 C27_4 1.594(4) . ?
O15_4 N16_4 1.383(3) . ?
N16_4 C17_4 1.304(4) . ?
C17_4 C18_4 1.456(4) . ?
C17_4 C17A_4 1.489(4) . ?
C18_4 N19_4 1.299(4) . ?
C18_4 C18A_4 1.491(4) . ?
N19_4 O20_4 1.378(3) . ?
O21_4 N22_4 1.370(3) . ?
N22_4 C23_4 1.302(4) . ?
C23_4 C24_4 1.452(4) . ?
C23_4 C23A_4 1.492(4) . ?
C24_4 N25_4 1.301(4) . ?
C24_4 C24A_4 1.491(4) . ?
N25_4 O26_4 1.380(3) . ?
C27_4 C28_4 1.393(3) . ?
C27_4 C32_4 1.393(4) . ?
C28_4 N29_4 1.345(3) . ?
C28_4 H28_4 0.9500 . ?
N29_4 C30_4 1.342(4) . ?
C30_4 C31_4 1.383(4) . ?
C30_4 H30_4 0.9500 . ?
C31_4 C32_4 1.389(4) . ?
C31_4 H31_4 0.9500 . ?
C32_4 H32_4 0.9500 . ?
C10A_4 H10A_4 0.9800 . ?
C10A_4 H10B_4 0.9800 . ?
C10A_4 H10C_4 0.9800 . ?
C11A_4 H11A_4 0.9800 . ?
C11A_4 H11B_4 0.9800 . ?
C11A_4 H11C_4 0.9800 . ?
C17A_4 H17A_4 0.9800 . ?
C17A_4 H17B_4 0.9800 . ?
C17A_4 H17C_4 0.9800 . ?
C18A_4 H18A_4 0.9800 . ?
C18A_4 H18B_4 0.9800 . ?
C18A_4 H18C_4 0.9800 . ?
C23A_4 H23A_4 0.9800 . ?
C23A_4 H23B_4 0.9800 . ?
C23A_4 H23C_4 0.9800 . ?
C24A_4 H24A_4 0.9800 . ?
C24A_4 H24B_4 0.9800 . ?
C24A_4 H24C_4 0.9800 . ?
C1_5 C2_5 1.395(3) . ?
C1_5 C6_5 1.396(4) . ?
C1_5 B7_5 1.601(4) . ?
C2_5 N3_5 1.345(3) . ?
C2_5 H2_5 0.9500 . ?
N3_5 C4_5 1.349(4) . ?
C4_5 C5_5 1.375(4) . ?
C4_5 H4_5 0.9500 . ?
Fe5_5 N22_5 1.902(3) . ?
Fe5_5 N16_5 1.904(3) . ?
Fe5_5 N19_5 1.905(3) . ?
Fe5_5 N12_5 1.905(3) . ?
Fe5_5 N25_5 1.906(3) . ?
Fe5_5 N9_5 1.915(3) . ?
C5_5 C6_5 1.386(4) . ?
C5_5 H5_5 0.9500 . ?
C6_5 H6_5 0.9500 . ?
B7_5 O15_5 1.483(4) . ?
B7_5 O21_5 1.487(4) . ?
B7_5 O8_5 1.491(4) . ?
O8_5 N9_5 1.379(3) . ?
N9_5 C10_5 1.297(4) . ?
C10_5 C11_5 1.453(4) . ?
C10_5 C10A_5 1.495(4) . ?
C11_5 N12_5 1.301(4) . ?
C11_5 C11A_5 1.489(4) . ?
N12_5 O13_5 1.380(3) . ?
O13_5 B14_5 1.487(4) . ?
B14_5 O20_5 1.485(4) . ?
B14_5 O26_5 1.485(4) . ?
B14_5 C27_5 1.600(4) . ?
O15_5 N16_5 1.376(3) . ?
N16_5 C17_5 1.292(4) . ?
C17_5 C18_5 1.445(4) . ?
C17_5 C17A_5 1.494(4) . ?
C18_5 N19_5 1.297(4) . ?
C18_5 C18A_5 1.500(4) . ?
N19_5 O20_5 1.377(3) . ?
O21_5 N22_5 1.380(3) . ?
N22_5 C23_5 1.305(4) . ?
C23_5 C24_5 1.453(4) . ?
C23_5 C23A_5 1.499(4) . ?
C24_5 N25_5 1.303(4) . ?
C24_5 C24A_5 1.493(4) . ?
N25_5 O26_5 1.380(3) . ?
C27_5 C28_5 1.390(3) . ?
C27_5 C32_5 1.399(4) . ?
C28_5 N29_5 1.344(3) . ?
C28_5 H28_5 0.9500 . ?
N29_5 C30_5 1.341(4) . ?
C30_5 C31_5 1.385(4) . ?
C30_5 H30_5 0.9500 . ?
C31_5 C32_5 1.384(4) . ?
C31_5 H31_5 0.9500 . ?
C32_5 H32_5 0.9500 . ?
C10A_5 H10A_5 0.9800 . ?
C10A_5 H10B_5 0.9800 . ?
C10A_5 H10C_5 0.9800 . ?
C11A_5 H11A_5 0.9800 . ?
C11A_5 H11B_5 0.9800 . ?
C11A_5 H11C_5 0.9800 . ?
C17A_5 H17A_5 0.9800 . ?
C17A_5 H17B_5 0.9800 . ?
C17A_5 H17C_5 0.9800 . ?
C18A_5 H18A_5 0.9800 . ?
C18A_5 H18B_5 0.9800 . ?
C18A_5 H18C_5 0.9800 . ?
C23A_5 H23A_5 0.9800 . ?
C23A_5 H23B_5 0.9800 . ?
C23A_5 H23C_5 0.9800 . ?
C24A_5 H24A_5 0.9800 . ?
C24A_5 H24B_5 0.9800 . ?
C24A_5 H24C_5 0.9800 . ?
C1_6 C2_6 1.391(3) . ?
C1_6 C6_6 1.391(4) . ?
C1_6 B7_6 1.602(4) . ?
C2_6 N3_6 1.346(3) . ?
C2_6 H2_6 0.9500 . ?
N3_6 C4_6 1.342(4) . ?
C4_6 C5_6 1.377(4) . ?
C4_6 H4_6 0.9500 . ?
C5_6 C6_6 1.390(4) . ?
C5_6 H5_6 0.9500 . ?
Fe6_6 N22_6b 1.882(13) . ?
Fe6_6 N12_6a 1.888(6) . ?
Fe6_6 N9_6b 1.890(12) . ?
Fe6_6 N9_6a 1.894(6) . ?
Fe6_6 N25_6a 1.899(6) . ?
Fe6_6 N19_6b 1.904(15) . ?
Fe6_6 N16_6b 1.905(13) . ?
Fe6_6 N19_6a 1.918(7) . ?
Fe6_6 N25_6b 1.922(11) . ?
Fe6_6 N22_6a 1.925(6) . ?
Fe6_6 N16_6a 1.926(6) . ?
Fe6_6 N12_6b 1.948(12) . ?
C6_6 H6_6 0.9500 . ?
B7_6 O15_6b 1.445(9) . ?
B7_6 O8_6b 1.476(9) . ?
B7_6 O21_6a 1.476(5) . ?
B7_6 O8_6a 1.483(5) . ?
B7_6 O15_6a 1.490(6) . ?
B7_6 O21_6b 1.511(8) . ?
B14_6 O20_6b 1.442(10) . ?
B14_6 O26_6b 1.447(9) . ?
B14_6 O13_6a 1.457(6) . ?
B14_6 O20_6a 1.499(6) . ?
B14_6 O26_6a 1.509(7) . ?
B14_6 O13_6b 1.515(10) . ?
B14_6 C27_6 1.601(4) . ?
C27_6 C28_6 1.389(3) . ?
C27_6 C32_6 1.398(5) . ?
C28_6 N29_6 1.349(3) . ?
C28_6 H28_6 0.9500 . ?
N29_6 C30_6 1.335(4) . ?
N29_6 Pd1 2.031(3) 2_776 ?
C30_6 C31_6 1.395(5) . ?
C30_6 H30_6 0.9500 . ?
C31_6 C32_6 1.379(5) . ?
C31_6 H31_6 0.9500 . ?
C32_6 H32_6 0.9500 . ?
O8_6a N9_6a 1.381(6) . ?
N9_6a C10_6a 1.307(7) . ?
C10_6a C11_6a 1.462(8) . ?
C10_6a C10A_6a 1.490(7) . ?
C11_6a N12_6a 1.298(7) . ?
C11_6a C11A_6a 1.499(7) . ?
N12_6a O13_6a 1.376(6) . ?
O15_6a N16_6a 1.387(6) . ?
N16_6a C17_6a 1.318(8) . ?
C17_6a C18_6a 1.457(8) . ?
C17_6a C17A_6a 1.508(8) . ?
C18_6a N19_6a 1.295(7) . ?
C18_6a C18A_6a 1.495(7) . ?
N19_6a O20_6a 1.390(7) . ?
O21_6a N22_6a 1.373(6) . ?
N22_6a C23_6a 1.298(8) . ?
C23_6a C24_6a 1.467(8) . ?
C23_6a C23A_6a 1.497(8) . ?
C24_6a N25_6a 1.297(7) . ?
C24_6a C24A_6a 1.495(7) . ?
N25_6a O26_6a 1.380(6) . ?
C10A_6a H10A_6a 0.9800 . ?
C10A_6a H10B_6a 0.9800 . ?
C10A_6a H10C_6a 0.9800 . ?
C11A_6a H11A_6a 0.9800 . ?
C11A_6a H11B_6a 0.9800 . ?
C11A_6a H11C_6a 0.9800 . ?
C17A_6a H17A_6a 0.9800 . ?
C17A_6a H17B_6a 0.9800 . ?
C17A_6a H17C_6a 0.9800 . ?
C18A_6a H18A_6a 0.9800 . ?
C18A_6a H18B_6a 0.9800 . ?
C18A_6a H18C_6a 0.9800 . ?
C23A_6a H23A_6a 0.9800 . ?
C23A_6a H23B_6a 0.9800 . ?
C23A_6a H23C_6a 0.9800 . ?
C24A_6a H24A_6a 0.9800 . ?
C24A_6a H24B_6a 0.9800 . ?
C24A_6a H24C_6a 0.9800 . ?
O8_6b N9_6b 1.389(12) . ?
N9_6b C10_6b 1.298(10) . ?
C10_6b C11_6b 1.468(12) . ?
C10_6b C10A_6b 1.497(10) . ?
C11_6b N12_6b 1.287(10) . ?
C11_6b C11A_6b 1.496(10) . ?
N12_6b O13_6b 1.372(12) . ?
O15_6b N16_6b 1.382(12) . ?
N16_6b C17_6b 1.300(11) . ?
C17_6b C18_6b 1.471(12) . ?
C17_6b C17A_6b 1.505(10) . ?
C18_6b N19_6b 1.290(10) . ?
C18_6b C18A_6b 1.497(10) . ?
N19_6b O20_6b 1.383(14) . ?
O21_6b N22_6b 1.385(13) . ?
N22_6b C23_6b 1.298(10) . ?
C23_6b C24_6b 1.473(12) . ?
C23_6b C23A_6b 1.497(10) . ?
C24_6b N25_6b 1.291(10) . ?
C24_6b C24A_6b 1.498(10) . ?
N25_6b O26_6b 1.354(12) . ?
C10A_6b H10A_6b 0.9800 . ?
C10A_6b H10B_6b 0.9800 . ?
C10A_6b H10C_6b 0.9800 . ?
C11A_6b H11A_6b 0.9800 . ?
C11A_6b H11B_6b 0.9800 . ?
C11A_6b H11C_6b 0.9800 . ?
C17A_6b H17A_6b 0.9800 . ?
C17A_6b H17B_6b 0.9800 . ?
C17A_6b H17C_6b 0.9800 . ?
C18A_6b H18A_6b 0.9800 . ?
C18A_6b H18B_6b 0.9800 . ?
C18A_6b H18C_6b 0.9800 . ?
C23A_6b H23A_6b 0.9800 . ?
C23A_6b H23B_6b 0.9800 . ?
C23A_6b H23C_6b 0.9800 . ?
C24A_6b H24A_6b 0.9800 . ?
C24A_6b H24B_6b 0.9800 . ?
C24A_6b H24C_6b 0.9800 . ?
C1_20 C6_20 1.348(9) . ?
C1_20 C2_20 1.410(9) . ?
C1_20 C7_20 1.524(9) . ?
C2_20 C3_20 1.349(8) . ?
C2_20 H2_20 0.9500 . ?
C3_20 C4_20 1.344(10) . ?
C3_20 H3_20 0.9500 . ?
C4_20 C5_20 1.391(10) . ?
C4_20 H4_20 0.9500 . ?
C5_20 C6_20 1.389(8) . ?
C5_20 H5_20 0.9500 . ?
C6_20 H6_20 0.9500 . ?
C7_20 H7A_20 0.9800 . ?
C7_20 H7B_20 0.9800 . ?
C7_20 H7C_20 0.9800 . ?
C1_21c C6_21c 1.382(10) . ?
C1_21c C2_21c 1.392(10) . ?
C1_21c C7_21c 1.493(9) . ?
C2_21c C3_21c 1.375(9) . ?
C2_21c H2_21c 0.9500 . ?
C3_21c C4_21c 1.388(11) . ?
C3_21c H3_21c 0.9500 . ?
C4_21c C5_21c 1.357(12) . ?
C4_21c H4_21c 0.9500 . ?
C5_21c C6_21c 1.388(9) . ?
C5_21c H5_21c 0.9500 . ?
C6_21c H6_21c 0.9500 . ?
C7_21c H7A_21c 0.9800 . ?
C7_21c H7B_21c 0.9800 . ?
C7_21c H7C_21c 0.9800 . ?
C1_22d C2_22d 1.385(10) . ?
C1_22d C6_22d 1.399(10) . ?
C1_22d C7_22d 1.483(9) . ?
C2_22d C3_22d 1.386(9) . ?
C2_22d H2_22d 0.9500 . ?
C3_22d C4_22d 1.380(11) . ?
C3_22d H3_22d 0.9500 . ?
C4_22d C5_22d 1.371(12) . ?
C4_22d H4_22d 0.9500 . ?
C5_22d C6_22d 1.379(9) . ?
C5_22d H5_22d 0.9500 . ?
C6_22d H6_22d 0.9500 . ?
C7_22d H7A_22d 0.9800 . ?
C7_22d H7B_22d 0.9800 . ?
C7_22d H7C_22d 0.9800 . ?
C1_28 C6_28 1.378(8) . ?
C1_28 C2_28 1.390(8) . ?
C1_28 C7_28 1.513(8) . ?
C2_28 C3_28 1.391(8) . ?
C2_28 H2_28 0.9500 . ?
C3_28 C4_28 1.378(9) . ?
C3_28 H3_28 0.9500 . ?
C4_28 C5_28 1.376(9) . ?
C4_28 H4_28 0.9500 . ?
C5_28 C6_28 1.400(8) . ?
C5_28 H5_28 0.9500 . ?
C6_28 H6_28 0.9500 . ?
C7_28 H7A_28 0.9800 . ?
C7_28 H7B_28 0.9800 . ?
C7_28 H7C_28 0.9800 . ?
C1_23 C2_23 1.389(7) . ?
C1_23 C6_23 1.423(7) . ?
C1_23 C7_23 1.500(7) . ?
C2_23 C3_23 1.374(7) . ?
C2_23 H2_23 0.9500 . ?
C3_23 C4_23 1.417(8) . ?
C3_23 H3_23 0.9500 . ?
C4_23 C5_23 1.380(8) . ?
C4_23 H4_23 0.9500 . ?
C5_23 C6_23 1.369(7) . ?
C5_23 H5_23 0.9500 . ?
C6_23 H6_23 0.9500 . ?
C7_23 H7A_23 0.9800 . ?
C7_23 H7B_23 0.9800 . ?
C7_23 H7C_23 0.9800 . ?
C1_24 C6_24 1.371(6) . ?
C1_24 C2_24 1.403(7) . ?
C1_24 C7_24 1.510(6) . ?
C2_24 C3_24 1.394(7) . ?
C2_24 H2_24 0.9500 . ?
C3_24 C4_24 1.368(8) . ?
C3_24 H3_24 0.9500 . ?
C4_24 C5_24 1.384(8) . ?
C4_24 H4_24 0.9500 . ?
C5_24 C6_24 1.376(6) . ?
C5_24 H5_24 0.9500 . ?
C6_24 H6_24 0.9500 . ?
C7_24 H7A_24 0.9800 . ?
C7_24 H7B_24 0.9800 . ?
C7_24 H7C_24 0.9800 . ?
C1_25e C2_25e 1.395(7) . ?
C1_25e C6_25e 1.403(6) . ?
C1_25e C7_25e 1.515(6) . ?
C2_25e C3_25e 1.393(7) . ?
C2_25e H2_25e 0.9500 . ?
C3_25e C4_25e 1.399(8) . ?
C3_25e H3_25e 0.9500 . ?
C4_25e C5_25e 1.374(7) . ?
C4_25e H4_25e 0.9500 . ?
C5_25e C6_25e 1.393(7) . ?
C5_25e H5_25e 0.9500 . ?
C6_25e H6_25e 0.9500 . ?
C7_25e H7A_25e 0.9800 . ?
C7_25e H7B_25e 0.9800 . ?
C7_25e H7C_25e 0.9800 . ?
C1_26a C2_26a 1.363(8) . ?
C1_26a C6_26a 1.385(9) . ?
C1_26a C7_26a 1.503(8) . ?
C2_26a C3_26a 1.368(7) . ?
C2_26a H2_26a 0.9500 . ?
C3_26a C4_26a 1.368(9) . ?
C3_26a H3_26a 0.9500 . ?
C4_26a C5_26a 1.351(9) . ?
C4_26a H4_26a 0.9500 . ?
C5_26a C6_26a 1.395(8) . ?
C5_26a H5_26a 0.9500 . ?
C6_26a H6_26a 0.9500 . ?
C7_26a H7A_26a 0.9800 . ?
C7_26a H7B_26a 0.9800 . ?
C7_26a H7C_26a 0.9800 . ?
C1_27b C6_27b 1.390(10) . ?
C1_27b C2_27b 1.396(10) . ?
C1_27b C7_27b 1.480(9) . ?
C2_27b C3_27b 1.381(9) . ?
C2_27b H2_27b 0.9500 . ?
C3_27b C4_27b 1.422(13) . ?
C3_27b H3_27b 0.9500 . ?
C4_27b C5_27b 1.382(13) . ?
C4_27b H4_27b 0.9500 . ?
C5_27b C6_27b 1.397(9) . ?
C5_27b H5_27b 0.9500 . ?
C6_27b H6_27b 0.9500 . ?
C7_27b H7A_27b 0.9800 . ?
C7_27b H7B_27b 0.9800 . ?
C7_27b H7C_27b 0.9800 . ?
N1_30 O2_30 1.206(5) . ?
N1_30 O4_30g 1.212(6) . ?
N1_30 O3_30 1.221(6) . ?
N1_31 O4_31 1.208(4) . ?
N1_31 O3_31 1.238(5) . ?
N1_31 O2_31 1.266(5) . ?
N1_32 O4_32 1.241(4) . ?
N1_32 O2_32 1.242(4) . ?
N1_32 O3_32 1.245(4) . ?
N1_33 O3_33 1.115(13) . ?
N1_33 O2_33 1.117(14) . ?
N1_33 O4_33 1.200(9) . ?
O2_33 O3_33 1.707(16) . ?
N1_34 O2_34 1.163(6) . ?
N1_34 O3_34 1.233(5) . ?
N1_34 O4_34 1.314(6) . ?
N1_40 C2_40 1.134(10) . ?
C2_40 C3_40 1.562(13) . ?
C3_40 H3A_40 0.9800 . ?
C3_40 H3B_40 0.9800 . ?
C3_40 H3C_40 0.9800 . ?
N1_41 C2_41 1.205(9) . ?
C2_41 C3_41 1.438(10) . ?
C3_41 H3A_41 0.9800 . ?
C3_41 H3B_41 0.9800 . ?
C3_41 H3C_41 0.9800 . ?
N1_42 C2_42 1.144(13) . ?
C2_42 C3_42 1.492(14) . ?
C3_42 H3A_42 0.9800 . ?
C3_42 H3B_42 0.9800 . ?
C3_42 H3C_42 0.9800 . ?
N1_43 C2_43 1.131(7) . ?
C2_43 C3_43 1.454(7) . ?
C3_43 H3A_43 0.9800 . ?
C3_43 H3B_43 0.9800 . ?
C3_43 H3C_43 0.9800 . ?
C3_44 C2_44 1.352(13) . ?
C3_44 H3A_44 0.9800 . ?
C3_44 H3B_44 0.9800 . ?
C3_44 H3C_44 0.9800 . ?
C2_44 N1_44 1.155(13) . ?
N1_47 C2_47 1.163(11) . ?
C3_47 C2_47 1.402(12) . ?
C3_47 H3A_47 0.9800 . ?
C3_47 H3B_47 0.9800 . ?
C3_47 H3C_47 0.9800 . ?
C1_25f C6_25f 1.386(10) . ?
C1_25f C2_25f 1.388(10) . ?
C1_25f C7_25f 1.516(10) . ?
C2_25f C3_25f 1.387(9) . ?
C2_25f H2_25f 0.9500 . ?
C3_25f C4_25f 1.384(12) . ?
C3_25f H3_25f 0.9500 . ?
C4_25f C5_25f 1.379(13) . ?
C4_25f H4_25f 0.9500 . ?
C5_25f C6_25f 1.385(9) . ?
C5_25f H5_25f 0.9500 . ?
C6_25f H6_25f 0.9500 . ?
C7_25f H7A_25f 0.9800 . ?
C7_25f H7B_25f 0.9800 . ?
C7_25f H7C_25f 0.9800 . ?

loop_
_geom_angle_atom_site_label_1
_geom_angle_atom_site_label_2
_geom_angle_atom_site_label_3
_geom_angle
_geom_angle_site_symmetry_1
_geom_angle_site_symmetry_3
_geom_angle_publ_flag
N3_4 Pd1 N3_5 87.47(10) . . ?
N3_4 Pd1 N3_2 178.23(10) . 2_776 ?
N3_5 Pd1 N3_2 90.76(10) . 2_776 ?
N3_4 Pd1 N29_6 89.95(11) . 2_776 ?
N3_5 Pd1 N29_6 177.12(10) . 2_776 ?
N3_2 Pd1 N29_6 91.81(11) 2_776 2_776 ?
N3_3 Pd2 N29_5 90.10(10) . . ?
N3_3 Pd2 N3_6 89.36(10) . . ?
N29_5 Pd2 N3_6 177.10(10) . . ?
N3_3 Pd2 N3_1 178.45(10) . 2_776 ?
N29_5 Pd2 N3_1 90.08(10) . 2_776 ?
N3_6 Pd2 N3_1 90.54(10) . 2_776 ?
N29_3 Pd3 N29_1 179.20(10) . . ?
N29_3 Pd3 N29_2 90.97(10) . . ?
N29_1 Pd3 N29_2 89.61(10) . . ?
N29_3 Pd3 N29_4 89.29(10) . . ?
N29_1 Pd3 N29_4 90.12(10) . . ?
N29_2 Pd3 N29_4 179.38(9) . . ?
N19_1 Fe1_1 N16_1 77.73(11) . . ?
N19_1 Fe1_1 N22_1 116.52(12) . . ?
N16_1 Fe1_1 N22_1 87.35(12) . . ?
N19_1 Fe1_1 N12_1 88.06(11) . . ?
N16_1 Fe1_1 N12_1 117.68(11) . . ?
N22_1 Fe1_1 N12_1 149.04(12) . . ?
N19_1 Fe1_1 N9_1 152.68(12) . . ?
N16_1 Fe1_1 N9_1 87.86(12) . . ?
N22_1 Fe1_1 N9_1 85.41(12) . . ?
N12_1 Fe1_1 N9_1 78.16(11) . . ?
N19_1 Fe1_1 N25_1 87.06(12) . . ?
N16_1 Fe1_1 N25_1 151.47(12) . . ?
N22_1 Fe1_1 N25_1 77.96(12) . . ?
N12_1 Fe1_1 N25_1 85.32(12) . . ?
N9_1 Fe1_1 N25_1 114.78(12) . . ?
C2_1 C1_1 C6_1 116.7(3) . . ?
C2_1 C1_1 B7_1 120.1(3) . . ?
C6_1 C1_1 B7_1 123.1(3) . . ?
N3_1 C2_1 C1_1 123.3(3) . . ?
N3_1 C2_1 H2_1 118.3 . . ?
C1_1 C2_1 H2_1 118.3 . . ?
C2_1 N3_1 C4_1 118.9(3) . . ?
C2_1 N3_1 Pd2 119.5(2) . 2_776 ?
C4_1 N3_1 Pd2 121.6(2) . 2_776 ?
N3_1 C4_1 C5_1 122.2(3) . . ?
N3_1 C4_1 H4_1 118.9 . . ?
C5_1 C4_1 H4_1 118.9 . . ?
C4_1 C5_1 C6_1 118.3(3) . . ?
C4_1 C5_1 H5_1 120.9 . . ?
C6_1 C5_1 H5_1 120.9 . . ?
C5_1 C6_1 C1_1 120.4(3) . . ?
C5_1 C6_1 H6_1 119.8 . . ?
C1_1 C6_1 H6_1 119.8 . . ?
O21_1 B7_1 O15_1 111.4(3) . . ?
O21_1 B7_1 O8_1 110.2(3) . . ?
O15_1 B7_1 O8_1 110.3(3) . . ?
O21_1 B7_1 C1_1 109.8(3) . . ?
O15_1 B7_1 C1_1 106.8(3) . . ?
O8_1 B7_1 C1_1 108.2(3) . . ?
N9_1 O8_1 B7_1 112.0(2) . . ?
C10_1 N9_1 O8_1 117.1(3) . . ?
C10_1 N9_1 Fe1_1 119.4(2) . . ?
O8_1 N9_1 Fe1_1 122.6(2) . . ?
N9_1 C10_1 C11_1 111.4(3) . . ?
N9_1 C10_1 C10A_1 123.9(3) . . ?
C11_1 C10_1 C10A_1 124.7(3) . . ?
N12_1 C11_1 C10_1 111.2(3) . . ?
N12_1 C11_1 C11A_1 124.1(3) . . ?
C10_1 C11_1 C11A_1 124.7(3) . . ?
C11_1 N12_1 O13_1 116.3(3) . . ?
C11_1 N12_1 Fe1_1 119.4(2) . . ?
O13_1 N12_1 Fe1_1 123.15(18) . . ?
N12_1 O13_1 B14_1 110.9(2) . . ?
O26_1 B14_1 O20_1 110.3(3) . . ?
O26_1 B14_1 O13_1 110.1(3) . . ?
O20_1 B14_1 O13_1 110.9(2) . . ?
O26_1 B14_1 C27_1 110.7(2) . . ?
O20_1 B14_1 C27_1 105.5(3) . . ?
O13_1 B14_1 C27_1 109.4(2) . . ?
N16_1 O15_1 B7_1 111.5(2) . . ?
C17_1 N16_1 O15_1 116.5(3) . . ?
C17_1 N16_1 Fe1_1 119.7(2) . . ?
O15_1 N16_1 Fe1_1 122.60(19) . . ?
N16_1 C17_1 C18_1 111.2(3) . . ?
N16_1 C17_1 C17A_1 122.4(3) . . ?
C18_1 C17_1 C17A_1 126.5(3) . . ?
N19_1 C18_1 C17_1 110.9(3) . . ?
N19_1 C18_1 C18A_1 123.2(3) . . ?
C17_1 C18_1 C18A_1 125.8(3) . . ?
C18_1 N19_1 O20_1 116.2(3) . . ?
C18_1 N19_1 Fe1_1 120.0(2) . . ?
O20_1 N19_1 Fe1_1 122.65(19) . . ?
N19_1 O20_1 B14_1 112.3(2) . . ?
N22_1 O21_1 B7_1 111.2(2) . . ?
C23_1 N22_1 O21_1 116.5(3) . . ?
C23_1 N22_1 Fe1_1 119.6(2) . . ?
O21_1 N22_1 Fe1_1 122.52(19) . . ?
N22_1 C23_1 C24_1 111.3(3) . . ?
N22_1 C23_1 C23A_1 124.3(3) . . ?
C24_1 C23_1 C23A_1 124.4(3) . . ?
N25_1 C24_1 C23_1 111.2(3) . . ?
N25_1 C24_1 C24A_1 124.5(3) . . ?
C23_1 C24_1 C24A_1 124.3(3) . . ?
C24_1 N25_1 O26_1 117.4(3) . . ?
C24_1 N25_1 Fe1_1 119.4(2) . . ?
O26_1 N25_1 Fe1_1 122.4(2) . . ?
N25_1 O26_1 B14_1 112.3(2) . . ?
C28_1 C27_1 C32_1 116.7(3) . . ?
C28_1 C27_1 B14_1 118.3(3) . . ?
C32_1 C27_1 B14_1 124.9(3) . . ?
N29_1 C28_1 C27_1 123.5(3) . . ?
N29_1 C28_1 H28_1 118.2 . . ?
C27_1 C28_1 H28_1 118.2 . . ?
C28_1 N29_1 C30_1 119.0(2) . . ?
C28_1 N29_1 Pd3 120.25(19) . . ?
C30_1 N29_1 Pd3 120.7(2) . . ?
N29_1 C30_1 C31_1 121.6(3) . . ?
N29_1 C30_1 H30_1 119.2 . . ?
C31_1 C30_1 H30_1 119.2 . . ?
C32_1 C31_1 C30_1 119.0(3) . . ?
C32_1 C31_1 H31_1 120.5 . . ?
C30_1 C31_1 H31_1 120.5 . . ?
C31_1 C32_1 C27_1 120.1(3) . . ?
C31_1 C32_1 H32_1 119.9 . . ?
C27_1 C32_1 H32_1 119.9 . . ?
C10_1 C10A_1 H10A_1 109.5 . . ?
C10_1 C10A_1 H10B_1 109.5 . . ?
H10A_1 C10A_1 H10B_1 109.5 . . ?
C10_1 C10A_1 H10C_1 109.5 . . ?
H10A_1 C10A_1 H10C_1 109.5 . . ?
H10B_1 C10A_1 H10C_1 109.5 . . ?
C11_1 C11A_1 H11A_1 109.5 . . ?
C11_1 C11A_1 H11B_1 109.5 . . ?
H11A_1 C11A_1 H11B_1 109.5 . . ?
C11_1 C11A_1 H11C_1 109.5 . . ?
H11A_1 C11A_1 H11C_1 109.5 . . ?
H11B_1 C11A_1 H11C_1 109.5 . . ?
C17_1 C17A_1 H17A_1 109.5 . . ?
C17_1 C17A_1 H17B_1 109.5 . . ?
H17A_1 C17A_1 H17B_1 109.5 . . ?
C17_1 C17A_1 H17C_1 109.5 . . ?
H17A_1 C17A_1 H17C_1 109.5 . . ?
H17B_1 C17A_1 H17C_1 109.5 . . ?
C18_1 C18A_1 H18A_1 109.5 . . ?
C18_1 C18A_1 H18B_1 109.5 . . ?
H18A_1 C18A_1 H18B_1 109.5 . . ?
C18_1 C18A_1 H18C_1 109.5 . . ?
H18A_1 C18A_1 H18C_1 109.5 . . ?
H18B_1 C18A_1 H18C_1 109.5 . . ?
C23_1 C23A_1 H23A_1 109.5 . . ?
C23_1 C23A_1 H23B_1 109.5 . . ?
H23A_1 C23A_1 H23B_1 109.5 . . ?
C23_1 C23A_1 H23C_1 109.5 . . ?
H23A_1 C23A_1 H23C_1 109.5 . . ?
H23B_1 C23A_1 H23C_1 109.5 . . ?
C24_1 C24A_1 H24A_1 109.5 . . ?
C24_1 C24A_1 H24B_1 109.5 . . ?
H24A_1 C24A_1 H24B_1 109.5 . . ?
C24_1 C24A_1 H24C_1 109.5 . . ?
H24A_1 C24A_1 H24C_1 109.5 . . ?
H24B_1 C24A_1 H24C_1 109.5 . . ?
C2_2 C1_2 C6_2 116.1(3) . . ?
C2_2 C1_2 B7_2 123.6(3) . . ?
C6_2 C1_2 B7_2 120.1(3) . . ?
N16_2 C17_2 C18_2 111.4(3) . . ?
N16_2 C17_2 C17A_2 125.0(3) . . ?
C18_2 C17_2 C17A_2 123.5(3) . . ?
N25_2 Fe2_2 N22_2 78.48(12) . . ?
N25_2 Fe2_2 N12_2 86.30(13) . . ?
N22_2 Fe2_2 N12_2 116.15(12) . . ?
N25_2 Fe2_2 N16_2 117.92(14) . . ?
N22_2 Fe2_2 N16_2 87.41(13) . . ?
N12_2 Fe2_2 N16_2 150.09(14) . . ?
N25_2 Fe2_2 N9_2 150.44(12) . . ?
N22_2 Fe2_2 N9_2 86.27(13) . . ?
N12_2 Fe2_2 N9_2 77.86(12) . . ?
N16_2 Fe2_2 N9_2 86.12(12) . . ?
N25_2 Fe2_2 N19_2 87.58(13) . . ?
N22_2 Fe2_2 N19_2 152.22(14) . . ?
N12_2 Fe2_2 N19_2 86.39(12) . . ?
N16_2 Fe2_2 N19_2 77.99(12) . . ?
N9_2 Fe2_2 N19_2 115.73(14) . . ?
N3_2 C2_2 C1_2 123.4(3) . . ?
N3_2 C2_2 H2_2 118.3 . . ?
C1_2 C2_2 H2_2 118.3 . . ?
C4_2 N3_2 C2_2 119.3(2) . . ?
C4_2 N3_2 Pd1 120.0(2) . 2_776 ?
C2_2 N3_2 Pd1 120.71(18) . 2_776 ?
N3_2 C4_2 C5_2 121.5(3) . . ?
N3_2 C4_2 H4_2 119.3 . . ?
C5_2 C4_2 H4_2 119.3 . . ?
C6_2 C5_2 C4_2 118.6(3) . . ?
C6_2 C5_2 H5_2 120.7 . . ?
C4_2 C5_2 H5_2 120.7 . . ?
C5_2 C6_2 C1_2 121.0(3) . . ?
C5_2 C6_2 H6_2 119.5 . . ?
C1_2 C6_2 H6_2 119.5 . . ?
O21_2 B7_2 O15_2 112.2(3) . . ?
O21_2 B7_2 O8_2 111.2(3) . . ?
O15_2 B7_2 O8_2 109.6(3) . . ?
O21_2 B7_2 C1_2 107.7(3) . . ?
O15_2 B7_2 C1_2 110.6(2) . . ?
O8_2 B7_2 C1_2 105.3(3) . . ?
N9_2 O8_2 B7_2 110.8(2) . . ?
C10_2 N9_2 O8_2 116.5(3) . . ?
C10_2 N9_2 Fe2_2 119.6(2) . . ?
O8_2 N9_2 Fe2_2 122.5(2) . . ?
N9_2 C10_2 C11_2 111.0(3) . . ?
N9_2 C10_2 C10A_2 124.9(3) . . ?
C11_2 C10_2 C10A_2 124.1(3) . . ?
N12_2 C11_2 C10_2 111.2(3) . . ?
N12_2 C11_2 C11A_2 125.1(3) . . ?
C10_2 C11_2 C11A_2 123.6(3) . . ?
C11_2 N12_2 O13_2 116.6(3) . . ?
C11_2 N12_2 Fe2_2 119.5(2) . . ?
O13_2 N12_2 Fe2_2 123.08(19) . . ?
N12_2 O13_2 B14_2 111.1(2) . . ?
O26_2 B14_2 O13_2 110.5(3) . . ?
O26_2 B14_2 O20_2 111.9(3) . . ?
O13_2 B14_2 O20_2 110.3(3) . . ?
O26_2 B14_2 C27_2 106.8(3) . . ?
O13_2 B14_2 C27_2 107.6(2) . . ?
O20_2 B14_2 C27_2 109.5(2) . . ?
N16_2 O15_2 B7_2 110.5(2) . . ?
C17_2 N16_2 O15_2 116.8(3) . . ?
C17_2 N16_2 Fe2_2 119.5(2) . . ?
O15_2 N16_2 Fe2_2 123.0(2) . . ?
N19_2 C18_2 C17_2 110.9(3) . . ?
N19_2 C18_2 C18A_2 125.2(4) . . ?
C17_2 C18_2 C18A_2 124.0(3) . . ?
C18_2 N19_2 O20_2 116.7(3) . . ?
C18_2 N19_2 Fe2_2 120.0(3) . . ?
O20_2 N19_2 Fe2_2 122.3(2) . . ?
N19_2 O20_2 B14_2 111.7(2) . . ?
N22_2 O21_2 B7_2 111.5(2) . . ?
C23_2 N22_2 O21_2 116.7(3) . . ?
C23_2 N22_2 Fe2_2 119.7(2) . . ?
O21_2 N22_2 Fe2_2 122.6(2) . . ?
N22_2 C23_2 C24_2 110.2(3) . . ?
N22_2 C23_2 C23A_2 125.6(3) . . ?
C24_2 C23_2 C23A_2 124.1(3) . . ?
N25_2 C24_2 C23_2 111.9(3) . . ?
N25_2 C24_2 C24A_2 124.2(3) . . ?
C23_2 C24_2 C24A_2 123.9(3) . . ?
C24_2 N25_2 O26_2 116.6(3) . . ?
C24_2 N25_2 Fe2_2 118.9(2) . . ?
O26_2 N25_2 Fe2_2 123.0(2) . . ?
N25_2 O26_2 B14_2 111.5(2) . . ?
C28_2 C27_2 C32_2 116.2(2) . . ?
C28_2 C27_2 B14_2 122.8(3) . . ?
C32_2 C27_2 B14_2 121.0(2) . . ?
N29_2 C28_2 C27_2 123.4(3) . . ?
N29_2 C28_2 H28_2 118.3 . . ?
C27_2 C28_2 H28_2 118.3 . . ?
C30_2 N29_2 C28_2 119.1(2) . . ?
C30_2 N29_2 Pd3 120.25(19) . . ?
C28_2 N29_2 Pd3 120.54(19) . . ?
N29_2 C30_2 C31_2 121.8(3) . . ?
N29_2 C30_2 H30_2 119.1 . . ?
C31_2 C30_2 H30_2 119.1 . . ?
C32_2 C31_2 C30_2 118.4(3) . . ?
C32_2 C31_2 H31_2 120.8 . . ?
C30_2 C31_2 H31_2 120.8 . . ?
C31_2 C32_2 C27_2 121.1(3) . . ?
C31_2 C32_2 H32_2 119.5 . . ?
C27_2 C32_2 H32_2 119.5 . . ?
C10_2 C10A_2 H10A_2 109.5 . . ?
C10_2 C10A_2 H10B_2 109.5 . . ?
H10A_2 C10A_2 H10B_2 109.5 . . ?
C10_2 C10A_2 H10C_2 109.5 . . ?
H10A_2 C10A_2 H10C_2 109.5 . . ?
H10B_2 C10A_2 H10C_2 109.5 . . ?
C11_2 C11A_2 H11A_2 109.5 . . ?
C11_2 C11A_2 H11B_2 109.5 . . ?
H11A_2 C11A_2 H11B_2 109.5 . . ?
C11_2 C11A_2 H11C_2 109.5 . . ?
H11A_2 C11A_2 H11C_2 109.5 . . ?
H11B_2 C11A_2 H11C_2 109.5 . . ?
C17_2 C17A_2 H17A_2 109.5 . . ?
C17_2 C17A_2 H17B_2 109.5 . . ?
H17A_2 C17A_2 H17B_2 109.5 . . ?
C17_2 C17A_2 H17C_2 109.5 . . ?
H17A_2 C17A_2 H17C_2 109.5 . . ?
H17B_2 C17A_2 H17C_2 109.5 . . ?
C18_2 C18A_2 H18A_2 109.5 . . ?
C18_2 C18A_2 H18B_2 109.5 . . ?
H18A_2 C18A_2 H18B_2 109.5 . . ?
C18_2 C18A_2 H18C_2 109.5 . . ?
H18A_2 C18A_2 H18C_2 109.5 . . ?
H18B_2 C18A_2 H18C_2 109.5 . . ?
C23_2 C23A_2 H23A_2 109.5 . . ?
C23_2 C23A_2 H23B_2 109.5 . . ?
H23A_2 C23A_2 H23B_2 109.5 . . ?
C23_2 C23A_2 H23C_2 109.5 . . ?
H23A_2 C23A_2 H23C_2 109.5 . . ?
H23B_2 C23A_2 H23C_2 109.5 . . ?
C24_2 C24A_2 H24A_2 109.5 . . ?
C24_2 C24A_2 H24B_2 109.5 . . ?
H24A_2 C24A_2 H24B_2 109.5 . . ?
C24_2 C24A_2 H24C_2 109.5 . . ?
H24A_2 C24A_2 H24C_2 109.5 . . ?
H24B_2 C24A_2 H24C_2 109.5 . . ?
C2_3 C1_3 C6_3 116.5(3) . . ?
C2_3 C1_3 B7_3 121.7(3) . . ?
C6_3 C1_3 B7_3 121.8(3) . . ?
N3_3 C2_3 C1_3 122.8(3) . . ?
N3_3 C2_3 H2_3 118.6 . . ?
C1_3 C2_3 H2_3 118.6 . . ?
N12_3 Fe3_3 N16_3 116.77(14) . . ?
N12_3 Fe3_3 N9_3 78.18(13) . . ?
N16_3 Fe3_3 N9_3 86.31(13) . . ?
N12_3 Fe3_3 N25_3 87.78(14) . . ?
N16_3 Fe3_3 N25_3 149.13(13) . . ?
N9_3 Fe3_3 N25_3 118.59(14) . . ?
N12_3 Fe3_3 N19_3 86.78(14) . . ?
N16_3 Fe3_3 N19_3 77.85(13) . . ?
N9_3 Fe3_3 N19_3 150.39(14) . . ?
N25_3 Fe3_3 N19_3 85.72(14) . . ?
N12_3 Fe3_3 N22_3 151.37(14) . . ?
N16_3 Fe3_3 N22_3 86.45(13) . . ?
N9_3 Fe3_3 N22_3 87.48(13) . . ?
N25_3 Fe3_3 N22_3 77.43(13) . . ?
N19_3 Fe3_3 N22_3 115.91(14) . . ?
C4_3 N3_3 C2_3 119.6(3) . . ?
C4_3 N3_3 Pd2 120.4(2) . . ?
C2_3 N3_3 Pd2 120.00(19) . . ?
N3_3 C4_3 C5_3 121.2(3) . . ?
N3_3 C4_3 H4_3 119.4 . . ?
C5_3 C4_3 H4_3 119.4 . . ?
C4_3 C5_3 C6_3 119.1(3) . . ?
C4_3 C5_3 H5_3 120.5 . . ?
C6_3 C5_3 H5_3 120.5 . . ?
C5_3 C6_3 C1_3 120.8(3) . . ?
C5_3 C6_3 H6_3 119.6 . . ?
C1_3 C6_3 H6_3 119.6 . . ?
O15_3 B7_3 O8_3 112.4(3) . . ?
O15_3 B7_3 O21_3 110.0(3) . . ?
O8_3 B7_3 O21_3 110.4(3) . . ?
O15_3 B7_3 C1_3 108.9(3) . . ?
O8_3 B7_3 C1_3 107.7(3) . . ?
O21_3 B7_3 C1_3 107.2(3) . . ?
N9_3 O8_3 B7_3 111.3(2) . . ?
C10_3 N9_3 O8_3 117.2(3) . . ?
C10_3 N9_3 Fe3_3 119.3(2) . . ?
O8_3 N9_3 Fe3_3 122.7(2) . . ?
N9_3 C10_3 C11_3 111.2(3) . . ?
N9_3 C10_3 C10A_3 123.7(3) . . ?
C11_3 C10_3 C10A_3 125.1(3) . . ?
N12_3 C11_3 C10_3 111.3(3) . . ?
N12_3 C11_3 C11A_3 125.0(4) . . ?
C10_3 C11_3 C11A_3 123.7(3) . . ?
C11_3 N12_3 O13_3 116.9(3) . . ?
C11_3 N12_3 Fe3_3 119.7(2) . . ?
O13_3 N12_3 Fe3_3 122.6(2) . . ?
N12_3 O13_3 B14_3 111.7(3) . . ?
O13_3 B14_3 O20_3 111.4(3) . . ?
O13_3 B14_3 O26_3 111.1(3) . . ?
O20_3 B14_3 O26_3 109.9(3) . . ?
O13_3 B14_3 C27_3 108.5(3) . . ?
O20_3 B14_3 C27_3 108.8(3) . . ?
O26_3 B14_3 C27_3 106.9(3) . . ?
N16_3 O15_3 B7_3 112.0(2) . . ?
C17_3 N16_3 O15_3 116.5(3) . . ?
C17_3 N16_3 Fe3_3 120.2(2) . . ?
O15_3 N16_3 Fe3_3 122.7(2) . . ?
N16_3 C17_3 C18_3 111.1(3) . . ?
N16_3 C17_3 C17A_3 124.3(3) . . ?
C18_3 C17_3 C17A_3 124.5(3) . . ?
N19_3 C18_3 C17_3 110.8(3) . . ?
N19_3 C18_3 C18A_3 123.8(3) . . ?
C17_3 C18_3 C18A_3 125.3(3) . . ?
C18_3 N19_3 O20_3 116.4(3) . . ?
C18_3 N19_3 Fe3_3 119.5(2) . . ?
O20_3 N19_3 Fe3_3 122.6(2) . . ?
N19_3 O20_3 B14_3 111.1(2) . . ?
N22_3 O21_3 B7_3 111.7(2) . . ?
C23_3 N22_3 O21_3 117.0(3) . . ?
C23_3 N22_3 Fe3_3 119.8(2) . . ?
O21_3 N22_3 Fe3_3 122.5(2) . . ?
N22_3 C23_3 C24_3 111.7(3) . . ?
N22_3 C23_3 C23A_3 125.0(3) . . ?
C24_3 C23_3 C23A_3 123.3(3) . . ?
N25_3 C24_3 C23_3 110.5(3) . . ?
N25_3 C24_3 C24A_3 124.7(4) . . ?
C23_3 C24_3 C24A_3 124.7(4) . . ?
C24_3 N25_3 O26_3 116.3(3) . . ?
C24_3 N25_3 Fe3_3 120.0(3) . . ?
O26_3 N25_3 Fe3_3 122.6(2) . . ?
N25_3 O26_3 B14_3 111.1(3) . . ?
C28_3 C27_3 C32_3 116.8(3) . . ?
C28_3 C27_3 B14_3 120.9(3) . . ?
C32_3 C27_3 B14_3 122.1(3) . . ?
N29_3 C28_3 C27_3 123.1(3) . . ?
N29_3 C28_3 H28_3 118.5 . . ?
C27_3 C28_3 H28_3 118.5 . . ?
C30_3 N29_3 C28_3 119.3(3) . . ?
C30_3 N29_3 Pd3 121.4(2) . . ?
C28_3 N29_3 Pd3 118.7(2) . . ?
N29_3 C30_3 C31_3 121.5(3) . . ?
N29_3 C30_3 H30_3 119.2 . . ?
C31_3 C30_3 H30_3 119.2 . . ?
C30_3 C31_3 C32_3 118.8(3) . . ?
C30_3 C31_3 H31_3 120.6 . . ?
C32_3 C31_3 H31_3 120.6 . . ?
C31_3 C32_3 C27_3 120.4(3) . . ?
C31_3 C32_3 H32_3 119.8 . . ?
C27_3 C32_3 H32_3 119.8 . . ?
C10_3 C10A_3 H10A_3 109.5 . . ?
C10_3 C10A_3 H10B_3 109.5 . . ?
H10A_3 C10A_3 H10B_3 109.5 . . ?
C10_3 C10A_3 H10C_3 109.5 . . ?
H10A_3 C10A_3 H10C_3 109.5 . . ?
H10B_3 C10A_3 H10C_3 109.5 . . ?
C11_3 C11A_3 H11A_3 109.5 . . ?
C11_3 C11A_3 H11B_3 109.5 . . ?
H11A_3 C11A_3 H11B_3 109.5 . . ?
C11_3 C11A_3 H11C_3 109.5 . . ?
H11A_3 C11A_3 H11C_3 109.5 . . ?
H11B_3 C11A_3 H11C_3 109.5 . . ?
C17_3 C17A_3 H17A_3 109.5 . . ?
C17_3 C17A_3 H17B_3 109.5 . . ?
H17A_3 C17A_3 H17B_3 109.5 . . ?
C17_3 C17A_3 H17C_3 109.5 . . ?
H17A_3 C17A_3 H17C_3 109.5 . . ?
H17B_3 C17A_3 H17C_3 109.5 . . ?
C18_3 C18A_3 H18A_3 109.5 . . ?
C18_3 C18A_3 H18B_3 109.5 . . ?
H18A_3 C18A_3 H18B_3 109.5 . . ?
C18_3 C18A_3 H18C_3 109.5 . . ?
H18A_3 C18A_3 H18C_3 109.5 . . ?
H18B_3 C18A_3 H18C_3 109.5 . . ?
C23_3 C23A_3 H23A_3 109.5 . . ?
C23_3 C23A_3 H23B_3 109.5 . . ?
H23A_3 C23A_3 H23B_3 109.5 . . ?
C23_3 C23A_3 H23C_3 109.5 . . ?
H23A_3 C23A_3 H23C_3 109.5 . . ?
H23B_3 C23A_3 H23C_3 109.5 . . ?
C24_3 C24A_3 H24A_3 109.5 . . ?
C24_3 C24A_3 H24B_3 109.5 . . ?
H24A_3 C24A_3 H24B_3 109.5 . . ?
C24_3 C24A_3 H24C_3 109.5 . . ?
H24A_3 C24A_3 H24C_3 109.5 . . ?
H24B_3 C24A_3 H24C_3 109.5 . . ?
C2_4 C1_4 C6_4 116.4(3) . . ?
C2_4 C1_4 B7_4 120.5(2) . . ?
C6_4 C1_4 B7_4 123.0(2) . . ?
N3_4 C2_4 C1_4 123.0(3) . . ?
N3_4 C2_4 H2_4 118.5 . . ?
C1_4 C2_4 H2_4 118.5 . . ?
C4_4 N3_4 C2_4 119.8(2) . . ?
C4_4 N3_4 Pd1 120.5(2) . . ?
C2_4 N3_4 Pd1 119.58(18) . . ?
N22_4 Fe4_4 N16_4 88.02(12) . . ?
N22_4 Fe4_4 N19_4 152.68(11) . . ?
N16_4 Fe4_4 N19_4 78.13(12) . . ?
N22_4 Fe4_4 N25_4 77.71(11) . . ?
N16_4 Fe4_4 N25_4 118.63(12) . . ?
N19_4 Fe4_4 N25_4 88.35(11) . . ?
N22_4 Fe4_4 N12_4 116.82(12) . . ?
N16_4 Fe4_4 N12_4 148.69(11) . . ?
N19_4 Fe4_4 N12_4 85.24(12) . . ?
N25_4 Fe4_4 N12_4 86.81(11) . . ?
N22_4 Fe4_4 N9_4 86.76(11) . . ?
N16_4 Fe4_4 N9_4 85.46(11) . . ?
N19_4 Fe4_4 N9_4 115.04(11) . . ?
N25_4 Fe4_4 N9_4 150.33(11) . . ?
N12_4 Fe4_4 N9_4 77.79(11) . . ?
N3_4 C4_4 C5_4 121.3(3) . . ?
N3_4 C4_4 H4_4 119.4 . . ?
C5_4 C4_4 H4_4 119.4 . . ?
C4_4 C5_4 C6_4 118.8(3) . . ?
C4_4 C5_4 H5_4 120.6 . . ?
C6_4 C5_4 H5_4 120.6 . . ?
C5_4 C6_4 C1_4 120.8(3) . . ?
C5_4 C6_4 H6_4 119.6 . . ?
C1_4 C6_4 H6_4 119.6 . . ?
O15_4 B7_4 O21_4 111.9(2) . . ?
O15_4 B7_4 O8_4 109.8(2) . . ?
O21_4 B7_4 O8_4 110.8(3) . . ?
O15_4 B7_4 C1_4 109.6(2) . . ?
O21_4 B7_4 C1_4 106.5(2) . . ?
O8_4 B7_4 C1_4 108.0(2) . . ?
N9_4 O8_4 B7_4 110.9(2) . . ?
C10_4 N9_4 O8_4 116.6(2) . . ?
C10_4 N9_4 Fe4_4 119.9(2) . . ?
O8_4 N9_4 Fe4_4 122.77(18) . . ?
N9_4 C10_4 C11_4 111.1(2) . . ?
N9_4 C10_4 C10A_4 125.0(3) . . ?
C11_4 C10_4 C10A_4 123.9(3) . . ?
N12_4 C11_4 C10_4 111.4(2) . . ?
N12_4 C11_4 C11A_4 122.9(3) . . ?
C10_4 C11_4 C11A_4 125.7(2) . . ?
C11_4 N12_4 O13_4 116.6(2) . . ?
C11_4 N12_4 Fe4_4 119.4(2) . . ?
O13_4 N12_4 Fe4_4 122.92(18) . . ?
N12_4 O13_4 B14_4 111.0(2) . . ?
O20_4 B14_4 O26_4 111.3(3) . . ?
O20_4 B14_4 O13_4 110.1(2) . . ?
O26_4 B14_4 O13_4 110.9(2) . . ?
O20_4 B14_4 C27_4 109.5(2) . . ?
O26_4 B14_4 C27_4 105.0(2) . . ?
O13_4 B14_4 C27_4 109.9(2) . . ?
N16_4 O15_4 B7_4 111.2(2) . . ?
C17_4 N16_4 O15_4 116.7(3) . . ?
C17_4 N16_4 Fe4_4 119.1(2) . . ?
O15_4 N16_4 Fe4_4 122.53(19) . . ?
N16_4 C17_4 C18_4 111.1(3) . . ?
N16_4 C17_4 C17A_4 125.0(3) . . ?
C18_4 C17_4 C17A_4 123.9(3) . . ?
N19_4 C18_4 C17_4 111.1(3) . . ?
N19_4 C18_4 C18A_4 123.9(3) . . ?
C17_4 C18_4 C18A_4 125.0(3) . . ?
C18_4 N19_4 O20_4 116.8(3) . . ?
C18_4 N19_4 Fe4_4 119.6(2) . . ?
O20_4 N19_4 Fe4_4 122.90(19) . . ?
N19_4 O20_4 B14_4 111.4(2) . . ?
N22_4 O21_4 B7_4 111.8(2) . . ?
C23_4 N22_4 O21_4 116.3(2) . . ?
C23_4 N22_4 Fe4_4 120.1(2) . . ?
O21_4 N22_4 Fe4_4 122.93(18) . . ?
N22_4 C23_4 C24_4 111.1(3) . . ?
N22_4 C23_4 C23A_4 123.6(3) . . ?
C24_4 C23_4 C23A_4 125.3(3) . . ?
N25_4 C24_4 C23_4 110.8(2) . . ?
N25_4 C24_4 C24A_4 125.4(3) . . ?
C23_4 C24_4 C24A_4 123.8(3) . . ?
C24_4 N25_4 O26_4 117.0(2) . . ?
C24_4 N25_4 Fe4_4 119.9(2) . . ?
O26_4 N25_4 Fe4_4 122.02(18) . . ?
N25_4 O26_4 B14_4 111.8(2) . . ?
C28_4 C27_4 C32_4 116.7(2) . . ?
C28_4 C27_4 B14_4 118.4(2) . . ?
C32_4 C27_4 B14_4 124.6(2) . . ?
N29_4 C28_4 C27_4 123.5(3) . . ?
N29_4 C28_4 H28_4 118.2 . . ?
C27_4 C28_4 H28_4 118.2 . . ?
C30_4 N29_4 C28_4 118.6(2) . . ?
C30_4 N29_4 Pd3 120.64(18) . . ?
C28_4 N29_4 Pd3 120.70(19) . . ?
N29_4 C30_4 C31_4 122.0(3) . . ?
N29_4 C30_4 H30_4 119.0 . . ?
C31_4 C30_4 H30_4 119.0 . . ?
C30_4 C31_4 C32_4 118.8(3) . . ?
C30_4 C31_4 H31_4 120.6 . . ?
C32_4 C31_4 H31_4 120.6 . . ?
C31_4 C32_4 C27_4 120.2(3) . . ?
C31_4 C32_4 H32_4 119.9 . . ?
C27_4 C32_4 H32_4 119.9 . . ?
C10_4 C10A_4 H10A_4 109.5 . . ?
C10_4 C10A_4 H10B_4 109.5 . . ?
H10A_4 C10A_4 H10B_4 109.5 . . ?
C10_4 C10A_4 H10C_4 109.5 . . ?
H10A_4 C10A_4 H10C_4 109.5 . . ?
H10B_4 C10A_4 H10C_4 109.5 . . ?
C11_4 C11A_4 H11A_4 109.5 . . ?
C11_4 C11A_4 H11B_4 109.5 . . ?
H11A_4 C11A_4 H11B_4 109.5 . . ?
C11_4 C11A_4 H11C_4 109.5 . . ?
H11A_4 C11A_4 H11C_4 109.5 . . ?
H11B_4 C11A_4 H11C_4 109.5 . . ?
C17_4 C17A_4 H17A_4 109.5 . . ?
C17_4 C17A_4 H17B_4 109.5 . . ?
H17A_4 C17A_4 H17B_4 109.5 . . ?
C17_4 C17A_4 H17C_4 109.5 . . ?
H17A_4 C17A_4 H17C_4 109.5 . . ?
H17B_4 C17A_4 H17C_4 109.5 . . ?
C18_4 C18A_4 H18A_4 109.5 . . ?
C18_4 C18A_4 H18B_4 109.5 . . ?
H18A_4 C18A_4 H18B_4 109.5 . . ?
C18_4 C18A_4 H18C_4 109.5 . . ?
H18A_4 C18A_4 H18C_4 109.5 . . ?
H18B_4 C18A_4 H18C_4 109.5 . . ?
C23_4 C23A_4 H23A_4 109.5 . . ?
C23_4 C23A_4 H23B_4 109.5 . . ?
H23A_4 C23A_4 H23B_4 109.5 . . ?
C23_4 C23A_4 H23C_4 109.5 . . ?
H23A_4 C23A_4 H23C_4 109.5 . . ?
H23B_4 C23A_4 H23C_4 109.5 . . ?
C24_4 C24A_4 H24A_4 109.5 . . ?
C24_4 C24A_4 H24B_4 109.5 . . ?
H24A_4 C24A_4 H24B_4 109.5 . . ?
C24_4 C24A_4 H24C_4 109.5 . . ?
H24A_4 C24A_4 H24C_4 109.5 . . ?
H24B_4 C24A_4 H24C_4 109.5 . . ?
C2_5 C1_5 C6_5 116.2(2) . . ?
C2_5 C1_5 B7_5 121.3(2) . . ?
C6_5 C1_5 B7_5 122.4(2) . . ?
N3_5 C2_5 C1_5 123.3(2) . . ?
N3_5 C2_5 H2_5 118.3 . . ?
C1_5 C2_5 H2_5 118.3 . . ?
C2_5 N3_5 C4_5 119.2(2) . . ?
C2_5 N3_5 Pd1 120.95(18) . . ?
C4_5 N3_5 Pd1 119.51(19) . . ?
N3_5 C4_5 C5_5 121.4(3) . . ?
N3_5 C4_5 H4_5 119.3 . . ?
C5_5 C4_5 H4_5 119.3 . . ?
N22_5 Fe5_5 N16_5 87.14(11) . . ?
N22_5 Fe5_5 N19_5 117.70(13) . . ?
N16_5 Fe5_5 N19_5 77.92(12) . . ?
N22_5 Fe5_5 N12_5 149.34(12) . . ?
N16_5 Fe5_5 N12_5 117.39(12) . . ?
N19_5 Fe5_5 N12_5 86.98(12) . . ?
N22_5 Fe5_5 N25_5 78.39(11) . . ?
N16_5 Fe5_5 N25_5 151.15(12) . . ?
N19_5 Fe5_5 N25_5 86.84(13) . . ?
N12_5 Fe5_5 N25_5 85.65(12) . . ?
N22_5 Fe5_5 N9_5 85.82(12) . . ?
N16_5 Fe5_5 N9_5 86.90(12) . . ?
N19_5 Fe5_5 N9_5 150.82(13) . . ?
N12_5 Fe5_5 N9_5 78.02(12) . . ?
N25_5 Fe5_5 N9_5 116.36(13) . . ?
C4_5 C5_5 C6_5 119.2(3) . . ?
C4_5 C5_5 H5_5 120.4 . . ?
C6_5 C5_5 H5_5 120.4 . . ?
C5_5 C6_5 C1_5 120.6(3) . . ?
C5_5 C6_5 H6_5 119.7 . . ?
C1_5 C6_5 H6_5 119.7 . . ?
O15_5 B7_5 O21_5 111.6(2) . . ?
O15_5 B7_5 O8_5 111.1(2) . . ?
O21_5 B7_5 O8_5 110.0(2) . . ?
O15_5 B7_5 C1_5 106.2(2) . . ?
O21_5 B7_5 C1_5 108.8(2) . . ?
O8_5 B7_5 C1_5 109.0(2) . . ?
N9_5 O8_5 B7_5 111.1(2) . . ?
C10_5 N9_5 O8_5 117.1(3) . . ?
C10_5 N9_5 Fe5_5 119.3(2) . . ?
O8_5 N9_5 Fe5_5 122.90(19) . . ?
N9_5 C10_5 C11_5 111.5(3) . . ?
N9_5 C10_5 C10A_5 125.2(3) . . ?
C11_5 C10_5 C10A_5 123.3(3) . . ?
N12_5 C11_5 C10_5 111.3(3) . . ?
N12_5 C11_5 C11A_5 125.6(3) . . ?
C10_5 C11_5 C11A_5 123.1(3) . . ?
C11_5 N12_5 O13_5 117.0(3) . . ?
C11_5 N12_5 Fe5_5 119.4(2) . . ?
O13_5 N12_5 Fe5_5 122.4(2) . . ?
N12_5 O13_5 B14_5 111.6(2) . . ?
O20_5 B14_5 O26_5 110.6(3) . . ?
O20_5 B14_5 O13_5 111.4(3) . . ?
O26_5 B14_5 O13_5 110.6(3) . . ?
O20_5 B14_5 C27_5 106.9(2) . . ?
O26_5 B14_5 C27_5 110.6(2) . . ?
O13_5 B14_5 C27_5 106.7(3) . . ?
N16_5 O15_5 B7_5 111.5(2) . . ?
C17_5 N16_5 O15_5 116.8(2) . . ?
C17_5 N16_5 Fe5_5 119.6(2) . . ?
O15_5 N16_5 Fe5_5 122.89(19) . . ?
N16_5 C17_5 C18_5 111.2(3) . . ?
N16_5 C17_5 C17A_5 124.7(3) . . ?
C18_5 C17_5 C17A_5 124.2(3) . . ?
N19_5 C18_5 C17_5 111.5(3) . . ?
N19_5 C18_5 C18A_5 124.7(3) . . ?
C17_5 C18_5 C18A_5 123.8(3) . . ?
C18_5 N19_5 O20_5 116.9(3) . . ?
C18_5 N19_5 Fe5_5 119.0(2) . . ?
O20_5 N19_5 Fe5_5 122.8(2) . . ?
N19_5 O20_5 B14_5 111.3(2) . . ?
N22_5 O21_5 B7_5 111.5(2) . . ?
C23_5 N22_5 O21_5 116.8(2) . . ?
C23_5 N22_5 Fe5_5 119.2(2) . . ?
O21_5 N22_5 Fe5_5 122.67(18) . . ?
N22_5 C23_5 C24_5 111.4(3) . . ?
N22_5 C23_5 C23A_5 124.5(3) . . ?
C24_5 C23_5 C23A_5 124.1(3) . . ?
N25_5 C24_5 C23_5 111.3(3) . . ?
N25_5 C24_5 C24A_5 123.9(3) . . ?
C23_5 C24_5 C24A_5 124.8(3) . . ?
C24_5 N25_5 O26_5 116.6(3) . . ?
C24_5 N25_5 Fe5_5 119.3(2) . . ?
O26_5 N25_5 Fe5_5 123.4(2) . . ?
N25_5 O26_5 B14_5 110.9(2) . . ?
C28_5 C27_5 C32_5 116.2(3) . . ?
C28_5 C27_5 B14_5 122.2(3) . . ?
C32_5 C27_5 B14_5 121.6(3) . . ?
N29_5 C28_5 C27_5 123.2(3) . . ?
N29_5 C28_5 H28_5 118.4 . . ?
C27_5 C28_5 H28_5 118.4 . . ?
C30_5 N29_5 C28_5 119.7(3) . . ?
C30_5 N29_5 Pd2 117.51(19) . . ?
C28_5 N29_5 Pd2 122.5(2) . . ?
N29_5 C30_5 C31_5 121.3(3) . . ?
N29_5 C30_5 H30_5 119.4 . . ?
C31_5 C30_5 H30_5 119.4 . . ?
C32_5 C31_5 C30_5 118.7(3) . . ?
C32_5 C31_5 H31_5 120.7 . . ?
C30_5 C31_5 H31_5 120.7 . . ?
C31_5 C32_5 C27_5 121.0(3) . . ?
C31_5 C32_5 H32_5 119.5 . . ?
C27_5 C32_5 H32_5 119.5 . . ?
C10_5 C10A_5 H10A_5 109.5 . . ?
C10_5 C10A_5 H10B_5 109.5 . . ?
H10A_5 C10A_5 H10B_5 109.5 . . ?
C10_5 C10A_5 H10C_5 109.5 . . ?
H10A_5 C10A_5 H10C_5 109.5 . . ?
H10B_5 C10A_5 H10C_5 109.5 . . ?
C11_5 C11A_5 H11A_5 109.5 . . ?
C11_5 C11A_5 H11B_5 109.5 . . ?
H11A_5 C11A_5 H11B_5 109.5 . . ?
C11_5 C11A_5 H11C_5 109.5 . . ?
H11A_5 C11A_5 H11C_5 109.5 . . ?
H11B_5 C11A_5 H11C_5 109.5 . . ?
C17_5 C17A_5 H17A_5 109.5 . . ?
C17_5 C17A_5 H17B_5 109.5 . . ?
H17A_5 C17A_5 H17B_5 109.5 . . ?
C17_5 C17A_5 H17C_5 109.5 . . ?
H17A_5 C17A_5 H17C_5 109.5 . . ?
H17B_5 C17A_5 H17C_5 109.5 . . ?
C18_5 C18A_5 H18A_5 109.5 . . ?
C18_5 C18A_5 H18B_5 109.5 . . ?
H18A_5 C18A_5 H18B_5 109.5 . . ?
C18_5 C18A_5 H18C_5 109.5 . . ?
H18A_5 C18A_5 H18C_5 109.5 . . ?
H18B_5 C18A_5 H18C_5 109.5 . . ?
C23_5 C23A_5 H23A_5 109.5 . . ?
C23_5 C23A_5 H23B_5 109.5 . . ?
H23A_5 C23A_5 H23B_5 109.5 . . ?
C23_5 C23A_5 H23C_5 109.5 . . ?
H23A_5 C23A_5 H23C_5 109.5 . . ?
H23B_5 C23A_5 H23C_5 109.5 . . ?
C24_5 C24A_5 H24A_5 109.5 . . ?
C24_5 C24A_5 H24B_5 109.5 . . ?
H24A_5 C24A_5 H24B_5 109.5 . . ?
C24_5 C24A_5 H24C_5 109.5 . . ?
H24A_5 C24A_5 H24C_5 109.5 . . ?
H24B_5 C24A_5 H24C_5 109.5 . . ?
C2_6 C1_6 C6_6 116.3(3) . . ?
C2_6 C1_6 B7_6 121.5(3) . . ?
C6_6 C1_6 B7_6 122.2(3) . . ?
N3_6 C2_6 C1_6 123.6(3) . . ?
N3_6 C2_6 H2_6 118.2 . . ?
C1_6 C2_6 H2_6 118.2 . . ?
C4_6 N3_6 C2_6 119.1(2) . . ?
C4_6 N3_6 Pd2 120.1(2) . . ?
C2_6 N3_6 Pd2 120.85(19) . . ?
N3_6 C4_6 C5_6 121.4(3) . . ?
N3_6 C4_6 H4_6 119.3 . . ?
C5_6 C4_6 H4_6 119.3 . . ?
C4_6 C5_6 C6_6 119.2(3) . . ?
C4_6 C5_6 H5_6 120.4 . . ?
C6_6 C5_6 H5_6 120.4 . . ?
N22_6b Fe6_6 N9_6b 87.0(5) . . ?
N12_6a Fe6_6 N9_6a 78.4(2) . . ?
N12_6a Fe6_6 N25_6a 87.8(2) . . ?
N9_6a Fe6_6 N25_6a 152.9(3) . . ?
N22_6b Fe6_6 N19_6b 120.6(6) . . ?
N9_6b Fe6_6 N19_6b 147.6(6) . . ?
N22_6b Fe6_6 N16_6b 86.8(5) . . ?
N9_6b Fe6_6 N16_6b 87.3(5) . . ?
N19_6b Fe6_6 N16_6b 78.4(5) . . ?
N12_6a Fe6_6 N19_6a 87.4(3) . . ?
N9_6a Fe6_6 N19_6a 116.1(3) . . ?
N25_6a Fe6_6 N19_6a 86.2(3) . . ?
N22_6b Fe6_6 N25_6b 78.3(5) . . ?
N9_6b Fe6_6 N25_6b 119.0(5) . . ?
N19_6b Fe6_6 N25_6b 85.5(5) . . ?
N16_6b Fe6_6 N25_6b 148.5(5) . . ?
N12_6a Fe6_6 N22_6a 117.5(3) . . ?
N9_6a Fe6_6 N22_6a 87.5(2) . . ?
N25_6a Fe6_6 N22_6a 78.2(2) . . ?
N19_6a Fe6_6 N22_6a 149.6(3) . . ?
N12_6a Fe6_6 N16_6a 151.8(3) . . ?
N9_6a Fe6_6 N16_6a 86.5(2) . . ?
N25_6a Fe6_6 N16_6a 114.7(3) . . ?
N19_6a Fe6_6 N16_6a 78.0(3) . . ?
N22_6a Fe6_6 N16_6a 85.0(2) . . ?
N22_6b Fe6_6 N12_6b 147.9(5) . . ?
N9_6b Fe6_6 N12_6b 77.1(4) . . ?
N19_6b Fe6_6 N12_6b 84.9(5) . . ?
N16_6b Fe6_6 N12_6b 119.6(5) . . ?
N25_6b Fe6_6 N12_6b 85.3(5) . . ?
C5_6 C6_6 C1_6 120.6(3) . . ?
C5_6 C6_6 H6_6 119.7 . . ?
C1_6 C6_6 H6_6 119.7 . . ?
O15_6b B7_6 O8_6b 113.1(6) . . ?
O21_6a B7_6 O8_6a 112.2(3) . . ?
O21_6a B7_6 O15_6a 110.8(3) . . ?
O8_6a B7_6 O15_6a 111.0(3) . . ?
O15_6b B7_6 O21_6b 109.0(6) . . ?
O8_6b B7_6 O21_6b 109.1(6) . . ?
O15_6b B7_6 C1_6 110.4(4) . . ?
O8_6b B7_6 C1_6 106.3(4) . . ?
O21_6a B7_6 C1_6 106.3(3) . . ?
O8_6a B7_6 C1_6 107.4(3) . . ?
O15_6a B7_6 C1_6 108.9(3) . . ?
O21_6b B7_6 C1_6 108.8(4) . . ?
O20_6b B14_6 O26_6b 116.2(7) . . ?
O13_6a B14_6 O20_6a 111.4(4) . . ?
O13_6a B14_6 O26_6a 111.3(4) . . ?
O20_6a B14_6 O26_6a 109.5(4) . . ?
O20_6b B14_6 O13_6b 109.4(6) . . ?
O26_6b B14_6 O13_6b 110.3(6) . . ?
O20_6b B14_6 C27_6 109.3(4) . . ?
O26_6b B14_6 C27_6 105.0(4) . . ?
O13_6a B14_6 C27_6 106.2(3) . . ?
O20_6a B14_6 C27_6 110.6(3) . . ?
O26_6a B14_6 C27_6 107.7(3) . . ?
O13_6b B14_6 C27_6 106.0(4) . . ?
C28_6 C27_6 C32_6 115.6(3) . . ?
C28_6 C27_6 B14_6 124.1(3) . . ?
C32_6 C27_6 B14_6 120.2(3) . . ?
N29_6 C28_6 C27_6 123.5(3) . . ?
N29_6 C28_6 H28_6 118.2 . . ?
C27_6 C28_6 H28_6 118.2 . . ?
C30_6 N29_6 C28_6 119.3(3) . . ?
C30_6 N29_6 Pd1 119.3(2) . 2_776 ?
C28_6 N29_6 Pd1 121.1(2) . 2_776 ?
N29_6 C30_6 C31_6 121.8(3) . . ?
N29_6 C30_6 H30_6 119.1 . . ?
C31_6 C30_6 H30_6 119.1 . . ?
C32_6 C31_6 C30_6 117.8(3) . . ?
C32_6 C31_6 H31_6 121.1 . . ?
C30_6 C31_6 H31_6 121.1 . . ?
C31_6 C32_6 C27_6 122.0(3) . . ?
C31_6 C32_6 H32_6 119.0 . . ?
C27_6 C32_6 H32_6 119.0 . . ?
N9_6a O8_6a B7_6 111.3(4) . . ?
C10_6a N9_6a O8_6a 115.6(5) . . ?
C10_6a N9_6a Fe6_6 119.6(5) . . ?
O8_6a N9_6a Fe6_6 123.3(4) . . ?
N9_6a C10_6a C11_6a 110.6(7) . . ?
N9_6a C10_6a C10A_6a 123.7(7) . . ?
C11_6a C10_6a C10A_6a 125.6(8) . . ?
N12_6a C11_6a C10_6a 111.0(7) . . ?
N12_6a C11_6a C11A_6a 123.5(7) . . ?
C10_6a C11_6a C11A_6a 125.4(8) . . ?
C11_6a N12_6a O13_6a 116.2(6) . . ?
C11_6a N12_6a Fe6_6 120.1(5) . . ?
O13_6a N12_6a Fe6_6 122.8(4) . . ?
N12_6a O13_6a B14_6 112.3(4) . . ?
N16_6a O15_6a B7_6 110.6(4) . . ?
C17_6a N16_6a O15_6a 116.6(6) . . ?
C17_6a N16_6a Fe6_6 117.8(6) . . ?
O15_6a N16_6a Fe6_6 122.9(4) . . ?
N16_6a C17_6a C18_6a 111.6(7) . . ?
N16_6a C17_6a C17A_6a 125.4(8) . . ?
C18_6a C17_6a C17A_6a 123.0(8) . . ?
N19_6a C18_6a C17_6a 110.7(7) . . ?
N19_6a C18_6a C18A_6a 126.1(8) . . ?
C17_6a C18_6a C18A_6a 123.2(8) . . ?
C18_6a N19_6a O20_6a 117.3(6) . . ?
C18_6a N19_6a Fe6_6 120.0(5) . . ?
O20_6a N19_6a Fe6_6 121.9(5) . . ?
N19_6a O20_6a B14_6 111.4(4) . . ?
N22_6a O21_6a B7_6 111.2(4) . . ?
C23_6a N22_6a O21_6a 116.4(6) . . ?
C23_6a N22_6a Fe6_6 118.5(5) . . ?
O21_6a N22_6a Fe6_6 122.7(4) . . ?
N22_6a C23_6a C24_6a 110.8(7) . . ?
N22_6a C23_6a C23A_6a 125.3(9) . . ?
C24_6a C23_6a C23A_6a 123.8(9) . . ?
N25_6a C24_6a C23_6a 111.2(6) . . ?
N25_6a C24_6a C24A_6a 124.0(7) . . ?
C23_6a C24_6a C24A_6a 124.8(7) . . ?
C24_6a N25_6a O26_6a 116.7(5) . . ?
C24_6a N25_6a Fe6_6 119.8(4) . . ?
O26_6a N25_6a Fe6_6 122.7(4) . . ?
N25_6a O26_6a B14_6 111.5(4) . . ?
C10_6a C10A_6a H10A_6a 109.5 . . ?
C10_6a C10A_6a H10B_6a 109.5 . . ?
H10A_6a C10A_6a H10B_6a 109.5 . . ?
C10_6a C10A_6a H10C_6a 109.5 . . ?
H10A_6a C10A_6a H10C_6a 109.5 . . ?
H10B_6a C10A_6a H10C_6a 109.5 . . ?
C11_6a C11A_6a H11A_6a 109.5 . . ?
C11_6a C11A_6a H11B_6a 109.5 . . ?
H11A_6a C11A_6a H11B_6a 109.5 . . ?
C11_6a C11A_6a H11C_6a 109.5 . . ?
H11A_6a C11A_6a H11C_6a 109.5 . . ?
H11B_6a C11A_6a H11C_6a 109.5 . . ?
C17_6a C17A_6a H17A_6a 109.5 . . ?
C17_6a C17A_6a H17B_6a 109.5 . . ?
H17A_6a C17A_6a H17B_6a 109.5 . . ?
C17_6a C17A_6a H17C_6a 109.5 . . ?
H17A_6a C17A_6a H17C_6a 109.5 . . ?
H17B_6a C17A_6a H17C_6a 109.5 . . ?
C18_6a C18A_6a H18A_6a 109.5 . . ?
C18_6a C18A_6a H18B_6a 109.5 . . ?
H18A_6a C18A_6a H18B_6a 109.5 . . ?
C18_6a C18A_6a H18C_6a 109.5 . . ?
H18A_6a C18A_6a H18C_6a 109.5 . . ?
H18B_6a C18A_6a H18C_6a 109.5 . . ?
C23_6a C23A_6a H23A_6a 109.5 . . ?
C23_6a C23A_6a H23B_6a 109.5 . . ?
H23A_6a C23A_6a H23B_6a 109.5 . . ?
C23_6a C23A_6a H23C_6a 109.5 . . ?
H23A_6a C23A_6a H23C_6a 109.5 . . ?
H23B_6a C23A_6a H23C_6a 109.5 . . ?
C24_6a C24A_6a H24A_6a 109.5 . . ?
C24_6a C24A_6a H24B_6a 109.5 . . ?
H24A_6a C24A_6a H24B_6a 109.5 . . ?
C24_6a C24A_6a H24C_6a 109.5 . . ?
H24A_6a C24A_6a H24C_6a 109.5 . . ?
H24B_6a C24A_6a H24C_6a 109.5 . . ?
N9_6b O8_6b B7_6 110.7(7) . . ?
C10_6b N9_6b O8_6b 115.1(10) . . ?
C10_6b N9_6b Fe6_6 121.0(9) . . ?
O8_6b N9_6b Fe6_6 123.4(8) . . ?
N9_6b C10_6b C11_6b 111.4(12) . . ?
N9_6b C10_6b C10A_6b 124.6(13) . . ?
C11_6b C10_6b C10A_6b 124.0(14) . . ?
N12_6b C11_6b C10_6b 110.5(11) . . ?
N12_6b C11_6b C11A_6b 124.6(12) . . ?
C10_6b C11_6b C11A_6b 124.8(13) . . ?
C11_6b N12_6b O13_6b 116.5(10) . . ?
C11_6b N12_6b Fe6_6 119.9(9) . . ?
O13_6b N12_6b Fe6_6 123.0(8) . . ?
N12_6b O13_6b B14_6 110.4(8) . . ?
N16_6b O15_6b B7_6 114.1(7) . . ?
C17_6b N16_6b O15_6b 118.6(12) . . ?
C17_6b N16_6b Fe6_6 117.7(10) . . ?
O15_6b N16_6b Fe6_6 120.9(8) . . ?
N16_6b C17_6b C18_6b 111.2(13) . . ?
N16_6b C17_6b C17A_6b 126.1(15) . . ?
C18_6b C17_6b C17A_6b 122.7(14) . . ?
N19_6b C18_6b C17_6b 110.4(12) . . ?
N19_6b C18_6b C18A_6b 124.4(14) . . ?
C17_6b C18_6b C18A_6b 125.3(14) . . ?
C18_6b N19_6b O20_6b 115.3(12) . . ?
C18_6b N19_6b Fe6_6 119.7(10) . . ?
O20_6b N19_6b Fe6_6 124.8(9) . . ?
N19_6b O20_6b B14_6 110.3(8) . . ?
N22_6b O21_6b B7_6 111.7(7) . . ?
C23_6b N22_6b O21_6b 116.6(11) . . ?
C23_6b N22_6b Fe6_6 119.7(10) . . ?
O21_6b N22_6b Fe6_6 122.7(8) . . ?
N22_6b C23_6b C24_6b 111.5(12) . . ?
N22_6b C23_6b C23A_6b 125.6(15) . . ?
C24_6b C23_6b C23A_6b 122.9(15) . . ?
N25_6b C24_6b C23_6b 109.9(11) . . ?
N25_6b C24_6b C24A_6b 123.6(13) . . ?
C23_6b C24_6b C24A_6b 126.4(13) . . ?
C24_6b N25_6b O26_6b 115.5(10) . . ?
C24_6b N25_6b Fe6_6 119.5(9) . . ?
O26_6b N25_6b Fe6_6 124.0(8) . . ?
N25_6b O26_6b B14_6 111.1(7) . . ?
C10_6b C10A_6b H10A_6b 109.5 . . ?
C10_6b C10A_6b H10B_6b 109.5 . . ?
H10A_6b C10A_6b H10B_6b 109.5 . . ?
C10_6b C10A_6b H10C_6b 109.5 . . ?
H10A_6b C10A_6b H10C_6b 109.5 . . ?
H10B_6b C10A_6b H10C_6b 109.5 . . ?
C11_6b C11A_6b H11A_6b 109.5 . . ?
C11_6b C11A_6b H11B_6b 109.5 . . ?
H11A_6b C11A_6b H11B_6b 109.5 . . ?
C11_6b C11A_6b H11C_6b 109.5 . . ?
H11A_6b C11A_6b H11C_6b 109.5 . . ?
H11B_6b C11A_6b H11C_6b 109.5 . . ?
C17_6b C17A_6b H17A_6b 109.5 . . ?
C17_6b C17A_6b H17B_6b 109.5 . . ?
H17A_6b C17A_6b H17B_6b 109.5 . . ?
C17_6b C17A_6b H17C_6b 109.5 . . ?
H17A_6b C17A_6b H17C_6b 109.5 . . ?
H17B_6b C17A_6b H17C_6b 109.5 . . ?
C18_6b C18A_6b H18A_6b 109.5 . . ?
C18_6b C18A_6b H18B_6b 109.5 . . ?
H18A_6b C18A_6b H18B_6b 109.5 . . ?
C18_6b C18A_6b H18C_6b 109.5 . . ?
H18A_6b C18A_6b H18C_6b 109.5 . . ?
H18B_6b C18A_6b H18C_6b 109.5 . . ?
C23_6b C23A_6b H23A_6b 109.5 . . ?
C23_6b C23A_6b H23B_6b 109.5 . . ?
H23A_6b C23A_6b H23B_6b 109.5 . . ?
C23_6b C23A_6b H23C_6b 109.5 . . ?
H23A_6b C23A_6b H23C_6b 109.5 . . ?
H23B_6b C23A_6b H23C_6b 109.5 . . ?
C24_6b C24A_6b H24A_6b 109.5 . . ?
C24_6b C24A_6b H24B_6b 109.5 . . ?
H24A_6b C24A_6b H24B_6b 109.5 . . ?
C24_6b C24A_6b H24C_6b 109.5 . . ?
H24A_6b C24A_6b H24C_6b 109.5 . . ?
H24B_6b C24A_6b H24C_6b 109.5 . . ?
C6_20 C1_20 C2_20 120.2(8) . . ?
C6_20 C1_20 C7_20 125.1(10) . . ?
C2_20 C1_20 C7_20 114.7(10) . . ?
C3_20 C2_20 C1_20 115.8(9) . . ?
C3_20 C2_20 H2_20 122.1 . . ?
C1_20 C2_20 H2_20 122.1 . . ?
C4_20 C3_20 C2_20 125.2(10) . . ?
C4_20 C3_20 H3_20 117.4 . . ?
C2_20 C3_20 H3_20 117.4 . . ?
C3_20 C4_20 C5_20 119.4(9) . . ?
C3_20 C4_20 H4_20 120.3 . . ?
C5_20 C4_20 H4_20 120.3 . . ?
C6_20 C5_20 C4_20 116.6(9) . . ?
C6_20 C5_20 H5_20 121.7 . . ?
C4_20 C5_20 H5_20 121.7 . . ?
C1_20 C6_20 C5_20 122.7(9) . . ?
C1_20 C6_20 H6_20 118.7 . . ?
C5_20 C6_20 H6_20 118.7 . . ?
C1_20 C7_20 H7A_20 109.5 . . ?
C1_20 C7_20 H7B_20 109.5 . . ?
H7A_20 C7_20 H7B_20 109.5 . . ?
C1_20 C7_20 H7C_20 109.5 . . ?
H7A_20 C7_20 H7C_20 109.5 . . ?
H7B_20 C7_20 H7C_20 109.5 . . ?
C6_21c C1_21c C2_21c 118.3(9) . . ?
C6_21c C1_21c C7_21c 123.4(11) . . ?
C2_21c C1_21c C7_21c 117.9(10) . . ?
C3_21c C2_21c C1_21c 119.6(10) . . ?
C3_21c C2_21c H2_21c 120.2 . . ?
C1_21c C2_21c H2_21c 120.2 . . ?
C2_21c C3_21c C4_21c 121.5(11) . . ?
C2_21c C3_21c H3_21c 119.2 . . ?
C4_21c C3_21c H3_21c 119.2 . . ?
C5_21c C4_21c C3_21c 118.9(11) . . ?
C5_21c C4_21c H4_21c 120.5 . . ?
C3_21c C4_21c H4_21c 120.5 . . ?
C4_21c C5_21c C6_21c 120.2(10) . . ?
C4_21c C5_21c H5_21c 119.9 . . ?
C6_21c C5_21c H5_21c 119.9 . . ?
C1_21c C6_21c C5_21c 121.2(10) . . ?
C1_21c C6_21c H6_21c 119.4 . . ?
C5_21c C6_21c H6_21c 119.4 . . ?
C1_21c C7_21c H7A_21c 109.5 . . ?
C1_21c C7_21c H7B_21c 109.5 . . ?
H7A_21c C7_21c H7B_21c 109.5 . . ?
C1_21c C7_21c H7C_21c 109.5 . . ?
H7A_21c C7_21c H7C_21c 109.5 . . ?
H7B_21c C7_21c H7C_21c 109.5 . . ?
C2_22d C1_22d C6_22d 117.4(8) . . ?
C2_22d C1_22d C7_22d 121.3(9) . . ?
C6_22d C1_22d C7_22d 121.3(9) . . ?
C1_22d C2_22d C3_22d 122.4(9) . . ?
C1_22d C2_22d H2_22d 118.8 . . ?
C3_22d C2_22d H2_22d 118.8 . . ?
C4_22d C3_22d C2_22d 118.9(10) . . ?
C4_22d C3_22d H3_22d 120.6 . . ?
C2_22d C3_22d H3_22d 120.6 . . ?
C5_22d C4_22d C3_22d 119.8(10) . . ?
C5_22d C4_22d H4_22d 120.1 . . ?
C3_22d C4_22d H4_22d 120.1 . . ?
C4_22d C5_22d C6_22d 121.3(10) . . ?
C4_22d C5_22d H5_22d 119.4 . . ?
C6_22d C5_22d H5_22d 119.4 . . ?
C5_22d C6_22d C1_22d 120.2(9) . . ?
C5_22d C6_22d H6_22d 119.9 . . ?
C1_22d C6_22d H6_22d 119.9 . . ?
C1_22d C7_22d H7A_22d 109.5 . . ?
C1_22d C7_22d H7B_22d 109.5 . . ?
H7A_22d C7_22d H7B_22d 109.5 . . ?
C1_22d C7_22d H7C_22d 109.5 . . ?
H7A_22d C7_22d H7C_22d 109.5 . . ?
H7B_22d C7_22d H7C_22d 109.5 . . ?
C6_28 C1_28 C2_28 119.0(7) . . ?
C6_28 C1_28 C7_28 119.9(8) . . ?
C2_28 C1_28 C7_28 121.2(7) . . ?
C1_28 C2_28 C3_28 121.6(7) . . ?
C1_28 C2_28 H2_28 119.2 . . ?
C3_28 C2_28 H2_28 119.2 . . ?
C4_28 C3_28 C2_28 118.3(8) . . ?
C4_28 C3_28 H3_28 120.9 . . ?
C2_28 C3_28 H3_28 120.9 . . ?
C5_28 C4_28 C3_28 121.4(8) . . ?
C5_28 C4_28 H4_28 119.3 . . ?
C3_28 C4_28 H4_28 119.3 . . ?
C4_28 C5_28 C6_28 119.6(7) . . ?
C4_28 C5_28 H5_28 120.2 . . ?
C6_28 C5_28 H5_28 120.2 . . ?
C1_28 C6_28 C5_28 120.2(7) . . ?
C1_28 C6_28 H6_28 119.9 . . ?
C5_28 C6_28 H6_28 119.9 . . ?
C1_28 C7_28 H7A_28 109.5 . . ?
C1_28 C7_28 H7B_28 109.5 . . ?
H7A_28 C7_28 H7B_28 109.5 . . ?
C1_28 C7_28 H7C_28 109.5 . . ?
H7A_28 C7_28 H7C_28 109.5 . . ?
H7B_28 C7_28 H7C_28 109.5 . . ?
C2_23 C1_23 C6_23 117.5(5) . . ?
C2_23 C1_23 C7_23 120.7(5) . . ?
C6_23 C1_23 C7_23 121.8(5) . . ?
C3_23 C2_23 C1_23 122.5(6) . . ?
C3_23 C2_23 H2_23 118.8 . . ?
C1_23 C2_23 H2_23 118.8 . . ?
C2_23 C3_23 C4_23 118.5(6) . . ?
C2_23 C3_23 H3_23 120.7 . . ?
C4_23 C3_23 H3_23 120.7 . . ?
C5_23 C4_23 C3_23 120.2(6) . . ?
C5_23 C4_23 H4_23 119.9 . . ?
C3_23 C4_23 H4_23 119.9 . . ?
C6_23 C5_23 C4_23 120.4(6) . . ?
C6_23 C5_23 H5_23 119.8 . . ?
C4_23 C5_23 H5_23 119.8 . . ?
C5_23 C6_23 C1_23 120.9(6) . . ?
C5_23 C6_23 H6_23 119.6 . . ?
C1_23 C6_23 H6_23 119.6 . . ?
C1_23 C7_23 H7A_23 109.5 . . ?
C1_23 C7_23 H7B_23 109.5 . . ?
H7A_23 C7_23 H7B_23 109.5 . . ?
C1_23 C7_23 H7C_23 109.5 . . ?
H7A_23 C7_23 H7C_23 109.5 . . ?
H7B_23 C7_23 H7C_23 109.5 . . ?
C6_24 C1_24 C2_24 117.9(5) . . ?
C6_24 C1_24 C7_24 120.7(5) . . ?
C2_24 C1_24 C7_24 121.4(5) . . ?
C3_24 C2_24 C1_24 120.6(5) . . ?
C3_24 C2_24 H2_24 119.7 . . ?
C1_24 C2_24 H2_24 119.7 . . ?
C4_24 C3_24 C2_24 119.9(6) . . ?
C4_24 C3_24 H3_24 120.0 . . ?
C2_24 C3_24 H3_24 120.0 . . ?
C3_24 C4_24 C5_24 119.7(6) . . ?
C3_24 C4_24 H4_24 120.1 . . ?
C5_24 C4_24 H4_24 120.1 . . ?
C6_24 C5_24 C4_24 120.2(6) . . ?
C6_24 C5_24 H5_24 119.9 . . ?
C4_24 C5_24 H5_24 119.9 . . ?
C1_24 C6_24 C5_24 121.6(5) . . ?
C1_24 C6_24 H6_24 119.2 . . ?
C5_24 C6_24 H6_24 119.2 . . ?
C1_24 C7_24 H7A_24 109.5 . . ?
C1_24 C7_24 H7B_24 109.5 . . ?
H7A_24 C7_24 H7B_24 109.5 . . ?
C1_24 C7_24 H7C_24 109.5 . . ?
H7A_24 C7_24 H7C_24 109.5 . . ?
H7B_24 C7_24 H7C_24 109.5 . . ?
C2_25e C1_25e C6_25e 118.3(5) . . ?
C2_25e C1_25e C7_25e 120.6(5) . . ?
C6_25e C1_25e C7_25e 121.1(5) . . ?
C3_25e C2_25e C1_25e 121.8(5) . . ?
C3_25e C2_25e H2_25e 119.1 . . ?
C1_25e C2_25e H2_25e 119.1 . . ?
C2_25e C3_25e C4_25e 118.8(5) . . ?
C2_25e C3_25e H3_25e 120.6 . . ?
C4_25e C3_25e H3_25e 120.6 . . ?
C5_25e C4_25e C3_25e 120.1(5) . . ?
C5_25e C4_25e H4_25e 120.0 . . ?
C3_25e C4_25e H4_25e 120.0 . . ?
C4_25e C5_25e C6_25e 121.1(5) . . ?
C4_25e C5_25e H5_25e 119.5 . . ?
C6_25e C5_25e H5_25e 119.5 . . ?
C5_25e C6_25e C1_25e 120.0(5) . . ?
C5_25e C6_25e H6_25e 120.0 . . ?
C1_25e C6_25e H6_25e 120.0 . . ?
C1_25e C7_25e H7A_25e 109.5 . . ?
C1_25e C7_25e H7B_25e 109.5 . . ?
H7A_25e C7_25e H7B_25e 109.5 . . ?
C1_25e C7_25e H7C_25e 109.5 . . ?
H7A_25e C7_25e H7C_25e 109.5 . . ?
H7B_25e C7_25e H7C_25e 109.5 . . ?
C2_26a C1_26a C6_26a 116.9(6) . . ?
C2_26a C1_26a C7_26a 118.9(8) . . ?
C6_26a C1_26a C7_26a 124.2(8) . . ?
C1_26a C2_26a C3_26a 120.2(7) . . ?
C1_26a C2_26a H2_26a 119.9 . . ?
C3_26a C2_26a H2_26a 119.9 . . ?
C2_26a C3_26a C4_26a 122.9(7) . . ?
C2_26a C3_26a H3_26a 118.6 . . ?
C4_26a C3_26a H3_26a 118.6 . . ?
C5_26a C4_26a C3_26a 118.1(7) . . ?
C5_26a C4_26a H4_26a 120.9 . . ?
C3_26a C4_26a H4_26a 120.9 . . ?
C4_26a C5_26a C6_26a 119.4(8) . . ?
C4_26a C5_26a H5_26a 120.3 . . ?
C6_26a C5_26a H5_26a 120.3 . . ?
C1_26a C6_26a C5_26a 122.3(7) . . ?
C1_26a C6_26a H6_26a 118.8 . . ?
C5_26a C6_26a H6_26a 118.8 . . ?
C1_26a C7_26a H7A_26a 109.5 . . ?
C1_26a C7_26a H7B_26a 109.5 . . ?
H7A_26a C7_26a H7B_26a 109.5 . . ?
C1_26a C7_26a H7C_26a 109.5 . . ?
H7A_26a C7_26a H7C_26a 109.5 . . ?
H7B_26a C7_26a H7C_26a 109.5 . . ?
C6_27b C1_27b C2_27b 115.5(9) . . ?
C6_27b C1_27b C7_27b 122.1(10) . . ?
C2_27b C1_27b C7_27b 122.3(11) . . ?
C3_27b C2_27b C1_27b 124.2(11) . . ?
C3_27b C2_27b H2_27b 117.9 . . ?
C1_27b C2_27b H2_27b 117.9 . . ?
C2_27b C3_27b C4_27b 119.0(12) . . ?
C2_27b C3_27b H3_27b 120.5 . . ?
C4_27b C3_27b H3_27b 120.5 . . ?
C5_27b C4_27b C3_27b 116.7(11) . . ?
C5_27b C4_27b H4_27b 121.6 . . ?
C3_27b C4_27b H4_27b 121.6 . . ?
C4_27b C5_27b C6_27b 122.7(12) . . ?
C4_27b C5_27b H5_27b 118.7 . . ?
C6_27b C5_27b H5_27b 118.7 . . ?
C1_27b C6_27b C5_27b 120.9(11) . . ?
C1_27b C6_27b H6_27b 119.5 . . ?
C5_27b C6_27b H6_27b 119.5 . . ?
C1_27b C7_27b H7A_27b 109.5 . . ?
C1_27b C7_27b H7B_27b 109.5 . . ?
H7A_27b C7_27b H7B_27b 109.5 . . ?
C1_27b C7_27b H7C_27b 109.5 . . ?
H7A_27b C7_27b H7C_27b 109.5 . . ?
H7B_27b C7_27b H7C_27b 109.5 . . ?
O2_30 N1_30 O4_30g 119.3(5) . . ?
O2_30 N1_30 O3_30 121.6(5) . . ?
O4_30g N1_30 O3_30 118.2(5) . . ?
O4_31 N1_31 O3_31 122.1(4) . . ?
O4_31 N1_31 O2_31 119.1(4) . . ?
O3_31 N1_31 O2_31 118.7(4) . . ?
O4_32 N1_32 O2_32 119.3(3) . . ?
O4_32 N1_32 O3_32 120.8(3) . . ?
O2_32 N1_32 O3_32 119.8(3) . . ?
O3_33 N1_33 O2_33 99.8(10) . . ?
O3_33 N1_33 O4_33 126.9(16) . . ?
O2_33 N1_33 O4_33 125.2(14) . . ?
N1_33 O2_33 O3_33 40.0(7) . . ?
N1_33 O3_33 O2_33 40.1(7) . . ?
O2_34 N1_34 O3_34 126.7(6) . . ?
O2_34 N1_34 O4_34 119.5(5) . . ?
O3_34 N1_34 O4_34 113.8(5) . . ?
N1_40 C2_40 C3_40 170.2(12) . . ?
C2_40 C3_40 H3A_40 109.5 . . ?
C2_40 C3_40 H3B_40 109.5 . . ?
H3A_40 C3_40 H3B_40 109.5 . . ?
C2_40 C3_40 H3C_40 109.5 . . ?
H3A_40 C3_40 H3C_40 109.5 . . ?
H3B_40 C3_40 H3C_40 109.5 . . ?
N1_41 C2_41 C3_41 178.9(7) . . ?
C2_41 C3_41 H3A_41 109.5 . . ?
C2_41 C3_41 H3B_41 109.5 . . ?
H3A_41 C3_41 H3B_41 109.5 . . ?
C2_41 C3_41 H3C_41 109.5 . . ?
H3A_41 C3_41 H3C_41 109.5 . . ?
H3B_41 C3_41 H3C_41 109.5 . . ?
N1_42 C2_42 C3_42 178.7(15) . . ?
C2_42 C3_42 H3A_42 109.5 . . ?
C2_42 C3_42 H3B_42 109.5 . . ?
H3A_42 C3_42 H3B_42 109.5 . . ?
C2_42 C3_42 H3C_42 109.5 . . ?
H3A_42 C3_42 H3C_42 109.5 . . ?
H3B_42 C3_42 H3C_42 109.5 . . ?
N1_43 C2_43 C3_43 178.3(7) . . ?
C2_43 C3_43 H3A_43 109.5 . . ?
C2_43 C3_43 H3B_43 109.5 . . ?
H3A_43 C3_43 H3B_43 109.5 . . ?
C2_43 C3_43 H3C_43 109.5 . . ?
H3A_43 C3_43 H3C_43 109.5 . . ?
H3B_43 C3_43 H3C_43 109.5 . . ?
C2_44 C3_44 H3A_44 109.5 . . ?
C2_44 C3_44 H3B_44 109.5 . . ?
H3A_44 C3_44 H3B_44 109.5 . . ?
C2_44 C3_44 H3C_44 109.5 . . ?
H3A_44 C3_44 H3C_44 109.5 . . ?
H3B_44 C3_44 H3C_44 109.5 . . ?
N1_44 C2_44 C3_44 178.3(10) . . ?
C2_47 C3_47 H3A_47 109.5 . . ?
C2_47 C3_47 H3B_47 109.5 . . ?
H3A_47 C3_47 H3B_47 109.5 . . ?
C2_47 C3_47 H3C_47 109.5 . . ?
H3A_47 C3_47 H3C_47 109.5 . . ?
H3B_47 C3_47 H3C_47 109.5 . . ?
N1_47 C2_47 C3_47 179.3(10) . . ?
C6_25f C1_25f C2_25f 118.7(10) . . ?
C6_25f C1_25f C7_25f 120.8(12) . . ?
C2_25f C1_25f C7_25f 120.4(12) . . ?
C3_25f C2_25f C1_25f 121.4(11) . . ?
C3_25f C2_25f H2_25f 119.3 . . ?
C1_25f C2_25f H2_25f 119.3 . . ?
C4_25f C3_25f C2_25f 118.7(11) . . ?
C4_25f C3_25f H3_25f 120.6 . . ?
C2_25f C3_25f H3_25f 120.6 . . ?
C5_25f C4_25f C3_25f 120.7(11) . . ?
C5_25f C4_25f H4_25f 119.6 . . ?
C3_25f C4_25f H4_25f 119.6 . . ?
C4_25f C5_25f C6_25f 119.9(12) . . ?
C4_25f C5_25f H5_25f 120.0 . . ?
C6_25f C5_25f H5_25f 120.0 . . ?
C5_25f C6_25f C1_25f 120.5(11) . . ?
C5_25f C6_25f H6_25f 119.8 . . ?
C1_25f C6_25f H6_25f 119.8 . . ?
C1_25f C7_25f H7A_25f 109.5 . . ?
C1_25f C7_25f H7B_25f 109.5 . . ?
H7A_25f C7_25f H7B_25f 109.5 . . ?
C1_25f C7_25f H7C_25f 109.5 . . ?
H7A_25f C7_25f H7C_25f 109.5 . . ?
H7B_25f C7_25f H7C_25f 109.5 . . ?

loop_
_geom_torsion_atom_site_label_1
_geom_torsion_atom_site_label_2
_geom_torsion_atom_site_label_3
_geom_torsion_atom_site_label_4
_geom_torsion
_geom_torsion_site_symmetry_1
_geom_torsion_site_symmetry_2
_geom_torsion_site_symmetry_3
_geom_torsion_site_symmetry_4
_geom_torsion_publ_flag
C6_1 C1_1 C2_1 N3_1 -2.1(5) . . . . ?
B7_1 C1_1 C2_1 N3_1 175.8(3) . . . . ?
C1_1 C2_1 N3_1 C4_1 -0.3(4) . . . . ?
C1_1 C2_1 N3_1 Pd2 178.9(2) . . . 2_776 ?
C2_1 N3_1 C4_1 C5_1 2.3(5) . . . . ?
Pd2 N3_1 C4_1 C5_1 -176.9(3) 2_776 . . . ?
N3_1 C4_1 C5_1 C6_1 -1.7(5) . . . . ?
C4_1 C5_1 C6_1 C1_1 -0.8(5) . . . . ?
C2_1 C1_1 C6_1 C5_1 2.6(5) . . . . ?
B7_1 C1_1 C6_1 C5_1 -175.2(3) . . . . ?
C2_1 C1_1 B7_1 O21_1 83.7(4) . . . . ?
C6_1 C1_1 B7_1 O21_1 -98.6(4) . . . . ?
C2_1 C1_1 B7_1 O15_1 -155.4(3) . . . . ?
C6_1 C1_1 B7_1 O15_1 22.3(4) . . . . ?
C2_1 C1_1 B7_1 O8_1 -36.6(4) . . . . ?
C6_1 C1_1 B7_1 O8_1 141.0(3) . . . . ?
O21_1 B7_1 O8_1 N9_1 69.2(3) . . . . ?
O15_1 B7_1 O8_1 N9_1 -54.3(3) . . . . ?
C1_1 B7_1 O8_1 N9_1 -170.7(2) . . . . ?
B7_1 O8_1 N9_1 C10_1 156.0(3) . . . . ?
B7_1 O8_1 N9_1 Fe1_1 -12.7(3) . . . . ?
O8_1 N9_1 C10_1 C11_1 -173.3(3) . . . . ?
Fe1_1 N9_1 C10_1 C11_1 -4.2(4) . . . . ?
O8_1 N9_1 C10_1 C10A_1 5.8(5) . . . . ?
Fe1_1 N9_1 C10_1 C10A_1 174.9(2) . . . . ?
N9_1 C10_1 C11_1 N12_1 7.1(4) . . . . ?
C10A_1 C10_1 C11_1 N12_1 -172.0(3) . . . . ?
N9_1 C10_1 C11_1 C11A_1 -171.8(3) . . . . ?
C10A_1 C10_1 C11_1 C11A_1 9.1(5) . . . . ?
C10_1 C11_1 N12_1 O13_1 -175.7(2) . . . . ?
C11A_1 C11_1 N12_1 O13_1 3.2(4) . . . . ?
C10_1 C11_1 N12_1 Fe1_1 -7.3(3) . . . . ?
C11A_1 C11_1 N12_1 Fe1_1 171.6(2) . . . . ?
C11_1 N12_1 O13_1 B14_1 150.5(3) . . . . ?
Fe1_1 N12_1 O13_1 B14_1 -17.4(3) . . . . ?
N12_1 O13_1 B14_1 O26_1 -51.9(3) . . . . ?
N12_1 O13_1 B14_1 O20_1 70.3(3) . . . . ?
N12_1 O13_1 B14_1 C27_1 -173.8(2) . . . . ?
O21_1 B7_1 O15_1 N16_1 -52.1(3) . . . . ?
O8_1 B7_1 O15_1 N16_1 70.7(3) . . . . ?
C1_1 B7_1 O15_1 N16_1 -171.9(2) . . . . ?
B7_1 O15_1 N16_1 C17_1 151.0(3) . . . . ?
B7_1 O15_1 N16_1 Fe1_1 -16.5(3) . . . . ?
O15_1 N16_1 C17_1 C18_1 -174.2(2) . . . . ?
Fe1_1 N16_1 C17_1 C18_1 -6.3(3) . . . . ?
O15_1 N16_1 C17_1 C17A_1 5.4(4) . . . . ?
Fe1_1 N16_1 C17_1 C17A_1 173.3(2) . . . . ?
N16_1 C17_1 C18_1 N19_1 6.8(4) . . . . ?
C17A_1 C17_1 C18_1 N19_1 -172.7(3) . . . . ?
N16_1 C17_1 C18_1 C18A_1 -171.2(3) . . . . ?
C17A_1 C17_1 C18_1 C18A_1 9.2(5) . . . . ?
C17_1 C18_1 N19_1 O20_1 -173.0(2) . . . . ?
C18A_1 C18_1 N19_1 O20_1 5.1(4) . . . . ?
C17_1 C18_1 N19_1 Fe1_1 -4.8(3) . . . . ?
C18A_1 C18_1 N19_1 Fe1_1 173.3(2) . . . . ?
C18_1 N19_1 O20_1 B14_1 154.1(3) . . . . ?
Fe1_1 N19_1 O20_1 B14_1 -13.7(3) . . . . ?
O26_1 B14_1 O20_1 N19_1 68.8(3) . . . . ?
O13_1 B14_1 O20_1 N19_1 -53.4(3) . . . . ?
C27_1 B14_1 O20_1 N19_1 -171.7(2) . . . . ?
O15_1 B7_1 O21_1 N22_1 70.5(3) . . . . ?
O8_1 B7_1 O21_1 N22_1 -52.3(3) . . . . ?
C1_1 B7_1 O21_1 N22_1 -171.4(2) . . . . ?
B7_1 O21_1 N22_1 C23_1 149.8(3) . . . . ?
B7_1 O21_1 N22_1 Fe1_1 -16.9(3) . . . . ?
O21_1 N22_1 C23_1 C24_1 -175.4(3) . . . . ?
Fe1_1 N22_1 C23_1 C24_1 -8.3(4) . . . . ?
O21_1 N22_1 C23_1 C23A_1 3.7(5) . . . . ?
Fe1_1 N22_1 C23_1 C23A_1 170.8(3) . . . . ?
N22_1 C23_1 C24_1 N25_1 7.3(5) . . . . ?
C23A_1 C23_1 C24_1 N25_1 -171.8(4) . . . . ?
N22_1 C23_1 C24_1 C24A_1 -172.3(4) . . . . ?
C23A_1 C23_1 C24_1 C24A_1 8.6(7) . . . . ?
C23_1 C24_1 N25_1 O26_1 -173.8(3) . . . . ?
C24A_1 C24_1 N25_1 O26_1 5.7(6) . . . . ?
C23_1 C24_1 N25_1 Fe1_1 -3.5(4) . . . . ?
C24A_1 C24_1 N25_1 Fe1_1 176.0(4) . . . . ?
C24_1 N25_1 O26_1 B14_1 156.5(3) . . . . ?
Fe1_1 N25_1 O26_1 B14_1 -13.5(3) . . . . ?
O20_1 B14_1 O26_1 N25_1 -53.2(3) . . . . ?
O13_1 B14_1 O26_1 N25_1 69.4(3) . . . . ?
C27_1 B14_1 O26_1 N25_1 -169.6(2) . . . . ?
O26_1 B14_1 C27_1 C28_1 70.6(4) . . . . ?
O20_1 B14_1 C27_1 C28_1 -48.6(3) . . . . ?
O13_1 B14_1 C27_1 C28_1 -167.9(3) . . . . ?
O26_1 B14_1 C27_1 C32_1 -114.4(3) . . . . ?
O20_1 B14_1 C27_1 C32_1 126.3(3) . . . . ?
O13_1 B14_1 C27_1 C32_1 7.1(4) . . . . ?
C32_1 C27_1 C28_1 N29_1 -2.7(4) . . . . ?
B14_1 C27_1 C28_1 N29_1 172.7(3) . . . . ?
C27_1 C28_1 N29_1 C30_1 0.6(4) . . . . ?
C27_1 C28_1 N29_1 Pd3 -179.9(2) . . . . ?
C28_1 N29_1 C30_1 C31_1 2.0(4) . . . . ?
Pd3 N29_1 C30_1 C31_1 -177.5(2) . . . . ?
N29_1 C30_1 C31_1 C32_1 -2.3(4) . . . . ?
C30_1 C31_1 C32_1 C27_1 0.0(4) . . . . ?
C28_1 C27_1 C32_1 C31_1 2.3(4) . . . . ?
B14_1 C27_1 C32_1 C31_1 -172.7(3) . . . . ?
C6_2 C1_2 C2_2 N3_2 0.6(5) . . . . ?
B7_2 C1_2 C2_2 N3_2 -175.7(3) . . . . ?
C1_2 C2_2 N3_2 C4_2 0.1(5) . . . . ?
C1_2 C2_2 N3_2 Pd1 179.0(2) . . . 2_776 ?
C2_2 N3_2 C4_2 C5_2 -0.5(6) . . . . ?
Pd1 N3_2 C4_2 C5_2 -179.4(4) 2_776 . . . ?
N3_2 C4_2 C5_2 C6_2 0.1(7) . . . . ?
C4_2 C5_2 C6_2 C1_2 0.6(8) . . . . ?
C2_2 C1_2 C6_2 C5_2 -1.0(6) . . . . ?
B7_2 C1_2 C6_2 C5_2 175.5(4) . . . . ?
C2_2 C1_2 B7_2 O21_2 -136.9(3) . . . . ?
C6_2 C1_2 B7_2 O21_2 47.0(5) . . . . ?
C2_2 C1_2 B7_2 O15_2 -13.9(5) . . . . ?
C6_2 C1_2 B7_2 O15_2 169.9(4) . . . . ?
C2_2 C1_2 B7_2 O8_2 104.4(4) . . . . ?
C6_2 C1_2 B7_2 O8_2 -71.8(4) . . . . ?
O21_2 B7_2 O8_2 N9_2 51.6(3) . . . . ?
O15_2 B7_2 O8_2 N9_2 -73.1(3) . . . . ?
C1_2 B7_2 O8_2 N9_2 167.9(2) . . . . ?
B7_2 O8_2 N9_2 C10_2 -148.5(3) . . . . ?
B7_2 O8_2 N9_2 Fe2_2 18.0(3) . . . . ?
O8_2 N9_2 C10_2 C11_2 176.4(3) . . . . ?
Fe2_2 N9_2 C10_2 C11_2 9.5(4) . . . . ?
O8_2 N9_2 C10_2 C10A_2 -4.1(5) . . . . ?
Fe2_2 N9_2 C10_2 C10A_2 -171.1(3) . . . . ?
N9_2 C10_2 C11_2 N12_2 -8.5(4) . . . . ?
C10A_2 C10_2 C11_2 N12_2 172.0(3) . . . . ?
N9_2 C10_2 C11_2 C11A_2 171.3(3) . . . . ?
C10A_2 C10_2 C11_2 C11A_2 -8.1(5) . . . . ?
C10_2 C11_2 N12_2 O13_2 174.7(2) . . . . ?
C11A_2 C11_2 N12_2 O13_2 -5.1(5) . . . . ?
C10_2 C11_2 N12_2 Fe2_2 4.3(4) . . . . ?
C11A_2 C11_2 N12_2 Fe2_2 -175.5(3) . . . . ?
C11_2 N12_2 O13_2 B14_2 -156.1(3) . . . . ?
Fe2_2 N12_2 O13_2 B14_2 13.9(3) . . . . ?
N12_2 O13_2 B14_2 O26_2 -69.6(3) . . . . ?
N12_2 O13_2 B14_2 O20_2 54.7(3) . . . . ?
N12_2 O13_2 B14_2 C27_2 174.1(2) . . . . ?
O21_2 B7_2 O15_2 N16_2 -70.7(4) . . . . ?
O8_2 B7_2 O15_2 N16_2 53.4(3) . . . . ?
C1_2 B7_2 O15_2 N16_2 169.1(3) . . . . ?
C18_2 C17_2 N16_2 O15_2 174.8(3) . . . . ?
C17A_2 C17_2 N16_2 O15_2 -3.6(6) . . . . ?
C18_2 C17_2 N16_2 Fe2_2 4.7(5) . . . . ?
C17A_2 C17_2 N16_2 Fe2_2 -173.7(4) . . . . ?
B7_2 O15_2 N16_2 C17_2 -153.0(4) . . . . ?
B7_2 O15_2 N16_2 Fe2_2 16.7(4) . . . . ?
N16_2 C17_2 C18_2 N19_2 -5.8(6) . . . . ?
C17A_2 C17_2 C18_2 N19_2 172.6(5) . . . . ?
N16_2 C17_2 C18_2 C18A_2 174.4(5) . . . . ?
C17A_2 C17_2 C18_2 C18A_2 -7.2(8) . . . . ?
C17_2 C18_2 N19_2 O20_2 173.5(3) . . . . ?
C18A_2 C18_2 N19_2 O20_2 -6.7(7) . . . . ?
C17_2 C18_2 N19_2 Fe2_2 4.7(5) . . . . ?
C18A_2 C18_2 N19_2 Fe2_2 -175.5(4) . . . . ?
C18_2 N19_2 O20_2 B14_2 -154.4(4) . . . . ?
Fe2_2 N19_2 O20_2 B14_2 14.1(4) . . . . ?
O26_2 B14_2 O20_2 N19_2 52.9(3) . . . . ?
O13_2 B14_2 O20_2 N19_2 -70.5(3) . . . . ?
C27_2 B14_2 O20_2 N19_2 171.2(3) . . . . ?
O15_2 B7_2 O21_2 N22_2 52.9(4) . . . . ?
O8_2 B7_2 O21_2 N22_2 -70.3(3) . . . . ?
C1_2 B7_2 O21_2 N22_2 174.8(2) . . . . ?
B7_2 O21_2 N22_2 C23_2 -153.2(3) . . . . ?
B7_2 O21_2 N22_2 Fe2_2 15.6(3) . . . . ?
O21_2 N22_2 C23_2 C24_2 175.5(3) . . . . ?
Fe2_2 N22_2 C23_2 C24_2 6.4(4) . . . . ?
O21_2 N22_2 C23_2 C23A_2 -4.3(5) . . . . ?
Fe2_2 N22_2 C23_2 C23A_2 -173.4(3) . . . . ?
N22_2 C23_2 C24_2 N25_2 -8.9(4) . . . . ?
C23A_2 C23_2 C24_2 N25_2 170.9(4) . . . . ?
N22_2 C23_2 C24_2 C24A_2 169.7(4) . . . . ?
C23A_2 C23_2 C24_2 C24A_2 -10.5(6) . . . . ?
C23_2 C24_2 N25_2 O26_2 174.8(3) . . . . ?
C24A_2 C24_2 N25_2 O26_2 -3.8(5) . . . . ?
C23_2 C24_2 N25_2 Fe2_2 8.0(4) . . . . ?
C24A_2 C24_2 N25_2 Fe2_2 -170.6(3) . . . . ?
N22_2 Fe2_2 N25_2 C24_2 -3.8(3) . . . . ?
N12_2 Fe2_2 N25_2 C24_2 113.9(3) . . . . ?
N16_2 Fe2_2 N25_2 C24_2 -84.6(3) . . . . ?
N9_2 Fe2_2 N25_2 C24_2 56.6(4) . . . . ?
N19_2 Fe2_2 N25_2 C24_2 -159.6(3) . . . . ?
N22_2 Fe2_2 N25_2 O26_2 -169.7(3) . . . . ?
N12_2 Fe2_2 N25_2 O26_2 -52.0(2) . . . . ?
N16_2 Fe2_2 N25_2 O26_2 109.6(2) . . . . ?
N9_2 Fe2_2 N25_2 O26_2 -109.2(3) . . . . ?
N19_2 Fe2_2 N25_2 O26_2 34.5(3) . . . . ?
C24_2 N25_2 O26_2 B14_2 -151.9(3) . . . . ?
Fe2_2 N25_2 O26_2 B14_2 14.3(3) . . . . ?
O13_2 B14_2 O26_2 N25_2 54.2(3) . . . . ?
O20_2 B14_2 O26_2 N25_2 -69.1(3) . . . . ?
C27_2 B14_2 O26_2 N25_2 171.0(2) . . . . ?
O26_2 B14_2 C27_2 C28_2 115.7(3) . . . . ?
O13_2 B14_2 C27_2 C28_2 -125.6(3) . . . . ?
O20_2 B14_2 C27_2 C28_2 -5.7(4) . . . . ?
O26_2 B14_2 C27_2 C32_2 -63.7(4) . . . . ?
O13_2 B14_2 C27_2 C32_2 55.0(4) . . . . ?
O20_2 B14_2 C27_2 C32_2 174.9(3) . . . . ?
C32_2 C27_2 C28_2 N29_2 -0.4(5) . . . . ?
B14_2 C27_2 C28_2 N29_2 -179.8(3) . . . . ?
C27_2 C28_2 N29_2 C30_2 0.3(4) . . . . ?
C27_2 C28_2 N29_2 Pd3 177.4(2) . . . . ?
C28_2 N29_2 C30_2 C31_2 0.2(4) . . . . ?
Pd3 N29_2 C30_2 C31_2 -177.0(2) . . . . ?
N29_2 C30_2 C31_2 C32_2 -0.5(5) . . . . ?
C30_2 C31_2 C32_2 C27_2 0.4(5) . . . . ?
C28_2 C27_2 C32_2 C31_2 0.0(5) . . . . ?
B14_2 C27_2 C32_2 C31_2 179.4(3) . . . . ?
C6_3 C1_3 C2_3 N3_3 1.1(5) . . . . ?
B7_3 C1_3 C2_3 N3_3 -176.6(3) . . . . ?
C1_3 C2_3 N3_3 C4_3 0.5(4) . . . . ?
C1_3 C2_3 N3_3 Pd2 -178.9(2) . . . . ?
C2_3 N3_3 C4_3 C5_3 -1.5(5) . . . . ?
Pd2 N3_3 C4_3 C5_3 177.9(2) . . . . ?
N3_3 C4_3 C5_3 C6_3 0.9(5) . . . . ?
C4_3 C5_3 C6_3 C1_3 0.7(5) . . . . ?
C2_3 C1_3 C6_3 C5_3 -1.6(5) . . . . ?
B7_3 C1_3 C6_3 C5_3 176.1(3) . . . . ?
C2_3 C1_3 B7_3 O15_3 -23.1(4) . . . . ?
C6_3 C1_3 B7_3 O15_3 159.3(3) . . . . ?
C2_3 C1_3 B7_3 O8_3 -145.3(3) . . . . ?
C6_3 C1_3 B7_3 O8_3 37.1(4) . . . . ?
C2_3 C1_3 B7_3 O21_3 95.8(4) . . . . ?
C6_3 C1_3 B7_3 O21_3 -81.7(4) . . . . ?
O15_3 B7_3 O8_3 N9_3 51.7(4) . . . . ?
O21_3 B7_3 O8_3 N9_3 -71.6(3) . . . . ?
C1_3 B7_3 O8_3 N9_3 171.6(3) . . . . ?
B7_3 O8_3 N9_3 C10_3 -152.9(3) . . . . ?
B7_3 O8_3 N9_3 Fe3_3 16.6(4) . . . . ?
O8_3 N9_3 C10_3 C11_3 175.0(3) . . . . ?
Fe3_3 N9_3 C10_3 C11_3 5.1(4) . . . . ?
O8_3 N9_3 C10_3 C10A_3 -4.6(6) . . . . ?
Fe3_3 N9_3 C10_3 C10A_3 -174.4(3) . . . . ?
N9_3 C10_3 C11_3 N12_3 -5.7(5) . . . . ?
C10A_3 C10_3 C11_3 N12_3 173.8(4) . . . . ?
N9_3 C10_3 C11_3 C11A_3 175.4(4) . . . . ?
C10A_3 C10_3 C11_3 C11A_3 -5.1(7) . . . . ?
C10_3 C11_3 N12_3 O13_3 174.2(3) . . . . ?
C11A_3 C11_3 N12_3 O13_3 -6.9(6) . . . . ?
C10_3 C11_3 N12_3 Fe3_3 4.2(5) . . . . ?
C11A_3 C11_3 N12_3 Fe3_3 -176.9(4) . . . . ?
N16_3 Fe3_3 N12_3 C11_3 -81.0(3) . . . . ?
N9_3 Fe3_3 N12_3 C11_3 -1.3(3) . . . . ?
N25_3 Fe3_3 N12_3 C11_3 118.5(3) . . . . ?
N19_3 Fe3_3 N12_3 C11_3 -155.6(3) . . . . ?
N22_3 Fe3_3 N12_3 C11_3 60.2(4) . . . . ?
N16_3 Fe3_3 N12_3 O13_3 109.6(3) . . . . ?
N9_3 Fe3_3 N12_3 O13_3 -170.7(3) . . . . ?
N25_3 Fe3_3 N12_3 O13_3 -50.9(3) . . . . ?
N19_3 Fe3_3 N12_3 O13_3 34.9(3) . . . . ?
N22_3 Fe3_3 N12_3 O13_3 -109.2(3) . . . . ?
C11_3 N12_3 O13_3 B14_3 -155.0(3) . . . . ?
Fe3_3 N12_3 O13_3 B14_3 14.7(4) . . . . ?
N12_3 O13_3 B14_3 O20_3 -69.7(4) . . . . ?
N12_3 O13_3 B14_3 O26_3 53.2(4) . . . . ?
N12_3 O13_3 B14_3 C27_3 170.5(3) . . . . ?
O8_3 B7_3 O15_3 N16_3 -67.6(3) . . . . ?
O21_3 B7_3 O15_3 N16_3 55.9(3) . . . . ?
C1_3 B7_3 O15_3 N16_3 173.1(2) . . . . ?
B7_3 O15_3 N16_3 C17_3 -158.8(3) . . . . ?
B7_3 O15_3 N16_3 Fe3_3 11.8(4) . . . . ?
O15_3 N16_3 C17_3 C18_3 172.6(3) . . . . ?
Fe3_3 N16_3 C17_3 C18_3 1.7(4) . . . . ?
O15_3 N16_3 C17_3 C17A_3 -5.7(5) . . . . ?
Fe3_3 N16_3 C17_3 C17A_3 -176.5(3) . . . . ?
N16_3 C17_3 C18_3 N19_3 -6.0(5) . . . . ?
C17A_3 C17_3 C18_3 N19_3 172.2(4) . . . . ?
N16_3 C17_3 C18_3 C18A_3 172.1(4) . . . . ?
C17A_3 C17_3 C18_3 C18A_3 -9.7(7) . . . . ?
C17_3 C18_3 N19_3 O20_3 174.5(3) . . . . ?
C18A_3 C18_3 N19_3 O20_3 -3.7(6) . . . . ?
C17_3 C18_3 N19_3 Fe3_3 8.1(5) . . . . ?
C18A_3 C18_3 N19_3 Fe3_3 -170.0(4) . . . . ?
C18_3 N19_3 O20_3 B14_3 -149.7(4) . . . . ?
Fe3_3 N19_3 O20_3 B14_3 16.2(4) . . . . ?
O13_3 B14_3 O20_3 N19_3 52.1(4) . . . . ?
O26_3 B14_3 O20_3 N19_3 -71.5(4) . . . . ?
C27_3 B14_3 O20_3 N19_3 171.8(3) . . . . ?
O15_3 B7_3 O21_3 N22_3 -69.5(3) . . . . ?
O8_3 B7_3 O21_3 N22_3 55.1(3) . . . . ?
C1_3 B7_3 O21_3 N22_3 172.2(3) . . . . ?
B7_3 O21_3 N22_3 C23_3 -157.7(3) . . . . ?
B7_3 O21_3 N22_3 Fe3_3 12.5(4) . . . . ?
O21_3 N22_3 C23_3 C24_3 174.4(3) . . . . ?
Fe3_3 N22_3 C23_3 C24_3 3.9(4) . . . . ?
O21_3 N22_3 C23_3 C23A_3 -2.4(6) . . . . ?
Fe3_3 N22_3 C23_3 C23A_3 -172.9(4) . . . . ?
N22_3 C23_3 C24_3 N25_3 -7.3(5) . . . . ?
C23A_3 C23_3 C24_3 N25_3 169.6(4) . . . . ?
N22_3 C23_3 C24_3 C24A_3 171.9(4) . . . . ?
C23A_3 C23_3 C24_3 C24A_3 -11.2(6) . . . . ?
C23_3 C24_3 N25_3 O26_3 176.2(3) . . . . ?
C24A_3 C24_3 N25_3 O26_3 -3.0(6) . . . . ?
C23_3 C24_3 N25_3 Fe3_3 8.0(4) . . . . ?
C24A_3 C24_3 N25_3 Fe3_3 -171.2(3) . . . . ?
C24_3 N25_3 O26_3 B14_3 -150.4(3) . . . . ?
Fe3_3 N25_3 O26_3 B14_3 17.4(4) . . . . ?
O13_3 B14_3 O26_3 N25_3 -71.1(4) . . . . ?
O20_3 B14_3 O26_3 N25_3 52.8(4) . . . . ?
C27_3 B14_3 O26_3 N25_3 170.7(3) . . . . ?
O13_3 B14_3 C27_3 C28_3 103.2(4) . . . . ?
O20_3 B14_3 C27_3 C28_3 -18.2(5) . . . . ?
O26_3 B14_3 C27_3 C28_3 -136.9(3) . . . . ?
O13_3 B14_3 C27_3 C32_3 -81.5(5) . . . . ?
O20_3 B14_3 C27_3 C32_3 157.1(4) . . . . ?
O26_3 B14_3 C27_3 C32_3 38.5(5) . . . . ?
C32_3 C27_3 C28_3 N29_3 0.7(5) . . . . ?
B14_3 C27_3 C28_3 N29_3 176.3(3) . . . . ?
C27_3 C28_3 N29_3 C30_3 0.6(5) . . . . ?
C27_3 C28_3 N29_3 Pd3 -170.3(3) . . . . ?
C28_3 N29_3 C30_3 C31_3 -1.1(5) . . . . ?
Pd3 N29_3 C30_3 C31_3 169.5(3) . . . . ?
N29_3 C30_3 C31_3 C32_3 0.4(6) . . . . ?
C30_3 C31_3 C32_3 C27_3 0.9(6) . . . . ?
C28_3 C27_3 C32_3 C31_3 -1.5(6) . . . . ?
B14_3 C27_3 C32_3 C31_3 -177.0(4) . . . . ?
C6_4 C1_4 C2_4 N3_4 -0.6(4) . . . . ?
B7_4 C1_4 C2_4 N3_4 176.1(3) . . . . ?
C1_4 C2_4 N3_4 C4_4 0.2(4) . . . . ?
C1_4 C2_4 N3_4 Pd1 -176.4(2) . . . . ?
C2_4 N3_4 C4_4 C5_4 0.2(5) . . . . ?
Pd1 N3_4 C4_4 C5_4 176.7(3) . . . . ?
N3_4 C4_4 C5_4 C6_4 -0.1(6) . . . . ?
C4_4 C5_4 C6_4 C1_4 -0.4(6) . . . . ?
C2_4 C1_4 C6_4 C5_4 0.7(5) . . . . ?
B7_4 C1_4 C6_4 C5_4 -175.8(4) . . . . ?
C2_4 C1_4 B7_4 O15_4 68.1(4) . . . . ?
C6_4 C1_4 B7_4 O15_4 -115.4(3) . . . . ?
C2_4 C1_4 B7_4 O21_4 -170.6(3) . . . . ?
C6_4 C1_4 B7_4 O21_4 5.9(4) . . . . ?
C2_4 C1_4 B7_4 O8_4 -51.5(4) . . . . ?
C6_4 C1_4 B7_4 O8_4 125.0(3) . . . . ?
O15_4 B7_4 O8_4 N9_4 70.9(3) . . . . ?
O21_4 B7_4 O8_4 N9_4 -53.3(3) . . . . ?
C1_4 B7_4 O8_4 N9_4 -169.7(2) . . . . ?
B7_4 O8_4 N9_4 C10_4 155.6(3) . . . . ?
B7_4 O8_4 N9_4 Fe4_4 -14.6(3) . . . . ?
O8_4 N9_4 C10_4 C11_4 -174.6(2) . . . . ?
Fe4_4 N9_4 C10_4 C11_4 -4.1(3) . . . . ?
O8_4 N9_4 C10_4 C10A_4 5.0(4) . . . . ?
Fe4_4 N9_4 C10_4 C10A_4 175.6(2) . . . . ?
N9_4 C10_4 C11_4 N12_4 6.9(4) . . . . ?
C10A_4 C10_4 C11_4 N12_4 -172.7(3) . . . . ?
N9_4 C10_4 C11_4 C11A_4 -173.7(3) . . . . ?
C10A_4 C10_4 C11_4 C11A_4 6.6(5) . . . . ?
C10_4 C11_4 N12_4 O13_4 -175.5(2) . . . . ?
C11A_4 C11_4 N12_4 O13_4 5.2(4) . . . . ?
C10_4 C11_4 N12_4 Fe4_4 -7.2(3) . . . . ?
C11A_4 C11_4 N12_4 Fe4_4 173.5(2) . . . . ?
C11_4 N12_4 O13_4 B14_4 151.2(3) . . . . ?
Fe4_4 N12_4 O13_4 B14_4 -16.7(3) . . . . ?
N12_4 O13_4 B14_4 O20_4 -53.0(3) . . . . ?
N12_4 O13_4 B14_4 O26_4 70.7(3) . . . . ?
N12_4 O13_4 B14_4 C27_4 -173.6(2) . . . . ?
O21_4 B7_4 O15_4 N16_4 70.1(3) . . . . ?
O8_4 B7_4 O15_4 N16_4 -53.4(3) . . . . ?
C1_4 B7_4 O15_4 N16_4 -171.9(2) . . . . ?
B7_4 O15_4 N16_4 C17_4 148.4(3) . . . . ?
B7_4 O15_4 N16_4 Fe4_4 -16.8(3) . . . . ?
O15_4 N16_4 C17_4 C18_4 -176.6(3) . . . . ?
Fe4_4 N16_4 C17_4 C18_4 -10.9(4) . . . . ?
O15_4 N16_4 C17_4 C17A_4 1.5(5) . . . . ?
Fe4_4 N16_4 C17_4 C17A_4 167.2(3) . . . . ?
N16_4 C17_4 C18_4 N19_4 9.9(4) . . . . ?
C17A_4 C17_4 C18_4 N19_4 -168.3(4) . . . . ?
N16_4 C17_4 C18_4 C18A_4 -169.1(4) . . . . ?
C17A_4 C17_4 C18_4 C18A_4 12.7(6) . . . . ?
C17_4 C18_4 N19_4 O20_4 -175.6(3) . . . . ?
C18A_4 C18_4 N19_4 O20_4 3.5(5) . . . . ?
C17_4 C18_4 N19_4 Fe4_4 -5.1(4) . . . . ?
C18A_4 C18_4 N19_4 Fe4_4 173.9(3) . . . . ?
C18_4 N19_4 O20_4 B14_4 156.9(3) . . . . ?
Fe4_4 N19_4 O20_4 B14_4 -13.2(3) . . . . ?
O26_4 B14_4 O20_4 N19_4 -53.7(3) . . . . ?
O13_4 B14_4 O20_4 N19_4 69.7(3) . . . . ?
C27_4 B14_4 O20_4 N19_4 -169.4(2) . . . . ?
O15_4 B7_4 O21_4 N22_4 -52.8(3) . . . . ?
O8_4 B7_4 O21_4 N22_4 70.1(3) . . . . ?
C1_4 B7_4 O21_4 N22_4 -172.6(2) . . . . ?
B7_4 O21_4 N22_4 C23_4 155.7(3) . . . . ?
B7_4 O21_4 N22_4 Fe4_4 -14.6(3) . . . . ?
N16_4 Fe4_4 N22_4 C23_4 -119.5(3) . . . . ?
N19_4 Fe4_4 N22_4 C23_4 -60.6(4) . . . . ?
N25_4 Fe4_4 N22_4 C23_4 0.3(2) . . . . ?
N12_4 Fe4_4 N22_4 C23_4 80.3(3) . . . . ?
N9_4 Fe4_4 N22_4 C23_4 154.9(3) . . . . ?
N16_4 Fe4_4 N22_4 O21_4 50.4(2) . . . . ?
N19_4 Fe4_4 N22_4 O21_4 109.3(3) . . . . ?
N25_4 Fe4_4 N22_4 O21_4 170.3(2) . . . . ?
N12_4 Fe4_4 N22_4 O21_4 -109.7(2) . . . . ?
N9_4 Fe4_4 N22_4 O21_4 -35.2(2) . . . . ?
O21_4 N22_4 C23_4 C24_4 -174.6(2) . . . . ?
Fe4_4 N22_4 C23_4 C24_4 -4.0(4) . . . . ?
O21_4 N22_4 C23_4 C23A_4 4.4(5) . . . . ?
Fe4_4 N22_4 C23_4 C23A_4 175.0(3) . . . . ?
N22_4 C23_4 C24_4 N25_4 6.9(4) . . . . ?
C23A_4 C23_4 C24_4 N25_4 -172.1(3) . . . . ?
N22_4 C23_4 C24_4 C24A_4 -172.5(3) . . . . ?
C23A_4 C23_4 C24_4 C24A_4 8.5(5) . . . . ?
C23_4 C24_4 N25_4 O26_4 -175.1(2) . . . . ?
C24A_4 C24_4 N25_4 O26_4 4.2(4) . . . . ?
C23_4 C24_4 N25_4 Fe4_4 -7.2(3) . . . . ?
C24A_4 C24_4 N25_4 Fe4_4 172.1(3) . . . . ?
C24_4 N25_4 O26_4 B14_4 150.7(3) . . . . ?
Fe4_4 N25_4 O26_4 B14_4 -17.0(3) . . . . ?
O20_4 B14_4 O26_4 N25_4 70.9(3) . . . . ?
O13_4 B14_4 O26_4 N25_4 -52.1(3) . . . . ?
C27_4 B14_4 O26_4 N25_4 -170.7(2) . . . . ?
O20_4 B14_4 C27_4 C28_4 62.8(3) . . . . ?
O26_4 B14_4 C27_4 C28_4 -56.8(3) . . . . ?
O13_4 B14_4 C27_4 C28_4 -176.1(3) . . . . ?
O20_4 B14_4 C27_4 C32_4 -123.8(3) . . . . ?
O26_4 B14_4 C27_4 C32_4 116.6(3) . . . . ?
O13_4 B14_4 C27_4 C32_4 -2.7(4) . . . . ?
C32_4 C27_4 C28_4 N29_4 -2.4(4) . . . . ?
B14_4 C27_4 C28_4 N29_4 171.5(3) . . . . ?
C27_4 C28_4 N29_4 C30_4 2.2(4) . . . . ?
C27_4 C28_4 N29_4 Pd3 -174.9(2) . . . . ?
C28_4 N29_4 C30_4 C31_4 -0.1(4) . . . . ?
Pd3 N29_4 C30_4 C31_4 177.0(2) . . . . ?
N29_4 C30_4 C31_4 C32_4 -1.7(5) . . . . ?
C30_4 C31_4 C32_4 C27_4 1.5(5) . . . . ?
C28_4 C27_4 C32_4 C31_4 0.5(4) . . . . ?
B14_4 C27_4 C32_4 C31_4 -173.0(3) . . . . ?
C6_5 C1_5 C2_5 N3_5 -0.3(4) . . . . ?
B7_5 C1_5 C2_5 N3_5 179.9(3) . . . . ?
C1_5 C2_5 N3_5 C4_5 -1.3(4) . . . . ?
C1_5 C2_5 N3_5 Pd1 171.6(2) . . . . ?
C2_5 N3_5 C4_5 C5_5 1.2(4) . . . . ?
Pd1 N3_5 C4_5 C5_5 -171.9(2) . . . . ?
N3_5 C4_5 C5_5 C6_5 0.6(5) . . . . ?
C4_5 C5_5 C6_5 C1_5 -2.3(5) . . . . ?
C2_5 C1_5 C6_5 C5_5 2.1(4) . . . . ?
B7_5 C1_5 C6_5 C5_5 -178.1(3) . . . . ?
C2_5 C1_5 B7_5 O15_5 -153.8(3) . . . . ?
C6_5 C1_5 B7_5 O15_5 26.4(4) . . . . ?
C2_5 C1_5 B7_5 O21_5 85.9(3) . . . . ?
C6_5 C1_5 B7_5 O21_5 -93.9(3) . . . . ?
C2_5 C1_5 B7_5 O8_5 -34.1(4) . . . . ?
C6_5 C1_5 B7_5 O8_5 146.2(3) . . . . ?
O15_5 B7_5 O8_5 N9_5 -53.9(3) . . . . ?
O21_5 B7_5 O8_5 N9_5 70.1(3) . . . . ?
C1_5 B7_5 O8_5 N9_5 -170.6(2) . . . . ?
B7_5 O8_5 N9_5 C10_5 156.5(3) . . . . ?
B7_5 O8_5 N9_5 Fe5_5 -14.0(3) . . . . ?
O8_5 N9_5 C10_5 C11_5 -174.2(3) . . . . ?
Fe5_5 N9_5 C10_5 C11_5 -3.3(4) . . . . ?
O8_5 N9_5 C10_5 C10A_5 6.6(5) . . . . ?
Fe5_5 N9_5 C10_5 C10A_5 177.5(3) . . . . ?
N9_5 C10_5 C11_5 N12_5 6.7(4) . . . . ?
C10A_5 C10_5 C11_5 N12_5 -174.0(4) . . . . ?
N9_5 C10_5 C11_5 C11A_5 -174.4(4) . . . . ?
C10A_5 C10_5 C11_5 C11A_5 4.9(6) . . . . ?
C10_5 C11_5 N12_5 O13_5 -175.3(3) . . . . ?
C11A_5 C11_5 N12_5 O13_5 5.8(5) . . . . ?
C10_5 C11_5 N12_5 Fe5_5 -7.6(4) . . . . ?
C11A_5 C11_5 N12_5 Fe5_5 173.6(3) . . . . ?
C11_5 N12_5 O13_5 B14_5 150.9(3) . . . . ?
Fe5_5 N12_5 O13_5 B14_5 -16.5(3) . . . . ?
N12_5 O13_5 B14_5 O20_5 70.4(3) . . . . ?
N12_5 O13_5 B14_5 O26_5 -52.9(3) . . . . ?
N12_5 O13_5 B14_5 C27_5 -173.3(2) . . . . ?
O21_5 B7_5 O15_5 N16_5 -52.5(3) . . . . ?
O8_5 B7_5 O15_5 N16_5 70.6(3) . . . . ?
C1_5 B7_5 O15_5 N16_5 -171.0(2) . . . . ?
B7_5 O15_5 N16_5 C17_5 154.9(3) . . . . ?
B7_5 O15_5 N16_5 Fe5_5 -15.3(3) . . . . ?
O15_5 N16_5 C17_5 C18_5 -176.5(3) . . . . ?
Fe5_5 N16_5 C17_5 C18_5 -6.0(4) . . . . ?
O15_5 N16_5 C17_5 C17A_5 3.3(5) . . . . ?
Fe5_5 N16_5 C17_5 C17A_5 173.8(3) . . . . ?
N16_5 C17_5 C18_5 N19_5 9.4(4) . . . . ?
C17A_5 C17_5 C18_5 N19_5 -170.3(3) . . . . ?
N16_5 C17_5 C18_5 C18A_5 -170.2(4) . . . . ?
C17A_5 C17_5 C18_5 C18A_5 10.0(6) . . . . ?
C17_5 C18_5 N19_5 O20_5 -176.8(3) . . . . ?
C18A_5 C18_5 N19_5 O20_5 2.9(5) . . . . ?
C17_5 C18_5 N19_5 Fe5_5 -9.3(4) . . . . ?
C18A_5 C18_5 N19_5 Fe5_5 170.3(3) . . . . ?
C18_5 N19_5 O20_5 B14_5 150.1(3) . . . . ?
Fe5_5 N19_5 O20_5 B14_5 -16.8(3) . . . . ?
O26_5 B14_5 O20_5 N19_5 71.6(3) . . . . ?
O13_5 B14_5 O20_5 N19_5 -51.7(3) . . . . ?
C27_5 B14_5 O20_5 N19_5 -168.0(2) . . . . ?
O15_5 B7_5 O21_5 N22_5 69.6(3) . . . . ?
O8_5 B7_5 O21_5 N22_5 -54.2(3) . . . . ?
C1_5 B7_5 O21_5 N22_5 -173.5(2) . . . . ?
B7_5 O21_5 N22_5 C23_5 151.6(3) . . . . ?
B7_5 O21_5 N22_5 Fe5_5 -15.1(3) . . . . ?
O21_5 N22_5 C23_5 C24_5 -175.1(3) . . . . ?
Fe5_5 N22_5 C23_5 C24_5 -8.0(4) . . . . ?
O21_5 N22_5 C23_5 C23A_5 3.6(5) . . . . ?
Fe5_5 N22_5 C23_5 C23A_5 170.8(3) . . . . ?
N22_5 C23_5 C24_5 N25_5 7.5(4) . . . . ?
C23A_5 C23_5 C24_5 N25_5 -171.3(4) . . . . ?
N22_5 C23_5 C24_5 C24A_5 -172.3(4) . . . . ?
C23A_5 C23_5 C24_5 C24A_5 8.9(6) . . . . ?
C23_5 C24_5 N25_5 O26_5 -174.8(3) . . . . ?
C24A_5 C24_5 N25_5 O26_5 5.0(5) . . . . ?
C23_5 C24_5 N25_5 Fe5_5 -4.1(4) . . . . ?
C24A_5 C24_5 N25_5 Fe5_5 175.7(3) . . . . ?
C24_5 N25_5 O26_5 B14_5 156.3(3) . . . . ?
Fe5_5 N25_5 O26_5 B14_5 -13.9(3) . . . . ?
O20_5 B14_5 O26_5 N25_5 -54.2(3) . . . . ?
O13_5 B14_5 O26_5 N25_5 69.6(3) . . . . ?
C27_5 B14_5 O26_5 N25_5 -172.4(2) . . . . ?
O20_5 B14_5 C27_5 C28_5 -158.8(3) . . . . ?
O26_5 B14_5 C27_5 C28_5 -38.4(4) . . . . ?
O13_5 B14_5 C27_5 C28_5 81.9(4) . . . . ?
O20_5 B14_5 C27_5 C32_5 25.2(4) . . . . ?
O26_5 B14_5 C27_5 C32_5 145.6(3) . . . . ?
O13_5 B14_5 C27_5 C32_5 -94.0(4) . . . . ?
C32_5 C27_5 C28_5 N29_5 0.7(5) . . . . ?
B14_5 C27_5 C28_5 N29_5 -175.5(3) . . . . ?
C27_5 C28_5 N29_5 C30_5 -1.5(5) . . . . ?
C27_5 C28_5 N29_5 Pd2 171.8(2) . . . . ?
C28_5 N29_5 C30_5 C31_5 1.0(5) . . . . ?
Pd2 N29_5 C30_5 C31_5 -172.6(3) . . . . ?
N29_5 C30_5 C31_5 C32_5 0.2(5) . . . . ?
C30_5 C31_5 C32_5 C27_5 -1.0(6) . . . . ?
C28_5 C27_5 C32_5 C31_5 0.6(5) . . . . ?
B14_5 C27_5 C32_5 C31_5 176.8(3) . . . . ?
C6_6 C1_6 C2_6 N3_6 0.1(5) . . . . ?
B7_6 C1_6 C2_6 N3_6 -176.7(3) . . . . ?
C1_6 C2_6 N3_6 C4_6 0.1(5) . . . . ?
C1_6 C2_6 N3_6 Pd2 -178.8(2) . . . . ?
C2_6 N3_6 C4_6 C5_6 -0.2(4) . . . . ?
Pd2 N3_6 C4_6 C5_6 178.8(2) . . . . ?
N3_6 C4_6 C5_6 C6_6 0.0(5) . . . . ?
C4_6 C5_6 C6_6 C1_6 0.3(5) . . . . ?
C2_6 C1_6 C6_6 C5_6 -0.3(5) . . . . ?
B7_6 C1_6 C6_6 C5_6 176.5(3) . . . . ?
C2_6 C1_6 B7_6 O15_6b -90.8(6) . . . . ?
C6_6 C1_6 B7_6 O15_6b 92.6(6) . . . . ?
C2_6 C1_6 B7_6 O8_6b 32.2(6) . . . . ?
C6_6 C1_6 B7_6 O8_6b -144.4(5) . . . . ?
C2_6 C1_6 B7_6 O21_6a 115.2(4) . . . . ?
C6_6 C1_6 B7_6 O21_6a -61.4(4) . . . . ?
C2_6 C1_6 B7_6 O8_6a -5.1(5) . . . . ?
C6_6 C1_6 B7_6 O8_6a 178.3(3) . . . . ?
C2_6 C1_6 B7_6 O15_6a -125.4(4) . . . . ?
C6_6 C1_6 B7_6 O15_6a 58.0(4) . . . . ?
C2_6 C1_6 B7_6 O21_6b 149.6(5) . . . . ?
C6_6 C1_6 B7_6 O21_6b -27.0(6) . . . . ?
O20_6b B14_6 C27_6 C28_6 27.3(7) . . . . ?
O26_6b B14_6 C27_6 C28_6 152.6(6) . . . . ?
O13_6a B14_6 C27_6 C28_6 -123.6(4) . . . . ?
O20_6a B14_6 C27_6 C28_6 -2.6(6) . . . . ?
O26_6a B14_6 C27_6 C28_6 117.0(4) . . . . ?
O13_6b B14_6 C27_6 C28_6 -90.6(6) . . . . ?
O20_6b B14_6 C27_6 C32_6 -152.7(6) . . . . ?
O26_6b B14_6 C27_6 C32_6 -27.4(7) . . . . ?
O13_6a B14_6 C27_6 C32_6 56.4(6) . . . . ?
O20_6a B14_6 C27_6 C32_6 177.4(5) . . . . ?
O26_6a B14_6 C27_6 C32_6 -63.0(5) . . . . ?
O13_6b B14_6 C27_6 C32_6 89.4(6) . . . . ?
C32_6 C27_6 C28_6 N29_6 0.9(6) . . . . ?
B14_6 C27_6 C28_6 N29_6 -179.1(4) . . . . ?
C27_6 C28_6 N29_6 C30_6 -0.1(5) . . . . ?
C27_6 C28_6 N29_6 Pd1 173.4(3) . . . 2_776 ?
C28_6 N29_6 C30_6 C31_6 -0.8(6) . . . . ?
Pd1 N29_6 C30_6 C31_6 -174.4(4) 2_776 . . . ?
N29_6 C30_6 C31_6 C32_6 0.9(7) . . . . ?
C30_6 C31_6 C32_6 C27_6 -0.1(8) . . . . ?
C28_6 C27_6 C32_6 C31_6 -0.8(7) . . . . ?
B14_6 C27_6 C32_6 C31_6 179.2(5) . . . . ?
O21_6a B7_6 O8_6a N9_6a 54.0(5) . . . . ?
O15_6a B7_6 O8_6a N9_6a -70.6(5) . . . . ?
C1_6 B7_6 O8_6a N9_6a 170.4(4) . . . . ?
B7_6 O8_6a N9_6a C10_6a -152.3(5) . . . . ?
B7_6 O8_6a N9_6a Fe6_6 13.8(6) . . . . ?
N12_6a Fe6_6 N9_6a C10_6a -3.0(5) . . . . ?
N25_6a Fe6_6 N9_6a C10_6a 58.1(8) . . . . ?
N19_6a Fe6_6 N9_6a C10_6a -84.2(6) . . . . ?
N22_6a Fe6_6 N9_6a C10_6a 115.8(6) . . . . ?
N16_6a Fe6_6 N9_6a C10_6a -159.0(6) . . . . ?
N12_6a Fe6_6 N9_6a O8_6a -168.5(5) . . . . ?
N25_6a Fe6_6 N9_6a O8_6a -107.5(6) . . . . ?
N19_6a Fe6_6 N9_6a O8_6a 110.3(5) . . . . ?
N22_6a Fe6_6 N9_6a O8_6a -49.8(5) . . . . ?
N16_6a Fe6_6 N9_6a O8_6a 35.4(5) . . . . ?
O8_6a N9_6a C10_6a C11_6a 171.5(6) . . . . ?
Fe6_6 N9_6a C10_6a C11_6a 4.9(8) . . . . ?
O8_6a N9_6a C10_6a C10A_6a -5.8(10) . . . . ?
Fe6_6 N9_6a C10_6a C10A_6a -172.4(6) . . . . ?
N9_6a C10_6a C11_6a N12_6a -4.5(9) . . . . ?
C10A_6a C10_6a C11_6a N12_6a 172.8(7) . . . . ?
N9_6a C10_6a C11_6a C11A_6a 171.6(7) . . . . ?
C10A_6a C10_6a C11_6a C11A_6a -11.1(12) . . . . ?
C10_6a C11_6a N12_6a O13_6a 171.9(6) . . . . ?
C11A_6a C11_6a N12_6a O13_6a -4.3(9) . . . . ?
C10_6a C11_6a N12_6a Fe6_6 2.5(8) . . . . ?
C11A_6a C11_6a N12_6a Fe6_6 -173.7(6) . . . . ?
N9_6a Fe6_6 N12_6a C11_6a 0.0(5) . . . . ?
N25_6a Fe6_6 N12_6a C11_6a -156.5(6) . . . . ?
N19_6a Fe6_6 N12_6a C11_6a 117.3(6) . . . . ?
N22_6a Fe6_6 N12_6a C11_6a -81.0(6) . . . . ?
N16_6a Fe6_6 N12_6a C11_6a 59.0(8) . . . . ?
N9_6a Fe6_6 N12_6a O13_6a -168.7(5) . . . . ?
N25_6a Fe6_6 N12_6a O13_6a 34.8(5) . . . . ?
N19_6a Fe6_6 N12_6a O13_6a -51.4(5) . . . . ?
N22_6a Fe6_6 N12_6a O13_6a 110.3(5) . . . . ?
N16_6a Fe6_6 N12_6a O13_6a -109.7(6) . . . . ?
C11_6a N12_6a O13_6a B14_6 -154.8(6) . . . . ?
Fe6_6 N12_6a O13_6a B14_6 14.3(7) . . . . ?
O20_6a B14_6 O13_6a N12_6a 53.7(6) . . . . ?
O26_6a B14_6 O13_6a N12_6a -68.8(5) . . . . ?
C27_6 B14_6 O13_6a N12_6a 174.2(4) . . . . ?
O21_6a B7_6 O15_6a N16_6a -70.5(5) . . . . ?
O8_6a B7_6 O15_6a N16_6a 54.8(5) . . . . ?
C1_6 B7_6 O15_6a N16_6a 172.9(4) . . . . ?
B7_6 O15_6a N16_6a C17_6a -147.8(7) . . . . ?
B7_6 O15_6a N16_6a Fe6_6 13.2(6) . . . . ?
O15_6a N16_6a C17_6a C18_6a 176.4(7) . . . . ?
Fe6_6 N16_6a C17_6a C18_6a 14.5(10) . . . . ?
O15_6a N16_6a C17_6a C17A_6a -5.0(12) . . . . ?
Fe6_6 N16_6a C17_6a C17A_6a -166.9(8) . . . . ?
N16_6a C17_6a C18_6a N19_6a -14.3(10) . . . . ?
C17A_6a C17_6a C18_6a N19_6a 167.0(9) . . . . ?
N16_6a C17_6a C18_6a C18A_6a 166.5(9) . . . . ?
C17A_6a C17_6a C18_6a C18A_6a -12.1(13) . . . . ?
C17_6a C18_6a N19_6a O20_6a 178.3(7) . . . . ?
C18A_6a C18_6a N19_6a O20_6a -2.6(12) . . . . ?
C17_6a C18_6a N19_6a Fe6_6 8.6(9) . . . . ?
C18A_6a C18_6a N19_6a Fe6_6 -172.3(8) . . . . ?
C18_6a N19_6a O20_6a B14_6 -154.7(6) . . . . ?
Fe6_6 N19_6a O20_6a B14_6 14.8(8) . . . . ?
O13_6a B14_6 O20_6a N19_6a -69.6(6) . . . . ?
O26_6a B14_6 O20_6a N19_6a 54.0(6) . . . . ?
C27_6 B14_6 O20_6a N19_6a 172.5(5) . . . . ?
O8_6a B7_6 O21_6a N22_6a -70.2(5) . . . . ?
O15_6a B7_6 O21_6a N22_6a 54.5(5) . . . . ?
C1_6 B7_6 O21_6a N22_6a 172.7(4) . . . . ?
B7_6 O21_6a N22_6a C23_6a -146.5(7) . . . . ?
B7_6 O21_6a N22_6a Fe6_6 15.8(6) . . . . ?
O21_6a N22_6a C23_6a C24_6a 176.3(6) . . . . ?
Fe6_6 N22_6a C23_6a C24_6a 13.2(10) . . . . ?
O21_6a N22_6a C23_6a C23A_6a -1.5(11) . . . . ?
Fe6_6 N22_6a C23_6a C23A_6a -164.6(8) . . . . ?
N22_6a C23_6a C24_6a N25_6a -11.6(10) . . . . ?
C23A_6a C23_6a C24_6a N25_6a 166.2(9) . . . . ?
N22_6a C23_6a C24_6a C24A_6a 168.8(8) . . . . ?
C23A_6a C23_6a C24_6a C24A_6a -13.4(12) . . . . ?
C23_6a C24_6a N25_6a O26_6a 175.4(7) . . . . ?
C24A_6a C24_6a N25_6a O26_6a -5.0(10) . . . . ?
C23_6a C24_6a N25_6a Fe6_6 5.5(8) . . . . ?
C24A_6a C24_6a N25_6a Fe6_6 -174.9(6) . . . . ?
N12_6a Fe6_6 N25_6a C24_6a 119.6(5) . . . . ?
N9_6a Fe6_6 N25_6a C24_6a 60.6(8) . . . . ?
N19_6a Fe6_6 N25_6a C24_6a -152.9(6) . . . . ?
N22_6a Fe6_6 N25_6a C24_6a 0.9(5) . . . . ?
N16_6a Fe6_6 N25_6a C24_6a -77.9(6) . . . . ?
N12_6a Fe6_6 N25_6a O26_6a -49.7(5) . . . . ?
N9_6a Fe6_6 N25_6a O26_6a -108.8(6) . . . . ?
N19_6a Fe6_6 N25_6a O26_6a 37.8(5) . . . . ?
N22_6a Fe6_6 N25_6a O26_6a -168.4(5) . . . . ?
N16_6a Fe6_6 N25_6a O26_6a 112.8(5) . . . . ?
C24_6a N25_6a O26_6a B14_6 -156.8(5) . . . . ?
Fe6_6 N25_6a O26_6a B14_6 12.9(6) . . . . ?
O13_6a B14_6 O26_6a N25_6a 53.6(5) . . . . ?
O20_6a B14_6 O26_6a N25_6a -70.0(5) . . . . ?
C27_6 B14_6 O26_6a N25_6a 169.7(4) . . . . ?
O15_6b B7_6 O8_6b N9_6b -50.7(9) . . . . ?
O21_6b B7_6 O8_6b N9_6b 70.8(9) . . . . ?
C1_6 B7_6 O8_6b N9_6b -172.0(7) . . . . ?
B7_6 O8_6b N9_6b C10_6b 155.3(9) . . . . ?
B7_6 O8_6b N9_6b Fe6_6 -16.5(12) . . . . ?
N22_6b Fe6_6 N9_6b C10_6b 154.0(10) . . . . ?
N19_6b Fe6_6 N9_6b C10_6b -55.8(15) . . . . ?
N16_6b Fe6_6 N9_6b C10_6b -119.0(10) . . . . ?
N25_6b Fe6_6 N9_6b C10_6b 79.3(11) . . . . ?
N12_6b Fe6_6 N9_6b C10_6b 2.2(10) . . . . ?
N22_6b Fe6_6 N9_6b O8_6b -34.7(10) . . . . ?
N19_6b Fe6_6 N9_6b O8_6b 115.5(11) . . . . ?
N16_6b Fe6_6 N9_6b O8_6b 52.3(10) . . . . ?
N25_6b Fe6_6 N9_6b O8_6b -109.5(10) . . . . ?
N12_6b Fe6_6 N9_6b O8_6b 173.4(11) . . . . ?
O8_6b N9_6b C10_6b C11_6b -175.4(11) . . . . ?
Fe6_6 N9_6b C10_6b C11_6b -3.4(14) . . . . ?
O8_6b N9_6b C10_6b C10A_6b 1.9(15) . . . . ?
Fe6_6 N9_6b C10_6b C10A_6b 173.9(11) . . . . ?
N9_6b C10_6b C11_6b N12_6b 2.9(14) . . . . ?
C10A_6b C10_6b C11_6b N12_6b -174.4(12) . . . . ?
N9_6b C10_6b C11_6b C11A_6b -173.5(12) . . . . ?
C10A_6b C10_6b C11_6b C11A_6b 9.2(18) . . . . ?
C10_6b C11_6b N12_6b O13_6b -172.6(11) . . . . ?
C11A_6b C11_6b N12_6b O13_6b 3.7(16) . . . . ?
C10_6b C11_6b N12_6b Fe6_6 -1.4(13) . . . . ?
C11A_6b C11_6b N12_6b Fe6_6 175.0(11) . . . . ?
C11_6b N12_6b O13_6b B14_6 159.8(9) . . . . ?
Fe6_6 N12_6b O13_6b B14_6 -11.1(12) . . . . ?
O20_6b B14_6 O13_6b N12_6b 71.5(9) . . . . ?
O26_6b B14_6 O13_6b N12_6b -57.5(9) . . . . ?
C27_6 B14_6 O13_6b N12_6b -170.6(7) . . . . ?
O8_6b B7_6 O15_6b N16_6b 67.8(10) . . . . ?
O21_6b B7_6 O15_6b N16_6b -53.8(10) . . . . ?
C1_6 B7_6 O15_6b N16_6b -173.3(8) . . . . ?
B7_6 O15_6b N16_6b C17_6b 147.4(12) . . . . ?
B7_6 O15_6b N16_6b Fe6_6 -13.2(14) . . . . ?
O15_6b N16_6b C17_6b C18_6b 179.9(12) . . . . ?
Fe6_6 N16_6b C17_6b C18_6b -18.8(15) . . . . ?
O15_6b N16_6b C17_6b C17A_6b -3.3(18) . . . . ?
Fe6_6 N16_6b C17_6b C17A_6b 158.0(14) . . . . ?
N16_6b C17_6b C18_6b N19_6b 14.3(16) . . . . ?
C17A_6b C17_6b C18_6b N19_6b -162.6(15) . . . . ?
N16_6b C17_6b C18_6b C18A_6b -166.4(16) . . . . ?
C17A_6b C17_6b C18_6b C18A_6b 17(2) . . . . ?
C17_6b C18_6b N19_6b O20_6b -179.4(13) . . . . ?
C18A_6b C18_6b N19_6b O20_6b 1.4(17) . . . . ?
C17_6b C18_6b N19_6b Fe6_6 -4.2(15) . . . . ?
C18A_6b C18_6b N19_6b Fe6_6 176.5(15) . . . . ?
C18_6b N19_6b O20_6b B14_6 167.3(11) . . . . ?
Fe6_6 N19_6b O20_6b B14_6 -7.6(14) . . . . ?
O26_6b B14_6 O20_6b N19_6b 64.9(11) . . . . ?
O13_6b B14_6 O20_6b N19_6b -60.8(10) . . . . ?
C27_6 B14_6 O20_6b N19_6b -176.5(8) . . . . ?
O15_6b B7_6 O21_6b N22_6b 69.3(9) . . . . ?
O8_6b B7_6 O21_6b N22_6b -54.7(9) . . . . ?
C1_6 B7_6 O21_6b N22_6b -170.3(7) . . . . ?
B7_6 O21_6b N22_6b C23_6b 154.4(12) . . . . ?
B7_6 O21_6b N22_6b Fe6_6 -13.8(13) . . . . ?
N9_6b Fe6_6 N22_6b C23_6b -116.4(13) . . . . ?
N19_6b Fe6_6 N22_6b C23_6b 81.6(14) . . . . ?
N16_6b Fe6_6 N22_6b C23_6b 156.1(13) . . . . ?
N25_6b Fe6_6 N22_6b C23_6b 4.0(12) . . . . ?
N12_6b Fe6_6 N22_6b C23_6b -56.7(16) . . . . ?
N9_6b Fe6_6 N22_6b O21_6b 51.4(10) . . . . ?
N19_6b Fe6_6 N22_6b O21_6b -110.6(10) . . . . ?
N16_6b Fe6_6 N22_6b O21_6b -36.1(10) . . . . ?
N25_6b Fe6_6 N22_6b O21_6b 171.8(11) . . . . ?
N12_6b Fe6_6 N22_6b O21_6b 111.1(11) . . . . ?
O21_6b N22_6b C23_6b C24_6b -178.3(12) . . . . ?
Fe6_6 N22_6b C23_6b C24_6b -9.7(18) . . . . ?
O21_6b N22_6b C23_6b C23A_6b -0.7(18) . . . . ?
Fe6_6 N22_6b C23_6b C23A_6b 167.9(17) . . . . ?
N22_6b C23_6b C24_6b N25_6b 11.7(17) . . . . ?
C23A_6b C23_6b C24_6b N25_6b -166.0(17) . . . . ?
N22_6b C23_6b C24_6b C24A_6b -166.6(15) . . . . ?
C23A_6b C23_6b C24_6b C24A_6b 16(2) . . . . ?
C23_6b C24_6b N25_6b O26_6b -178.4(12) . . . . ?
C24A_6b C24_6b N25_6b O26_6b 0.0(16) . . . . ?
C23_6b C24_6b N25_6b Fe6_6 -9.3(14) . . . . ?
C24A_6b C24_6b N25_6b Fe6_6 169.1(12) . . . . ?
C24_6b N25_6b O26_6b B14_6 154.8(10) . . . . ?
Fe6_6 N25_6b O26_6b B14_6 -13.8(13) . . . . ?
O20_6b B14_6 O26_6b N25_6b -53.5(11) . . . . ?
O13_6b B14_6 O26_6b N25_6b 71.8(10) . . . . ?
C27_6 B14_6 O26_6b N25_6b -174.4(8) . . . . ?
C6_20 C1_20 C2_20 C3_20 1.4(12) . . . . ?
C7_20 C1_20 C2_20 C3_20 -177.0(11) . . . . ?
C1_20 C2_20 C3_20 C4_20 -1.8(12) . . . . ?
C2_20 C3_20 C4_20 C5_20 -1.3(12) . . . . ?
C3_20 C4_20 C5_20 C6_20 4.6(11) . . . . ?
C2_20 C1_20 C6_20 C5_20 2.2(12) . . . . ?
C7_20 C1_20 C6_20 C5_20 -179.6(12) . . . . ?
C4_20 C5_20 C6_20 C1_20 -5.2(12) . . . . ?
C6_21c C1_21c C2_21c C3_21c -4.3(14) . . . . ?
C7_21c C1_21c C2_21c C3_21c 168.4(15) . . . . ?
C1_21c C2_21c C3_21c C4_21c 1.7(15) . . . . ?
C2_21c C3_21c C4_21c C5_21c 0.1(16) . . . . ?
C3_21c C4_21c C5_21c C6_21c 0.7(16) . . . . ?
C2_21c C1_21c C6_21c C5_21c 5.2(14) . . . . ?
C7_21c C1_21c C6_21c C5_21c -167.1(16) . . . . ?
C4_21c C5_21c C6_21c C1_21c -3.4(15) . . . . ?
C6_22d C1_22d C2_22d C3_22d 2.6(13) . . . . ?
C7_22d C1_22d C2_22d C3_22d -179.4(11) . . . . ?
C1_22d C2_22d C3_22d C4_22d -1.9(14) . . . . ?
C2_22d C3_22d C4_22d C5_22d -0.9(15) . . . . ?
C3_22d C4_22d C5_22d C6_22d 3.0(16) . . . . ?
C4_22d C5_22d C6_22d C1_22d -2.3(16) . . . . ?
C2_22d C1_22d C6_22d C5_22d -0.5(13) . . . . ?
C7_22d C1_22d C6_22d C5_22d -178.5(12) . . . . ?
C6_28 C1_28 C2_28 C3_28 -0.8(10) . . . . ?
C7_28 C1_28 C2_28 C3_28 179.1(7) . . . . ?
C1_28 C2_28 C3_28 C4_28 1.5(11) . . . . ?
C2_28 C3_28 C4_28 C5_28 -1.3(11) . . . . ?
C3_28 C4_28 C5_28 C6_28 0.5(10) . . . . ?
C2_28 C1_28 C6_28 C5_28 0.0(10) . . . . ?
C7_28 C1_28 C6_28 C5_28 -179.9(7) . . . . ?
C4_28 C5_28 C6_28 C1_28 0.2(10) . . . . ?
C6_23 C1_23 C2_23 C3_23 1.0(7) . . . . ?
C7_23 C1_23 C2_23 C3_23 -178.9(5) . . . . ?
C1_23 C2_23 C3_23 C4_23 -0.7(8) . . . . ?
C2_23 C3_23 C4_23 C5_23 0.5(8) . . . . ?
C3_23 C4_23 C5_23 C6_23 -0.6(8) . . . . ?
C4_23 C5_23 C6_23 C1_23 1.0(8) . . . . ?
C2_23 C1_23 C6_23 C5_23 -1.1(7) . . . . ?
C7_23 C1_23 C6_23 C5_23 178.8(5) . . . . ?
C6_24 C1_24 C2_24 C3_24 1.4(7) . . . . ?
C7_24 C1_24 C2_24 C3_24 -178.7(5) . . . . ?
C1_24 C2_24 C3_24 C4_24 -0.5(8) . . . . ?
C2_24 C3_24 C4_24 C5_24 -1.0(8) . . . . ?
C3_24 C4_24 C5_24 C6_24 1.6(8) . . . . ?
C2_24 C1_24 C6_24 C5_24 -0.8(7) . . . . ?
C7_24 C1_24 C6_24 C5_24 179.3(5) . . . . ?
C4_24 C5_24 C6_24 C1_24 -0.7(8) . . . . ?
C6_25e C1_25e C2_25e C3_25e 0.4(8) . . . . ?
C7_25e C1_25e C2_25e C3_25e 178.4(5) . . . . ?
C1_25e C2_25e C3_25e C4_25e 0.1(9) . . . . ?
C2_25e C3_25e C4_25e C5_25e -0.2(9) . . . . ?
C3_25e C4_25e C5_25e C6_25e -0.1(9) . . . . ?
C4_25e C5_25e C6_25e C1_25e 0.7(8) . . . . ?
C2_25e C1_25e C6_25e C5_25e -0.8(7) . . . . ?
C7_25e C1_25e C6_25e C5_25e -178.7(5) . . . . ?
C6_26a C1_26a C2_26a C3_26a -3.7(12) . . . . ?
C7_26a C1_26a C2_26a C3_26a 176.8(10) . . . . ?
C1_26a C2_26a C3_26a C4_26a 5.3(13) . . . . ?
C2_26a C3_26a C4_26a C5_26a -3.0(13) . . . . ?
C3_26a C4_26a C5_26a C6_26a -0.6(12) . . . . ?
C2_26a C1_26a C6_26a C5_26a 0.2(12) . . . . ?
C7_26a C1_26a C6_26a C5_26a 179.7(11) . . . . ?
C4_26a C5_26a C6_26a C1_26a 2.0(13) . . . . ?
C6_27b C1_27b C2_27b C3_27b 8.8(14) . . . . ?
C7_27b C1_27b C2_27b C3_27b -170.5(12) . . . . ?
C1_27b C2_27b C3_27b C4_27b -2.6(17) . . . . ?
C2_27b C3_27b C4_27b C5_27b -5.5(16) . . . . ?
C3_27b C4_27b C5_27b C6_27b 7.4(16) . . . . ?
C2_27b C1_27b C6_27b C5_27b -6.9(13) . . . . ?
C7_27b C1_27b C6_27b C5_27b 172.4(10) . . . . ?
C4_27b C5_27b C6_27b C1_27b -1.0(16) . . . . ?
O4_33 N1_33 O2_33 O3_33 150(2) . . . . ?
O4_33 N1_33 O3_33 O2_33 -149.5(17) . . . . ?
C6_25f C1_25f C2_25f C3_25f -2.4(17) . . . . ?
C7_25f C1_25f C2_25f C3_25f 174(2) . . . . ?
C1_25f C2_25f C3_25f C4_25f 2.0(18) . . . . ?
C2_25f C3_25f C4_25f C5_25f 0.0(17) . . . . ?
C3_25f C4_25f C5_25f C6_25f -1.6(18) . . . . ?
C4_25f C5_25f C6_25f C1_25f 1.1(19) . . . . ?
C2_25f C1_25f C6_25f C5_25f 0.8(17) . . . . ?
C7_25f C1_25f C6_25f C5_25f -176(2) . . . . ?

_refine_diff_density_max         2.523
_refine_diff_density_min         -1.249
_refine_diff_density_rms         0.107

_shelxl_version_number           2014/6

_shelx_res_file                  
;
TITL MDW4_68DPhMe
CELL  0.7150  24.0700  25.0900  26.2600  111.249  101.842  110.599
ZERR  2.00   0.0048   0.0050   0.0053   0.030   0.030   0.030
REM CELL 1.54184 24.120014 25.17604 26.273378 111.332 101.7829 110.7208
REM ZERR 2 0.000941 0.001207 0.001085 0.0041 0.0034 0.004
LATT 1
SFAC  C  H  Fe  Pd  B  O  N
UNIT 386 460 12 6 24 106 118
OMIT 1 0 1
LIST 4 ! automatically inserted. Change 6 to 4 for CHECKCIF!!
OMIT 0 -3 2
OMIT -2 0 3
OMIT 1 -4 3
OMIT -1 2 1
OMIT -1 0 1
OMIT 1 0 0
OMIT 0 1 0
OMIT 1 -1 1
OMIT 1 -2 1
SIZE 0.2 0.1 0.05
TEMP -173
L.S. 40 0  189
ACTA TABS 50.154
BOND $H
CONF
XNPD
PLAN  200
fmap 2
SIMU_* 0.01 0.02 $C $N $O $B
RIGU_* $C $N $O $B
DELU_* $C $N $O $B
ISOR_* $C $N $O $B

EQIV $1 2-x, 2-y, 1-z
RTAB DIAG PD1 PD1_$1
RTAB DIAG PD2 PD2_$1
RTAB DIAG PD3 PD3_$1

RTAB DIRE PD1 PD2
RTAB DIRE PD1 PD3
RTAB DIRE PD1 PD2_$1
RTAB DIRE PD1 PD3_$1

RTAB DIRE PD2 PD3
RTAB DIRE PD2 PD3_$1
RTAB DIRE PD2 PD1_$1

RTAB DIRE PD3 PD2_$1
RTAB DIRE PD3 PD1_$1

REM CALCULATION OF ANGLE BETWEEN PYRIDINE PLANES
MPLA_1 6 C1 C2 N3 C4 C5 C6
MPLA_1 6 C27 C28 N29 C30 C31 C32

MPLA_2 6 C1 C2 N3 C4 C5 C6
MPLA_2 6 C27 C28 N29 C30 C31 C32

MPLA_3 6 C1 C2 N3 C4 C5 C6
MPLA_3 6 C27 C28 N29 C30 C31 C32

MPLA_4 6 C1 C2 N3 C4 C5 C6
MPLA_4 6 C27 C28 N29 C30 C31 C32

MPLA_5 6 C1 C2 N3 C4 C5 C6
MPLA_5 6 C27 C28 N29 C30 C31 C32

MPLA_6 6 C1 C2 N3 C4 C5 C6
MPLA_6 6 C27 C28 N29 C30 C31 C32
REM Produced by Grade Web Server http://grade.globalphasing.org
REM --------- service provided by Global Phasing Ltd. ---------
REM
REM GEN: Generated by GRADE 1.2.5 (December 20 2013)
REM GEN: from mol2 file
REM GEN: using MOGUL 1.6(RC5), CSD as535be with quantum mechanics AM1
REM Compound InChI RQNZYGNDANCVDM-NGRKIHHTSA-N
REM Compound full name Clathrochelate_Cage_D
REM
REM Number of restraints found:
REM Bond lengths
REM     lengths/sigmas set by mogul                35
REM     bonds to hydrogen set to neutron values    38
REM     bonds lengths set by partial QM            12
REM Bond Angles
REM     angles/sigmas set by mogul                 24
REM     non-H angles set by partial QM             40
REM     H bond angles set by partial QM            82
REM Trigonal planes (atoms bonded to 3 others that are held flat)
REM     trigonal atoms from 3 mogul bond angles     0
REM     atoms NOT trigonal from 3 mogul angles      0
REM     trigonal atoms from partial QM             16
REM     atoms not trigonal from partial QM          0
REM Torsions and 1-4 planes
REM     bonds where mogul states cis/trans          0
REM     bonds mogul indicates flat                  0
REM     bonds mogul indicates 3-fold staggered      0
REM     bonds mogul indicates not flat              0
REM     in flat 5/6 membered rings after PQM       12
REM     other flat bonds after partial QM           6
REM     sp3-sp3 set 3-fold staggered by QM          5
REM     All other torsions (unrestrained)          24
REM Bonds defined by QM have a sigma set to 0.030 Angs
REM Angles defined by QM have a sigma set to 3.0 degrees

REM grade-cif2shelx output
REM Version: 0.0.5 <Dec 20 2013>
REM grade-cif2shelx extracts restraints from a grade CIF file
REM and translates them into SHELX syntax.
REM authors Oliver Smart and Julian Holstein.

REM bonds:
DFIX_OE3 1.390 0.004 C1 C2
DFIX_OE3 1.598 0.009 B7 C1
DFIX_OE3 1.398 0.009 C1 C6
DFIX_OE3 1.335 0.010 C2 N3
DFIX_OE3 1.333 0.011 C4 N3
DFIX_OE3 1.378 0.016 C4 C5
DFIX_OE3 1.384 0.010 C5 C6
DFIX_OE3 1.445 0.030 B7 O15
DFIX_OE3 1.441 0.030 B7 O8
DFIX_OE3 1.446 0.030 B7 O21
DFIX_OE3 1.296 0.030 N9 O8
DFIX_OE3 1.286 0.012 C10 N9
DFIX_OE3 1.501 0.011 C10 C10A
DFIX_OE3 1.486 0.015 C10 C11
DFIX_OE3 1.501 0.011 C11 C11A
DFIX_OE3 1.286 0.012 C11 N12
DFIX_OE3 1.295 0.030 N12 O13
DFIX_OE3 1.443 0.030 B14 O13
DFIX_OE3 1.431 0.030 B14 O20
DFIX_OE3 1.598 0.009 B14 C27
DFIX_OE3 1.438 0.030 B14 O26
DFIX_OE3 1.298 0.030 N16 O15
DFIX_OE3 1.286 0.012 C17 N16
DFIX_OE3 1.501 0.011 C17 C17A
DFIX_OE3 1.486 0.015 C17 C18
DFIX_OE3 1.501 0.011 C18 C18A
DFIX_OE3 1.286 0.012 C18 N19
DFIX_OE3 1.309 0.030 N19 O20
DFIX_OE3 1.294 0.030 N22 O21
DFIX_OE3 1.286 0.012 C23 N22
DFIX_OE3 1.486 0.015 C23 C24
DFIX_OE3 1.501 0.011 C23 C23A
DFIX_OE3 1.286 0.012 C24 N25
DFIX_OE3 1.501 0.011 C24 C24A
DFIX_OE3 1.301 0.030 N25 O26
DFIX_OE3 1.398 0.009 C27 C32
DFIX_OE3 1.390 0.004 C27 C28
DFIX_OE3 1.335 0.010 C28 N29
DFIX_OE3 1.333 0.011 C30 N29
DFIX_OE3 1.378 0.016 C30 C31
DFIX_OE3 1.384 0.010 C31 C32
DFIX_OE3 1.509 0.038 C10A C10B
DFIX_OE3 1.509 0.038 C11A C11B
DFIX_OE3 1.509 0.038 C17A C17B
DFIX_OE3 1.509 0.038 C18A C18B
DFIX_OE3 1.509 0.038 C23A C23B
DFIX_OE3 1.509 0.038 C24A C24B

REM angles SHELX uses 1,3 distance restraints for angles,
REM these are derived by trig from the grade angle and two bond lengths:
REM B7 C1 C2 ang=123.5,3.0 b12=1.598,0.009 b23=1.390,0.004
DANG_OE3 2.634 0.038 B7 C2
REM C2 C1 C6 ang=114.3,3.0 b12=1.390,0.004 b23=1.398,0.009
DANG_OE3 2.342 0.040 C2 C6
REM B7 C1 C6 ang=122.0,1.2 b12=1.598,0.009 b23=1.398,0.009
DANG_OE3 2.622 0.019 B7 C6
REM C1 C2 N3 ang=125.0,1.3 b12=1.390,0.004 b23=1.335,0.010
DANG_OE3 2.417 0.017 C1 N3
REM C2 N3 C4 ang=116.8,1.1 b12=1.335,0.010 b23=1.333,0.011
DANG_OE3 2.272 0.018 C2 C4
REM C5 C4 N3 ang=123.3,0.8 b12=1.378,0.016 b23=1.333,0.011
DANG_OE3 2.386 0.019 C5 N3
REM C4 C5 C6 ang=118.9,0.8 b12=1.378,0.016 b23=1.384,0.010
DANG_OE3 2.379 0.019 C4 C6
REM C1 C6 C5 ang=122.5,0.8 b12=1.398,0.009 b23=1.384,0.010
DANG_OE3 2.439 0.015 C1 C5
REM C1 B7 O15 ang=103.3,3.0 b12=1.598,0.009 b23=1.445,0.030
DANG_OE3 2.388 0.055 C1 O15
REM C1 B7 O8 ang=103.9,3.0 b12=1.598,0.009 b23=1.441,0.030
DANG_OE3 2.395 0.054 C1 O8
REM O15 B7 O8 ang=114.1,3.0 b12=1.445,0.030 b23=1.441,0.030
DANG_OE3 2.422 0.054 O15 O8
REM C1 B7 O21 ang=106.3,3.0 b12=1.598,0.009 b23=1.446,0.030
DANG_OE3 2.438 0.054 C1 O21
REM O15 B7 O21 ang=114.0,3.0 b12=1.445,0.030 b23=1.446,0.030
DANG_OE3 2.425 0.054 O15 O21
REM O21 B7 O8 ang=113.8,3.0 b12=1.446,0.030 b23=1.441,0.030
DANG_OE3 2.418 0.054 O21 O8
REM B7 O8 N9 ang=115.4,3.0 b12=1.441,0.030 b23=1.296,0.030
DANG_OE3 2.315 0.052 B7 N9
REM C10 N9 O8 ang=121.4,3.0 b12=1.286,0.012 b23=1.296,0.030
DANG_OE3 2.252 0.043 C10 O8
REM C10A C10 N9 ang=124.6,1.7 b12=1.501,0.011 b23=1.286,0.012
DANG_OE3 2.470 0.024 C10A N9
REM C11 C10 N9 ang=115.3,3.0 b12=1.486,0.015 b23=1.286,0.012
DANG_OE3 2.344 0.042 C11 N9
REM C10A C10 C11 ang=120.0,3.0 b12=1.501,0.011 b23=1.486,0.015
DANG_OE3 2.587 0.042 C10A C11
REM C10 C11 C11A ang=120.0,3.0 b12=1.486,0.015 b23=1.501,0.011
DANG_OE3 2.587 0.042 C10 C11A
REM C10 C11 N12 ang=115.0,3.0 b12=1.486,0.015 b23=1.286,0.012
DANG_OE3 2.340 0.042 C10 N12
REM C11A C11 N12 ang=124.6,1.7 b12=1.501,0.011 b23=1.286,0.012
DANG_OE3 2.470 0.024 C11A N12
REM C11 N12 O13 ang=123.6,3.0 b12=1.286,0.012 b23=1.295,0.030
DANG_OE3 2.275 0.043 C11 O13
REM B14 O13 N12 ang=113.8,3.0 b12=1.443,0.030 b23=1.295,0.030
DANG_OE3 2.295 0.053 B14 N12
REM O13 B14 O20 ang=115.4,3.0 b12=1.443,0.030 b23=1.431,0.030
DANG_OE3 2.429 0.054 O13 O20
REM C27 B14 O13 ang=103.2,3.0 b12=1.598,0.009 b23=1.443,0.030
DANG_OE3 2.385 0.055 C27 O13
REM C27 B14 O20 ang=106.4,3.0 b12=1.598,0.009 b23=1.431,0.030
DANG_OE3 2.427 0.053 C27 O20
REM O13 B14 O26 ang=111.5,3.0 b12=1.443,0.030 b23=1.438,0.030
DANG_OE3 2.381 0.055 O13 O26
REM O20 B14 O26 ang=114.9,3.0 b12=1.431,0.030 b23=1.438,0.030
DANG_OE3 2.418 0.054 O20 O26
REM C27 B14 O26 ang=103.8,3.0 b12=1.598,0.009 b23=1.438,0.030
DANG_OE3 2.391 0.054 C27 O26
REM B7 O15 N16 ang=115.0,3.0 b12=1.445,0.030 b23=1.298,0.030
DANG_OE3 2.315 0.053 B7 N16
REM C17 N16 O15 ang=126.2,3.0 b12=1.286,0.012 b23=1.298,0.030
DANG_OE3 2.304 0.042 C17 O15
REM C17A C17 N16 ang=124.6,1.7 b12=1.501,0.011 b23=1.286,0.012
DANG_OE3 2.470 0.024 C17A N16
REM C18 C17 N16 ang=115.1,3.0 b12=1.486,0.015 b23=1.286,0.012
DANG_OE3 2.342 0.042 C18 N16
REM C17A C17 C18 ang=120.1,3.0 b12=1.501,0.011 b23=1.486,0.015
DANG_OE3 2.588 0.042 C17A C18
REM C17 C18 C18A ang=124.5,3.0 b12=1.486,0.015 b23=1.501,0.011
DANG_OE3 2.643 0.040 C17 C18A
REM C17 C18 N19 ang=111.7,3.0 b12=1.486,0.015 b23=1.286,0.012
DANG_OE3 2.297 0.044 C17 N19
REM C18A C18 N19 ang=124.6,1.7 b12=1.501,0.011 b23=1.286,0.012
DANG_OE3 2.470 0.024 C18A N19
REM C18 N19 O20 ang=118.0,3.0 b12=1.286,0.012 b23=1.309,0.030
DANG_OE3 2.224 0.045 C18 O20
REM B14 O20 N19 ang=117.8,3.0 b12=1.431,0.030 b23=1.309,0.030
DANG_OE3 2.347 0.052 B14 N19
REM B7 O21 N22 ang=111.0,3.0 b12=1.446,0.030 b23=1.294,0.030
DANG_OE3 2.260 0.053 B7 N22
REM C23 N22 O21 ang=123.6,3.0 b12=1.286,0.012 b23=1.294,0.030
DANG_OE3 2.274 0.043 C23 O21
REM C24 C23 N22 ang=114.4,3.0 b12=1.486,0.015 b23=1.286,0.012
DANG_OE3 2.333 0.042 C24 N22
REM C23A C23 N22 ang=124.6,1.7 b12=1.501,0.011 b23=1.286,0.012
DANG_OE3 2.470 0.024 C23A N22
REM C23A C23 C24 ang=120.7,3.0 b12=1.501,0.011 b23=1.486,0.015
DANG_OE3 2.596 0.042 C23A C24
REM C23 C24 N25 ang=117.2,3.0 b12=1.486,0.015 b23=1.286,0.012
DANG_OE3 2.368 0.041 C23 N25
REM C23 C24 C24A ang=118.1,3.0 b12=1.486,0.015 b23=1.501,0.011
DANG_OE3 2.562 0.043 C23 C24A
REM C24A C24 N25 ang=124.6,1.7 b12=1.501,0.011 b23=1.286,0.012
DANG_OE3 2.470 0.024 C24A N25
REM C24 N25 O26 ang=121.7,3.0 b12=1.286,0.012 b23=1.301,0.030
DANG_OE3 2.259 0.043 C24 O26
REM B14 O26 N25 ang=114.1,3.0 b12=1.438,0.030 b23=1.301,0.030
DANG_OE3 2.300 0.053 B14 N25
REM B14 C27 C32 ang=122.0,1.2 b12=1.598,0.009 b23=1.398,0.009
DANG_OE3 2.622 0.019 B14 C32
REM B14 C27 C28 ang=123.5,3.0 b12=1.598,0.009 b23=1.390,0.004
DANG_OE3 2.634 0.038 B14 C28
REM C28 C27 C32 ang=114.3,3.0 b12=1.390,0.004 b23=1.398,0.009
DANG_OE3 2.342 0.040 C28 C32
REM C27 C28 N29 ang=125.0,1.3 b12=1.390,0.004 b23=1.335,0.010
DANG_OE3 2.417 0.017 C27 N29
REM C28 N29 C30 ang=116.8,1.1 b12=1.335,0.010 b23=1.333,0.011
DANG_OE3 2.272 0.018 C28 C30
REM C31 C30 N29 ang=123.3,0.8 b12=1.378,0.016 b23=1.333,0.011
DANG_OE3 2.386 0.019 C31 N29
REM C30 C31 C32 ang=118.9,0.8 b12=1.378,0.016 b23=1.384,0.010
DANG_OE3 2.379 0.019 C30 C32
REM C27 C32 C31 ang=122.5,0.8 b12=1.398,0.009 b23=1.384,0.010
DANG_OE3 2.439 0.015 C27 C31
REM C10 C10A C10B ang=112.9,2.5 b12=1.501,0.011 b23=1.509,0.038
DANG_OE3 2.509 0.049 C10 C10B
REM C11 C11A C11B ang=112.9,2.5 b12=1.501,0.011 b23=1.509,0.038
DANG_OE3 2.509 0.049 C11 C11B
REM C17 C17A C17B ang=112.9,2.5 b12=1.501,0.011 b23=1.509,0.038
DANG_OE3 2.509 0.049 C17 C17B
REM C18 C18A C18B ang=112.9,2.5 b12=1.501,0.011 b23=1.509,0.038
DANG_OE3 2.509 0.049 C18 C18B
REM C23 C23A C23B ang=112.9,2.5 b12=1.501,0.011 b23=1.509,0.038
DANG_OE3 2.509 0.049 C23 C23B
REM C24 C24A C24B ang=112.9,2.5 b12=1.501,0.011 b23=1.509,0.038
DANG_OE3 2.509 0.049 C24 C24B

REM planes:
REM plane qm-C1
FLAT_OE3 C1 C2 C6 B7
REM plane qm-C10
FLAT_OE3 C10 N9 C11 C10A
REM plane qm-C11
FLAT_OE3 C11 C10 N12 C11A
REM plane qm-C17
FLAT_OE3 C17 N16 C18 C17A
REM plane qm-C18
FLAT_OE3 C18 C17 N19 C18A
REM plane qm-C23
FLAT_OE3 C23 N22 C24 C23A
REM plane qm-C24
FLAT_OE3 C24 C23 N25 C24A
REM plane qm-C27
FLAT_OE3 C27 B14 C28 C32
REM plane qmf-01
FLAT_OE3 O8 N9 C10 C10A
REM plane qmf-02
FLAT_OE3 C11A C11 N12 O13
REM plane qmf-03
FLAT_OE3 O15 N16 C17 C17A
REM plane qmf-04
FLAT_OE3 C18A C18 N19 O20
REM plane qmf-05
FLAT_OE3 O21 N22 C23 C23A
REM plane qmf-06
FLAT_OE3 C24A C24 N25 O26
REM plane ring6A-1
FLAT_OE3 C1 C2 N3 C4
REM plane ring6A-2
FLAT_OE3 C2 N3 C4 C5
REM plane ring6A-3
FLAT_OE3 N3 C4 C5 C6
REM plane ring6A-4
FLAT_OE3 C4 C5 C6 C1
REM plane ring6A-5
FLAT_OE3 C5 C6 C1 C2
REM plane ring6A-6
FLAT_OE3 C6 C1 C2 N3
REM plane ring6B-1
FLAT_OE3 C27 C28 N29 C30
REM plane ring6B-2
FLAT_OE3 C28 N29 C30 C31
REM plane ring6B-3
FLAT_OE3 N29 C30 C31 C32
REM plane ring6B-4
FLAT_OE3 C30 C31 C32 C27
REM plane ring6B-5
FLAT_OE3 C31 C32 C27 C28
REM plane ring6B-6
FLAT_OE3 C32 C27 C28 N29
REM Produced by Grade Web Server http://grade.globalphasing.org
REM --------- service provided by Global Phasing Ltd. ---------
REM
REM GEN: Generated by GRADE 1.2.7 (February 19 2014)
REM GEN: from mol2 file
REM GEN: using MOGUL 1.6(RC5), CSD as535be, with quantum mechanics RM1
REM Compound InChI YXFVVABEGXRONW-UHFFFAOYSA-N
REM Compound full name Toluene
REM
REM Number of restraints found:
REM Bond lengths
REM     lengths/sigmas set by mogul                 7
REM     bonds to hydrogen set to neutron values     8
REM     bonds lengths set by partial QM             0
REM Bond Angles
REM     angles/sigmas set by mogul                  8
REM     non-H angles set by partial QM              0
REM     H bond angles set by partial QM            16
REM Trigonal planes (atoms bonded to 3 others that are held flat)
REM     trigonal atoms from 3 mogul bond angles     1
REM     atoms NOT trigonal from 3 mogul angles      0
REM     trigonal atoms from partial QM              5
REM     atoms not trigonal from partial QM          0
REM Torsions and 1-4 planes
REM     bonds where mogul states cis/trans          0
REM     bonds mogul indicates flat                  0
REM     bonds mogul indicates 3-fold staggered      0
REM     bonds mogul indicates not flat              0
REM     in flat 5/6 membered rings after PQM        6
REM     other flat bonds after partial QM           0
REM     sp3-sp3 set 3-fold staggered by QM          0
REM     All other torsions (unrestrained)           1
REM Total charge set to 0
REM Bonds defined by QM have a sigma set to 0.030 Angs
REM Angles defined by QM have a sigma set to 3.0 degrees

REM grade-cif2shelx output
REM Version: 0.0.5 <Dec 20 2013>
REM grade-cif2shelx extracts restraints from a grade CIF file
REM and translates them into SHELX syntax.
REM authors Oliver Smart and Julian Holstein.

REM bonds:
DFIX_TOL 1.509 0.011 C1 C7
DFIX_TOL 1.385 0.012 C1 C6
DFIX_TOL 1.385 0.012 C1 C2
DFIX_TOL 1.384 0.010 C2 C3
DFIX_TOL 1.379 0.015 C3 C4
DFIX_TOL 1.379 0.015 C4 C5
DFIX_TOL 1.384 0.010 C5 C6

REM angles SHELX uses 1,3 distance restraints for angles,
REM these are derived by trig from the grade angle and two bond lengths:
REM C6 C1 C7 ang=121.0,0.8 b12=1.385,0.012 b23=1.509,0.011
DANG_TOL 2.520 0.017 C6 C7
REM C2 C1 C7 ang=121.0,0.8 b12=1.385,0.012 b23=1.509,0.011
DANG_TOL 2.520 0.017 C2 C7
REM C2 C1 C6 ang=118.0,0.8 b12=1.385,0.012 b23=1.385,0.012
DANG_TOL 2.374 0.018 C2 C6
REM C1 C2 C3 ang=121.0,1.1 b12=1.385,0.012 b23=1.384,0.010
DANG_TOL 2.410 0.019 C1 C3
REM C2 C3 C4 ang=120.3,0.9 b12=1.384,0.010 b23=1.379,0.015
DANG_TOL 2.396 0.019 C2 C4
REM C3 C4 C5 ang=119.8,1.0 b12=1.379,0.015 b23=1.379,0.015
DANG_TOL 2.386 0.022 C3 C5
REM C4 C5 C6 ang=120.3,0.9 b12=1.379,0.015 b23=1.384,0.010
DANG_TOL 2.396 0.019 C4 C6
REM C1 C6 C5 ang=121.0,1.1 b12=1.385,0.012 b23=1.384,0.010
DANG_TOL 2.410 0.019 C1 C5

REM planes:
REM plane csd-C1
FLAT_TOL C1 C2 C6 C7
REM plane ring6A-1
FLAT_TOL C1 C2 C3 C4
REM plane ring6A-2
FLAT_TOL C2 C3 C4 C5
REM plane ring6A-3
FLAT_TOL C3 C4 C5 C6
REM plane ring6A-4
FLAT_TOL C4 C5 C6 C1
REM plane ring6A-5
FLAT_TOL C5 C6 C1 C2
REM plane ring6A-6
FLAT_TOL C6 C1 C2 C3
REM Produced by Grade Web Server http://grade.globalphasing.org
REM --------- service provided by Global Phasing Ltd. ---------
REM
REM GEN: Generated by GRADE 1.2.5 (December 20 2013)
REM GEN: from mol2 file
REM GEN: using MOGUL 1.6(RC5), CSD as535be with quantum mechanics RM1
REM Compound InChI WEVYAHXRMPXWCK-UHFFFAOYSA-N
REM Compound full name Acetonitrile
REM
REM Number of restraints found:
REM Bond lengths
REM     lengths/sigmas set by mogul                 0
REM     bonds to hydrogen set to neutron values     3
REM     bonds lengths set by partial QM             2
REM Bond Angles
REM     angles/sigmas set by mogul                  0
REM     non-H angles set by partial QM              1
REM     H bond angles set by partial QM             6
REM Trigonal planes (atoms bonded to 3 others that are held flat)
REM     trigonal atoms from 3 mogul bond angles     0
REM     atoms NOT trigonal from 3 mogul angles      0
REM     trigonal atoms from partial QM              0
REM     atoms not trigonal from partial QM          0
REM Torsions and 1-4 planes
REM     bonds where mogul states cis/trans          0
REM     bonds mogul indicates flat                  0
REM     bonds mogul indicates 3-fold staggered      0
REM     bonds mogul indicates not flat              0
REM     in flat 5/6 membered rings after PQM        0
REM     other flat bonds after partial QM           0
REM     sp3-sp3 set 3-fold staggered by QM          0
REM     All other torsions (unrestrained)           1
REM Bonds defined by QM have a sigma set to 0.030 Angs
REM Angles defined by QM have a sigma set to 3.0 degrees

REM grade-cif2shelx output
REM Version: 0.0.5 <Dec 20 2013>
REM grade-cif2shelx extracts restraints from a grade CIF file
REM and translates them into SHELX syntax.
REM authors Oliver Smart and Julian Holstein.

REM bonds:
DFIX_ACN 1.156 0.030 C2 N1
DFIX_ACN 1.444 0.030 C2 C3

REM angles SHELX uses 1,3 distance restraints for angles,
REM these are derived by trig from the grade angle and two bond lengths:
REM C3 C2 N1 ang=180.0,3.0 b12=1.444,0.030 b23=1.156,0.030
DANG_ACN 2.600 0.042 C3 N1
REM Produced by Grade Web Server http://grade.globalphasing.org
REM --------- service provided by Global Phasing Ltd. ---------
REM
REM GEN: Generated by GRADE 1.2.5 (December 20 2013)
REM GEN: from mol2 file
REM GEN: using MOGUL 1.6(RC5), CSD as535be with quantum mechanics RM1
REM Compound InChI GRYLNZFGIOXLOG-UHFFFAOYSA-N
REM Compound full name Nitrate_Ion
REM
REM Number of restraints found:
REM Bond lengths
REM     lengths/sigmas set by mogul                 0
REM     bonds to hydrogen set to neutron values     0
REM     bonds lengths set by partial QM             3
REM Bond Angles
REM     angles/sigmas set by mogul                  0
REM     non-H angles set by partial QM              3
REM     H bond angles set by partial QM             0
REM Trigonal planes (atoms bonded to 3 others that are held flat)
REM     trigonal atoms from 3 mogul bond angles     0
REM     atoms NOT trigonal from 3 mogul angles      0
REM     trigonal atoms from partial QM              1
REM     atoms not trigonal from partial QM          0
REM Torsions and 1-4 planes
REM     bonds where mogul states cis/trans          0
REM     bonds mogul indicates flat                  0
REM     bonds mogul indicates 3-fold staggered      0
REM     bonds mogul indicates not flat              0
REM     in flat 5/6 membered rings after PQM        0
REM     other flat bonds after partial QM           0
REM     sp3-sp3 set 3-fold staggered by QM          0
REM     All other torsions (unrestrained)           0
REM Bonds defined by QM have a sigma set to 0.030 Angs
REM Angles defined by QM have a sigma set to 3.0 degrees

REM grade-cif2shelx output
REM Version: 0.0.5 <Dec 20 2013>
REM grade-cif2shelx extracts restraints from a grade CIF file
REM and translates them into SHELX syntax.
REM authors Oliver Smart and Julian Holstein.

REM bonds:
DFIX_NO3 1.236 0.030 N1 O2
DFIX_NO3 1.236 0.030 N1 O3
DFIX_NO3 1.236 0.030 N1 O4

REM angles SHELX uses 1,3 distance restraints for angles,
REM these are derived by trig from the grade angle and two bond lengths:
REM O2 N1 O3 ang=120.0,3.0 b12=1.236,0.030 b23=1.236,0.030
DANG_NO3 2.141 0.049 O2 O3
REM O2 N1 O4 ang=120.0,3.0 b12=1.236,0.030 b23=1.236,0.030
DANG_NO3 2.141 0.049 O2 O4
REM O3 N1 O4 ang=120.0,3.0 b12=1.236,0.030 b23=1.236,0.030
DANG_NO3 2.141 0.049 O3 O4

REM planes:
REM plane qm-N1
FLAT_NO3 N1 O2 O3 O4
ABIN
WGHT    0.092800   26.290905
FVAR       0.10790   0.65162   0.54638   0.75905   0.72026
PD1   4    1.153043    0.986333    0.928872    11.00000    0.02622    0.02287 =
         0.02146    0.01088    0.00865    0.01170
PD2   4    0.495175    0.705232    0.428421    11.00000    0.02357    0.02611 =
         0.03231    0.01696    0.01011    0.01125
PD3   4    1.007313    0.545598    0.260700    11.00000    0.02693    0.02440 =
         0.02480    0.01416    0.01071    0.01233
RESI 1 OE3
FE1   3    1.304915    0.901575    0.408881    11.00000    0.02535    0.02458 =
         0.03377    0.01413    0.00911    0.00875
C1    1    1.416703    1.102733    0.428723    11.00000    0.03070    0.02964 =
         0.03917    0.01736    0.00941    0.01104
C2    1    1.439237    1.158057    0.482134    11.00000    0.02741    0.02560 =
         0.03778    0.01673    0.01079    0.00922
AFIX  43
H2    2    1.427593    1.153274    0.513261    11.00000   -1.20000
AFIX   0
N3    7    1.476440    1.217607    0.491892    11.00000    0.02721    0.02803 =
         0.03501    0.01667    0.01049    0.01070
C4    1    1.493492    1.224986    0.448320    11.00000    0.03668    0.02962 =
         0.03851    0.01864    0.01452    0.01106
AFIX  43
H4    2    1.521207    1.267132    0.455718    11.00000   -1.20000
AFIX   0
C5    1    1.472094    1.173391    0.393186    11.00000    0.04843    0.03514 =
         0.04008    0.02113    0.01869    0.01464
AFIX  43
H5    2    1.483797    1.179806    0.362652    11.00000   -1.20000
AFIX   0
C6    1    1.432964    1.111766    0.383457    11.00000    0.04270    0.03150 =
         0.03719    0.01575    0.01162    0.01108
AFIX  43
H6    2    1.417209    1.075575    0.345690    11.00000   -1.20000
AFIX   0
B7    5    1.376626    1.033180    0.422168    11.00000    0.03130    0.02788 =
         0.03866    0.01641    0.00857    0.00937
O8    6    1.404158    1.034256    0.479417    11.00000    0.03477    0.02358 =
         0.03824    0.01490    0.00804    0.00439
N9    7    1.379036    0.973893    0.474906    11.00000    0.03174    0.02450 =
         0.03455    0.01327    0.00974    0.00736
C10   1    1.413521    0.964271    0.512480    11.00000    0.02772    0.02921 =
         0.03248    0.01465    0.00908    0.00745
C11   1    1.384909    0.896562    0.498541    11.00000    0.02885    0.03373 =
         0.03375    0.01777    0.01071    0.01224
N12   7    1.335673    0.860905    0.448191    11.00000    0.02760    0.02444 =
         0.03529    0.01517    0.01031    0.00849
O13   6    1.301948    0.796407    0.432331    11.00000    0.03052    0.02778 =
         0.03910    0.01837    0.01038    0.01032
B14   5    1.232773    0.769280    0.395047    11.00000    0.03025    0.03084 =
         0.03649    0.01659    0.01207    0.01404
O15   6    1.384642    0.986051    0.373553    11.00000    0.03051    0.02501 =
         0.04001    0.01595    0.01027    0.00629
N16   7    1.345062    0.923313    0.358901    11.00000    0.02661    0.02506 =
         0.03743    0.01613    0.00959    0.00847
C17   1    1.326274    0.879714    0.304287    11.00000    0.02910    0.03174 =
         0.03554    0.01791    0.00992    0.01506
C18   1    1.280090    0.817177    0.292918    11.00000    0.03069    0.02993 =
         0.03333    0.01612    0.00786    0.01435
N19   7    1.263642    0.821449    0.338122    11.00000    0.02497    0.02571 =
         0.03625    0.01632    0.00749    0.00878
O20   6    1.225347    0.763957    0.335135    11.00000    0.02976    0.02307 =
         0.03686    0.01365    0.00763    0.00656
O21   6    1.308191    1.017812    0.408381    11.00000    0.03127    0.02570 =
         0.04779    0.01778    0.01130    0.00905
N22   7    1.273796    0.962090    0.410771    11.00000    0.03034    0.02762 =
         0.04552    0.01892    0.01177    0.01095
C23   1    1.225261    0.958705    0.426123    11.00000    0.03546    0.02646 =
         0.05753    0.01656    0.01893    0.01176
C24   1    1.196242    0.900314    0.431626    11.00000    0.03803    0.03493 =
         0.06079    0.02302    0.02496    0.01762
N25   7    1.230335    0.869915    0.426437    11.00000    0.03468    0.02856 =
         0.04203    0.01715    0.01698    0.01313
O26   6    1.205499    0.810805    0.424966    11.00000    0.03232    0.02218 =
         0.04715    0.01595    0.01791    0.00866
C27   1    1.194128    0.697561    0.383692    11.00000    0.02963    0.03361 =
         0.03463    0.01771    0.01289    0.01540
C28   1    1.131852    0.659400    0.340936    11.00000    0.02600    0.01862 =
         0.03120    0.01232    0.00971    0.00613
AFIX  43
H28   2    1.112958    0.679197    0.323467    11.00000   -1.20000
AFIX   0
N29   7    1.097356    0.596515    0.323235    11.00000    0.02716    0.03243 =
         0.02952    0.01851    0.01275    0.01497
C30   1    1.123102    0.567895    0.347823    11.00000    0.02920    0.02659 =
         0.03380    0.01754    0.01237    0.01199
AFIX  43
H30   2    1.099197    0.522869    0.334422    11.00000   -1.20000
AFIX   0
C31   1    1.183767    0.602470    0.392326    11.00000    0.03195    0.03564 =
         0.03827    0.02158    0.01321    0.01766
AFIX  43
H31   2    1.200655    0.581781    0.410224    11.00000   -1.20000
AFIX   0
C32   1    1.219302    0.667533    0.410247    11.00000    0.02738    0.03281 =
         0.03651    0.01738    0.01063    0.01254
AFIX  43
H32   2    1.260921    0.691838    0.440686    11.00000   -1.20000
AFIX   0
C10A  1    1.475057    1.016341    0.562758    11.00000    0.03266    0.03640 =
         0.03480    0.01688    0.00665    0.00583
AFIX 133
H10A  2    1.501572    0.997213    0.573698    11.00000   -1.50000
H10B  2    1.465850    1.038458    0.596697    11.00000   -1.50000
H10C  2    1.498137    1.047530    0.550880    11.00000   -1.50000
AFIX   0
C11A  1    1.407733    0.870961    0.537065    11.00000    0.03524    0.03555 =
         0.03782    0.02001    0.00678    0.01076
AFIX 133
H11A  2    1.386621    0.873150    0.565406    11.00000   -1.50000
H11B  2    1.454330    0.897018    0.558497    11.00000   -1.50000
H11C  2    1.397230    0.825910    0.512578    11.00000   -1.50000
AFIX   0
C17A  1    1.350699    0.895395    0.260997    11.00000    0.03924    0.03867 =
         0.03914    0.02321    0.01427    0.01644
AFIX 133
H17A  2    1.327580    0.857262    0.221820    11.00000   -1.50000
H17B  2    1.396674    0.908143    0.273491    11.00000   -1.50000
H17C  2    1.343879    0.931076    0.259260    11.00000   -1.50000
AFIX   0
C18A  1    1.255082    0.754636    0.238192    11.00000    0.04532    0.02897 =
         0.03424    0.01328    0.01007    0.01440
AFIX 133
H18A  2    1.208439    0.736049    0.219100    11.00000   -1.50000
H18B  2    1.265211    0.724472    0.248642    11.00000   -1.50000
H18C  2    1.275205    0.762394    0.210964    11.00000   -1.50000
AFIX   0
C23A  1    1.202593    1.008746    0.437610    11.00000    0.05810    0.04306 =
         0.09724    0.03552    0.04403    0.03098
AFIX 133
H23A  2    1.174042    1.000618    0.400141    11.00000   -1.50000
H23B  2    1.239633    1.051776    0.456293    11.00000   -1.50000
H23C  2    1.179260    1.006609    0.463916    11.00000   -1.50000
AFIX   0
C24A  1    1.134842    0.878196    0.441490    11.00000    0.05218    0.04643 =
         0.10784    0.04211    0.05105    0.02766
AFIX 133
H24A  2    1.105893    0.890014    0.421373    11.00000   -1.50000
H24B  2    1.144010    0.898970    0.483950    11.00000   -1.50000
H24C  2    1.114450    0.831131    0.425601    11.00000   -1.50000
AFIX   0
RESI 2 OE3
C1    1    0.941101    0.896581    0.031424    11.00000    0.05033    0.03930 =
         0.03218    0.02124    0.01709    0.02993
C17   1    0.937015    0.814238    0.168168    11.00000    0.07940    0.06284 =
         0.04725    0.03677    0.03912    0.05331
FE2   3    0.994884    0.766626    0.093806    11.00000    0.04156    0.03113 =
         0.02678    0.01729    0.01503    0.02348
C2    1    0.911382    0.931780    0.055965    11.00000    0.03740    0.02609 =
         0.02738    0.01416    0.01163    0.01793
AFIX  43
H2    2    0.904960    0.932542    0.090679    11.00000   -1.20000
AFIX   0
N3    7    0.891254    0.964798    0.033146    11.00000    0.03285    0.03022 =
         0.02636    0.01550    0.01223    0.01874
C4    1    0.899735    0.964332   -0.015754    11.00000    0.07000    0.06424 =
         0.04051    0.03821    0.03422    0.05372
AFIX  43
H4    2    0.885173    0.987428   -0.032037    11.00000   -1.20000
AFIX   0
C5    1    0.929246    0.930959   -0.043159    11.00000    0.10590    0.09432 =
         0.05352    0.05625    0.05520    0.08373
AFIX  43
H5    2    0.935078    0.931083   -0.077823    11.00000   -1.20000
AFIX   0
C6    1    0.950023    0.897509   -0.019114    11.00000    0.09069    0.07999 =
         0.04943    0.04525    0.04453    0.07084
AFIX  43
H6    2    0.970733    0.874750   -0.037275    11.00000   -1.20000
AFIX   0
B7    5    0.960812    0.853319    0.055718    11.00000    0.05239    0.03768 =
         0.03348    0.02162    0.01919    0.03051
O8    6    0.911750    0.784700    0.012356    11.00000    0.05012    0.04099 =
         0.03865    0.02271    0.01521    0.03046
N9    7    0.930639    0.741940    0.021728    11.00000    0.04348    0.03607 =
         0.03514    0.02109    0.01504    0.02512
C10   1    0.912385    0.687681   -0.024530    11.00000    0.03675    0.03338 =
         0.03405    0.02002    0.01308    0.01816
C11   1    0.938590    0.648969   -0.009360    11.00000    0.03580    0.02863 =
         0.03518    0.01841    0.01164    0.01559
N12   7    0.980441    0.681624    0.044784    11.00000    0.03895    0.03249 =
         0.03463    0.02072    0.01400    0.02099
O13   6    1.004836    0.648259    0.066052    11.00000    0.04450    0.03256 =
         0.03501    0.02059    0.01362    0.02294
B14   5    1.028753    0.679586    0.131672    11.00000    0.04408    0.03521 =
         0.03455    0.02271    0.01852    0.02417
O15   6    0.957998    0.868727    0.115111    11.00000    0.07104    0.04774 =
         0.03930    0.02799    0.02724    0.04408
N16   7    0.963512    0.823573    0.131488    11.00000    0.06130    0.04813 =
         0.03642    0.02729    0.02514    0.04011
C18   1    0.941036    0.761379    0.177698    11.00000    0.07663    0.06898 =
         0.05443    0.04306    0.04143    0.05386
N19   7    0.964657    0.733259    0.143397    11.00000    0.05708    0.05153 =
         0.04400    0.03351    0.02846    0.03811
O20   6    0.977267    0.687021    0.152152    11.00000    0.05697    0.04808 =
         0.04749    0.03487    0.02918    0.03591
O21   6    1.025318    0.865013    0.056562    11.00000    0.05006    0.03868 =
         0.04273    0.02700    0.01735    0.02805
N22   7    1.048554    0.833660    0.081886    11.00000    0.04300    0.03487 =
         0.03971    0.02441    0.01581    0.02371
C23   1    1.110505    0.858968    0.106486    11.00000    0.04301    0.03073 =
         0.04024    0.02011    0.01102    0.01771
C24   1    1.127463    0.823662    0.135185    11.00000    0.04178    0.03160 =
         0.04691    0.02137    0.00516    0.01618
N25   7    1.077618    0.782131    0.136278    11.00000    0.04341    0.02976 =
         0.03652    0.01910    0.00825    0.01967
O26   6    1.087513    0.742405    0.158013    11.00000    0.04573    0.03329 =
         0.04053    0.02264    0.00968    0.02121
C27   1    1.049047    0.633969    0.151851    11.00000    0.04115    0.02987 =
         0.02989    0.01863    0.01447    0.02009
C28   1    1.025125    0.611344    0.187873    11.00000    0.03803    0.03276 =
         0.03127    0.01969    0.01487    0.02099
AFIX  43
H28   2    0.995343    0.623524    0.200860    11.00000   -1.20000
AFIX   0
N29   7    1.041940    0.573067    0.205334    11.00000    0.03200    0.02619 =
         0.02651    0.01651    0.01263    0.01416
C30   1    1.084129    0.555606    0.187681    11.00000    0.03538    0.02666 =
         0.03110    0.01715    0.01478    0.01642
AFIX  43
H30   2    1.095894    0.528510    0.199934    11.00000   -1.20000
AFIX   0
C31   1    1.111040    0.576007    0.152048    11.00000    0.04163    0.03144 =
         0.03342    0.01942    0.02022    0.02159
AFIX  43
H31   2    1.141141    0.563510    0.140157    11.00000   -1.20000
AFIX   0
C32   1    1.092987    0.615065    0.134187    11.00000    0.04392    0.03360 =
         0.03222    0.02099    0.01970    0.02077
AFIX  43
H32   2    1.110762    0.629239    0.109525    11.00000   -1.20000
AFIX   0
C10A  1    0.869848    0.667134   -0.085032    11.00000    0.04584    0.03632 =
         0.03420    0.01688    0.00858    0.01925
AFIX 133
H10A  2    0.882974    0.642408   -0.114081    11.00000   -1.50000
H10B  2    0.873158    0.705415   -0.088942    11.00000   -1.50000
H10C  2    0.825343    0.640020   -0.091996    11.00000   -1.50000
AFIX   0
C11A  1    0.919277    0.580682   -0.050995    11.00000    0.04863    0.03325 =
         0.04024    0.01552    0.00916    0.02017
AFIX 133
H11A  2    0.875950    0.552546   -0.056073    11.00000   -1.50000
H11B  2    0.949494    0.567488   -0.034971    11.00000   -1.50000
H11C  2    0.919686    0.577098   -0.089325    11.00000   -1.50000
AFIX   0
C17A  1    0.904620    0.851102    0.196238    11.00000    0.11477    0.09100 =
         0.07664    0.05795    0.06698    0.08402
AFIX 133
H17A  2    0.891480    0.870121    0.172416    11.00000   -1.50000
H17B  2    0.934537    0.885579    0.236160    11.00000   -1.50000
H17C  2    0.866707    0.821660    0.198451    11.00000   -1.50000
AFIX   0
C18A  1    0.920058    0.742989    0.221489    11.00000    0.10412    0.09727 =
         0.07789    0.06562    0.06619    0.07415
AFIX 133
H18A  2    0.873081    0.719180    0.205869    11.00000   -1.50000
H18B  2    0.935341    0.782164    0.258779    11.00000   -1.50000
H18C  2    0.938044    0.715606    0.228434    11.00000   -1.50000
AFIX   0
C23A  1    1.158138    0.915823    0.106162    11.00000    0.04708    0.04052 =
         0.06312    0.03386    0.01216    0.01591
AFIX 133
H23A  2    1.179225    0.901458    0.079756    11.00000   -1.50000
H23B  2    1.190389    0.946337    0.146289    11.00000   -1.50000
H23C  2    1.136191    0.937142    0.092229    11.00000   -1.50000
AFIX   0
C24A  1    1.194026    0.833221    0.159021    11.00000    0.04050    0.05081 =
         0.08410    0.04148    0.00750    0.01725
AFIX 133
H24A  2    1.194964    0.792284    0.139155    11.00000   -1.50000
H24B  2    1.207565    0.847728    0.201590    11.00000   -1.50000
H24C  2    1.223277    0.865932    0.151977    11.00000   -1.50000
AFIX   0
RESI 3 OE3
C1    1    0.500261    0.567342    0.278092    11.00000    0.03268    0.03369 =
         0.03838    0.01795    0.01371    0.01819
C2    1    0.514773    0.617782    0.332338    11.00000    0.02698    0.03077 =
         0.03804    0.01750    0.01061    0.01412
AFIX  43
H2    2    0.558478    0.644885    0.358505    11.00000   -1.20000
AFIX   0
FE3   3    0.654358    0.520433    0.226743    11.00000    0.02914    0.03426 =
         0.03167    0.01164    0.00851    0.01677
N3    7    0.469431    0.629905    0.349431    11.00000    0.02718    0.02718 =
         0.03460    0.01699    0.01089    0.01344
C4    1    0.407283    0.591908    0.313292    11.00000    0.02622    0.03327 =
         0.03682    0.01831    0.00932    0.01384
AFIX  43
H4    2    0.375406    0.599940    0.325846    11.00000   -1.20000
AFIX   0
C5    1    0.388944    0.541527    0.258380    11.00000    0.02952    0.04040 =
         0.04071    0.01675    0.00734    0.01431
AFIX  43
H5    2    0.344901    0.515377    0.232967    11.00000   -1.20000
AFIX   0
C6    1    0.435522    0.529554    0.240775    11.00000    0.03634    0.03923 =
         0.03706    0.01354    0.00918    0.01847
AFIX  43
H6    2    0.423322    0.495180    0.202806    11.00000   -1.20000
AFIX   0
B7    5    0.554486    0.551768    0.260495    11.00000    0.03424    0.03897 =
         0.03767    0.01709    0.01353    0.02076
O8    6    0.536558    0.528985    0.196265    11.00000    0.03735    0.05764 =
         0.03872    0.01979    0.01333    0.02931
N9    7    0.585254    0.523055    0.178979    11.00000    0.03545    0.04873 =
         0.03469    0.01625    0.01248    0.02473
C10   1    0.588345    0.529375    0.132449    11.00000    0.04542    0.05094 =
         0.03892    0.02141    0.01549    0.02776
C11   1    0.644773    0.527672    0.122452    11.00000    0.05163    0.05580 =
         0.04545    0.02606    0.02287    0.03291
N12   7    0.681419    0.526080    0.165274    11.00000    0.04178    0.04998 =
         0.04516    0.02313    0.01990    0.02697
O13   6    0.733782    0.518357    0.158389    11.00000    0.04265    0.05840 =
         0.04869    0.02374    0.02113    0.03026
B14   5    0.754467    0.489255    0.193604    11.00000    0.03414    0.04459 =
         0.04176    0.01141    0.01116    0.02256
O15   6    0.617071    0.610672    0.295833    11.00000    0.03379    0.03690 =
         0.04273    0.01401    0.01599    0.01970
N16   7    0.667095    0.598830    0.287861    11.00000    0.03310    0.03487 =
         0.03661    0.01663    0.01477    0.01900
C17   1    0.723487    0.639812    0.329018    11.00000    0.03484    0.03688 =
         0.03897    0.01057    0.00988    0.01515
C18   1    0.770718    0.617583    0.319341    11.00000    0.03542    0.04615 =
         0.04252    0.00860    0.00904    0.01812
N19   7    0.743060    0.559229    0.274854    11.00000    0.03599    0.04659 =
         0.03940    0.01475    0.01185    0.02289
O20   6    0.783196    0.535013    0.257966    11.00000    0.03640    0.05336 =
         0.04392    0.01275    0.01153    0.02668
O21   6    0.555377    0.499571    0.274784    11.00000    0.04052    0.04342 =
         0.05791    0.02807    0.02594    0.02494
N22   7    0.594884    0.476856    0.254265    11.00000    0.03612    0.03781 =
         0.04828    0.02066    0.01772    0.02032
C23   1    0.584146    0.419742    0.246130    11.00000    0.04140    0.03825 =
         0.05716    0.02391    0.01932    0.02090
C24   1    0.624759    0.398867    0.219093    11.00000    0.04327    0.04104 =
         0.05480    0.02090    0.01668    0.02245
N25   7    0.656621    0.440120    0.203644    11.00000    0.03755    0.04370 =
         0.04687    0.01793    0.01419    0.02319
O26   6    0.699824    0.427963    0.180689    11.00000    0.03920    0.04641 =
         0.05173    0.01619    0.01631    0.02517
C27   1    0.806892    0.470953    0.174966    11.00000    0.03490    0.04621 =
         0.03816    0.01320    0.01105    0.02330
C28   1    0.871629    0.509026    0.210748    11.00000    0.02975    0.02959 =
         0.03288    0.01439    0.01140    0.01443
AFIX  43
H28   2    0.884309    0.547698    0.245485    11.00000   -1.20000
AFIX   0
N29   7    0.917237    0.493751    0.198559    11.00000    0.03442    0.03544 =
         0.02920    0.01852    0.01334    0.02063
C30   1    0.900308    0.439683    0.149499    11.00000    0.03605    0.03794 =
         0.03310    0.01056    0.01155    0.01979
AFIX  43
H30   2    0.932671    0.429342    0.140550    11.00000   -1.20000
AFIX   0
C31   1    0.836838    0.398585    0.111591    11.00000    0.04174    0.05051 =
         0.03841    0.00613    0.01080    0.02409
AFIX  43
H31   2    0.825544    0.360271    0.077093    11.00000   -1.20000
AFIX   0
C32   1    0.790042    0.414232    0.124774    11.00000    0.03411    0.05494 =
         0.03929    0.00678    0.00620    0.02000
AFIX  43
H32   2    0.746169    0.386135    0.099452    11.00000   -1.20000
AFIX   0
C10A  1    0.539568    0.537806    0.094931    11.00000    0.06278    0.08934 =
         0.04834    0.03791    0.02222    0.05155
AFIX 133
H10A  2    0.561517    0.573894    0.087817    11.00000   -1.50000
H10B  2    0.511617    0.546968    0.115346    11.00000   -1.50000
H10C  2    0.513665    0.498069    0.057089    11.00000   -1.50000
AFIX   0
C11A  1    0.658983    0.528883    0.069991    11.00000    0.07544    0.09272 =
         0.05874    0.04643    0.03887    0.05428
AFIX 133
H11A  2    0.691958    0.515072    0.066271    11.00000   -1.50000
H11B  2    0.674523    0.572913    0.075051    11.00000   -1.50000
H11C  2    0.619790    0.499459    0.034241    11.00000   -1.50000
AFIX   0
C17A  1    0.737728    0.700820    0.380583    11.00000    0.04258    0.04257 =
         0.04358    0.00642    0.01031    0.01860
AFIX 133
H17A  2    0.733482    0.731235    0.366901    11.00000   -1.50000
[truncated: 8,534,214 more chars]
